# Supplementary material for: Protein-coding genes in humans and model mammals (mouse, rat and pig): gene identifiers and disambiguation of gene nomenclature retrieved from the Ensembl genome browser
Source: BMC Genomics. 2025 Dec 17;27:70. doi: 10.1186/s12864-025-12329-8 (PMC12822150; doi:10.1186/s12864-025-12329-8)
Supplement: Supplementary file 3 — Supplementary Material 3. [file 12864_2025_12329_MOESM3_ESM.txt]

Supplementary file 3. List of ambiguous gene symbols.

Species,Category,Ambiguous_official_symbols,Anchored_ambiguous_official_symbols,Ensembl_stable_IDs,tolower_Gene_Synonyms,Gene_Synonym_variants,Alternative_official_symbols,Anchored_Alternative_official_symbols,Alternative_Ensembl_stable_IDs
Mouse,Ambiguous official symbols,Nrap,Gene_Nrap,ENSMUSG00000049134,nrap,Nrap,Nol6,Gene_Nol6,ENSMUSG00000028430
Mouse,Ambiguous official symbols,Ltbp2,Gene_Ltbp2,ENSMUSG00000002020,ltbp2,Ltbp2,Ltbp3,Gene_Ltbp3,ENSMUSG00000024940
Mouse,Ambiguous official symbols,C7,Gene_C7,ENSMUSG00000079105,c7,C7,"Oxr1, Cxcl10","Gene_Oxr1, Gene_Cxcl10","ENSMUSG00000022307, ENSMUSG00000034855"
Mouse,Ambiguous official symbols,Pgf,Gene_Pgf,ENSMUSG00000004791,pgf,PGF,Ptgfr,Gene_Ptgfr,ENSMUSG00000028036
Mouse,Ambiguous official symbols,Socs4,Gene_Socs4,ENSMUSG00000048379,socs4,Socs4,Socs6,Gene_Socs6,ENSMUSG00000056153
Mouse,Ambiguous official symbols,Mbip,Gene_Mbip,ENSMUSG00000021028,mbip,mBiP,Hspa5,Gene_Hspa5,ENSMUSG00000026864
Mouse,Ambiguous official symbols,Atp7a,Gene_Atp7a,ENSMUSG00000033792,atp7a,Atp7a,Atp7b,Gene_Atp7b,ENSMUSG00000006567
Mouse,Ambiguous official symbols,Ttll5,Gene_Ttll5,ENSMUSG00000012609,ttll5,Ttll5,Ttll10,Gene_Ttll10,ENSMUSG00000029074
Mouse,Ambiguous official symbols,Slc17a2,Gene_Slc17a2,ENSMUSG00000036110,slc17a2,Slc17a2,Slc34a1,Gene_Slc34a1,ENSMUSG00000021490
Mouse,Ambiguous official symbols,Pigf,Gene_Pigf,ENSMUSG00000024145,pigf,PIGF,Pgf,Gene_Pgf,ENSMUSG00000004791
Mouse,Ambiguous official symbols,C9,Gene_C9,ENSMUSG00000022149,c9,C9,Psma4,Gene_Psma4,ENSMUSG00000032301
Mouse,Ambiguous official symbols,Trem5,Gene_Trem5,ENSMUSG00000073386,trem5,Trem5,Cd300e,Gene_Cd300e,ENSMUSG00000048498
Mouse,Ambiguous official symbols,Pcm1,Gene_Pcm1,ENSMUSG00000031592,pcm1,PCM1,Mbd1,Gene_Mbd1,ENSMUSG00000024561
Mouse,Ambiguous official symbols,Spag6l,Gene_Spag6l,ENSMUSG00000022783,spag6l,Spag6l,Spag6,Gene_Spag6,ENSMUSG00000037708
Mouse,Ambiguous official symbols,Cap2,Gene_Cap2,ENSMUSG00000021373,cap2,CAP2,Serpinb8,Gene_Serpinb8,ENSMUSG00000026315
Mouse,Ambiguous official symbols,Arhgap10,Gene_Arhgap10,ENSMUSG00000037148,arhgap10,ARHGAP10,Arhgap21,Gene_Arhgap21,ENSMUSG00000036591
Mouse,Ambiguous official symbols,Lipo1,Gene_Lipo1,ENSMUSG00000079342,lipo1,Lipo1,Lipo3,Gene_Lipo3,ENSMUSG00000024766
Mouse,Ambiguous official symbols,Sis,Gene_Sis,ENSMUSG00000027790,sis,Sis,Pdgfb,Gene_Pdgfb,ENSMUSG00000000489
Mouse,Ambiguous official symbols,Fas,Gene_Fas,ENSMUSG00000024778,fas,FAS,Fasn,Gene_Fasn,ENSMUSG00000025153
Mouse,Ambiguous official symbols,Phf2,Gene_Phf2,ENSMUSG00000038025,phf2,PHF2,Phf1,Gene_Phf1,ENSMUSG00000024193
Mouse,Ambiguous official symbols,Pip,Gene_Pip,ENSMUSG00000058499,pip,PIP,Msmb,Gene_Msmb,ENSMUSG00000021907
Mouse,Ambiguous official symbols,Sox21,Gene_Sox21,ENSMUSG00000061517,sox21,Sox21,Sox10,Gene_Sox10,ENSMUSG00000033006
Mouse,Ambiguous official symbols,Blk,Gene_Blk,ENSMUSG00000014453,blk,Blk,Bik,Gene_Bik,ENSMUSG00000016758
Mouse,Ambiguous official symbols,Rax,Gene_Rax,ENSMUSG00000024518,rax,RAX,Prkra,Gene_Prkra,ENSMUSG00000002731
Mouse,Ambiguous official symbols,Gal,Gene_Gal,ENSMUSG00000024907,gal,Gal,Ggta1,Gene_Ggta1,ENSMUSG00000035778
Mouse,Ambiguous official symbols,Cdh7,Gene_Cdh7,ENSMUSG00000026312,cdh7,Cdh7,Cdh20,Gene_Cdh20,ENSMUSG00000050840
Mouse,Ambiguous official symbols,Sf1,Gene_Sf1,ENSMUSG00000024949,sf1,SF1,Nr5a1,Gene_Nr5a1,ENSMUSG00000026751
Mouse,Ambiguous official symbols,Mgat2,Gene_Mgat2,ENSMUSG00000043998,mgat2,Mgat2,Mogat2,Gene_Mogat2,ENSMUSG00000052396
Mouse,Ambiguous official symbols,Zfp72,Gene_Zfp72,ENSMUSG00000069184,zfp72,Zfp72,Zfp87,Gene_Zfp87,ENSMUSG00000097333
Mouse,Ambiguous official symbols,Ecm2,Gene_Ecm2,ENSMUSG00000043631,ecm2,Ecm2,Sparcl1,Gene_Sparcl1,ENSMUSG00000029309
Mouse,Ambiguous official symbols,Mup1,Gene_Mup1,ENSMUSG00000078683,mup1,MUP1,Slc25a19,Gene_Slc25a19,ENSMUSG00000020744
Mouse,Ambiguous official symbols,Pgp,Gene_Pgp,ENSMUSG00000043445,pgp,Pgp,Abcb1a,Gene_Abcb1a,ENSMUSG00000040584
Mouse,Ambiguous official symbols,Tpo,Gene_Tpo,ENSMUSG00000020673,tpo,TPO,Thpo,Gene_Thpo,ENSMUSG00000022847
Mouse,Ambiguous official symbols,Rbp4,Gene_Rbp4,ENSMUSG00000024990,rbp4,RBP4,Polr2d,Gene_Polr2d,ENSMUSG00000024258
Mouse,Ambiguous official symbols,Sat1,Gene_Sat1,ENSMUSG00000025283,sat1,Sat1,Slc26a1,Gene_Slc26a1,ENSMUSG00000046959
Mouse,Ambiguous official symbols,Tcf4,Gene_Tcf4,ENSMUSG00000053477,tcf4,Tcf4,"Tcf7l2, Hnf4a","Gene_Tcf7l2, Gene_Hnf4a","ENSMUSG00000024985, ENSMUSG00000017950"
Mouse,Ambiguous official symbols,Tox,Gene_Tox,ENSMUSG00000041272,tox,Tox,Rhox8,Gene_Rhox8,ENSMUSG00000064137
Mouse,Ambiguous official symbols,Bnc1,Gene_Bnc1,ENSMUSG00000025105,bnc1,BNC1,Asic2,Gene_Asic2,ENSMUSG00000020704
Mouse,Ambiguous official symbols,Drp2,Gene_Drp2,ENSMUSG00000000223,drp2,DRP2,Dpysl2,Gene_Dpysl2,ENSMUSG00000022048
Mouse,Ambiguous official symbols,Scarf2,Gene_Scarf2,ENSMUSG00000012017,scarf2,Scarf2,Calm5,Gene_Calm5,ENSMUSG00000099269
Mouse,Ambiguous official symbols,Pkd1,Gene_Pkd1,ENSMUSG00000032855,pkd1,PKD1,Prkd1,Gene_Prkd1,ENSMUSG00000002688
Mouse,Ambiguous official symbols,Nob1,Gene_Nob1,ENSMUSG00000003848,nob1,Nob1,Tbc1d1,Gene_Tbc1d1,ENSMUSG00000029174
Mouse,Ambiguous official symbols,Cast,Gene_Cast,ENSMUSG00000021585,cast,CAST,Erc2,Gene_Erc2,ENSMUSG00000040640
Mouse,Ambiguous official symbols,Med1,Gene_Med1,ENSMUSG00000018160,med1,Med1,Mbd4,Gene_Mbd4,ENSMUSG00000030322
Mouse,Ambiguous official symbols,Rpl36a,Gene_Rpl36a,ENSMUSG00000079435,rpl36a,RPL36A,Rpl36al,Gene_Rpl36al,ENSMUSG00000049751
Mouse,Ambiguous official symbols,Bri3,Gene_Bri3,ENSMUSG00000047843,bri3,BRI3,Itm2c,Gene_Itm2c,ENSMUSG00000026223
Mouse,Ambiguous official symbols,Sla,Gene_Sla,ENSMUSG00000022372,sla,"SLA, sla","Sepsecs, Heph","Gene_Sepsecs, Gene_Heph","ENSMUSG00000029173, ENSMUSG00000031209"
Mouse,Ambiguous official symbols,Adra1a,Gene_Adra1a,ENSMUSG00000045875,adra1a,Adra1a,Adra1d,Gene_Adra1d,ENSMUSG00000027335
Mouse,Ambiguous official symbols,Spic,Gene_Spic,ENSMUSG00000004359,spic,SPIC,Serpinb6c,Gene_Serpinb6c,ENSMUSG00000052180
Mouse,Ambiguous official symbols,Dmp1,Gene_Dmp1,ENSMUSG00000029307,dmp1,Dmp1,Dmtf1,Gene_Dmtf1,ENSMUSG00000042508
Mouse,Ambiguous official symbols,Hp,Gene_Hp,ENSMUSG00000031722,hp,HP,Trf,Gene_Trf,ENSMUSG00000032554
Mouse,Ambiguous official symbols,Spp1,Gene_Spp1,ENSMUSG00000029304,spp1,SPP1,Sgpp1,Gene_Sgpp1,ENSMUSG00000021054
Mouse,Ambiguous official symbols,Hrh2,Gene_Hrh2,ENSMUSG00000034987,hrh2,HRH2,Dhx15,Gene_Dhx15,ENSMUSG00000029169
Mouse,Ambiguous official symbols,Pkd2,Gene_Pkd2,ENSMUSG00000034462,pkd2,PKD2,Prkd2,Gene_Prkd2,ENSMUSG00000041187
Mouse,Ambiguous official symbols,Tec,Gene_Tec,ENSMUSG00000029217,tec,TEC,Nr4a3,Gene_Nr4a3,ENSMUSG00000028341
Mouse,Ambiguous official symbols,Mei4,Gene_Mei4,ENSMUSG00000043289,mei4,mei4,Ccnb1ip1,Gene_Ccnb1ip1,ENSMUSG00000071470
Mouse,Ambiguous official symbols,Slit1,Gene_Slit1,ENSMUSG00000025020,slit1,Slit1,Slit3,Gene_Slit3,ENSMUSG00000056427
Mouse,Ambiguous official symbols,Klk6,Gene_Klk6,ENSMUSG00000050063,klk6,Klk6,Klk1,Gene_Klk1,ENSMUSG00000063903
Mouse,Ambiguous official symbols,Klk5,Gene_Klk5,ENSMUSG00000074155,klk5,Klk5,Klk1b5,Gene_Klk1b5,ENSMUSG00000066512
Mouse,Ambiguous official symbols,Fan1,Gene_Fan1,ENSMUSG00000033458,fan1,Fan1,Fscn1,Gene_Fscn1,ENSMUSG00000029581
Mouse,Ambiguous official symbols,Fez1,Gene_Fez1,ENSMUSG00000032118,fez1,FEZ1,Lzts1,Gene_Lzts1,ENSMUSG00000036306
Mouse,Ambiguous official symbols,Klk1,Gene_Klk1,ENSMUSG00000063903,klk1,Klk1,Klk1b1,Gene_Klk1b1,ENSMUSG00000063133
Mouse,Ambiguous official symbols,Rxylt1,Gene_Rxylt1,ENSMUSG00000034620,rxylt1,Rxylt1,Pgap6,Gene_Pgap6,ENSMUSG00000024180
Mouse,Ambiguous official symbols,Tpx2,Gene_Tpx2,ENSMUSG00000027469,tpx2,Tpx2,Dazl,Gene_Dazl,ENSMUSG00000010592
Mouse,Ambiguous official symbols,Bex1,Gene_Bex1,ENSMUSG00000050071,bex1,Bex1,Bex2,Gene_Bex2,ENSMUSG00000042750
Mouse,Ambiguous official symbols,Dcc,Gene_Dcc,ENSMUSG00000060534,dcc,DCC,Abcc6,Gene_Abcc6,ENSMUSG00000030834
Mouse,Ambiguous official symbols,Me2,Gene_Me2,ENSMUSG00000024556,me2,ME2,Tcf4,Gene_Tcf4,ENSMUSG00000053477
Mouse,Ambiguous official symbols,Ttk,Gene_Ttk,ENSMUSG00000038379,ttk,TTK,Ttbk2,Gene_Ttbk2,ENSMUSG00000090100
Mouse,Ambiguous official symbols,Tnc,Gene_Tnc,ENSMUSG00000028364,tnc,TnC,Tnnc1,Gene_Tnnc1,ENSMUSG00000091898
Mouse,Ambiguous official symbols,Syp,Gene_Syp,ENSMUSG00000031144,syp,Syp,Ptpn11,Gene_Ptpn11,ENSMUSG00000043733
Mouse,Ambiguous official symbols,Arsa,Gene_Arsa,ENSMUSG00000022620,arsa,ArsA,Get3,Gene_Get3,ENSMUSG00000052456
Mouse,Ambiguous official symbols,Klhl6,Gene_Klhl6,ENSMUSG00000043008,klhl6,Klhl6,Klhl7,Gene_Klhl7,ENSMUSG00000028986
Mouse,Ambiguous official symbols,Timm9,Gene_Timm9,ENSMUSG00000021079,timm9,Timm9,Timm13,Gene_Timm13,ENSMUSG00000020219
Mouse,Ambiguous official symbols,Get1,Gene_Get1,ENSMUSG00000023147,get1,Get1,Grhl3,Gene_Grhl3,ENSMUSG00000037188
Mouse,Ambiguous official symbols,Arc,Gene_Arc,ENSMUSG00000022602,arc,ARC,Nol3,Gene_Nol3,ENSMUSG00000014776
Mouse,Ambiguous official symbols,Defb37,Gene_Defb37,ENSMUSG00000053695,defb37,Defb37,Defb50,Gene_Defb50,ENSMUSG00000058568
Mouse,Ambiguous official symbols,Dnaaf6,Gene_Dnaaf6,ENSMUSG00000042433,dnaaf6,Dnaaf6,Dnaaf6rt,Gene_Dnaaf6rt,ENSMUSG00000026063
Mouse,Ambiguous official symbols,Stat4,Gene_Stat4,ENSMUSG00000062939,stat4,STAT4,Socs6,Gene_Socs6,ENSMUSG00000056153
Mouse,Ambiguous official symbols,Defb8,Gene_Defb8,ENSMUSG00000031471,defb8,Defb8,Defb11,Gene_Defb11,ENSMUSG00000045337
Mouse,Ambiguous official symbols,Defb7,Gene_Defb7,ENSMUSG00000037790,defb7,Defb7,Defb10,Gene_Defb10,ENSMUSG00000044743
Mouse,Ambiguous official symbols,Prep,Gene_Prep,ENSMUSG00000019849,prep,PreP,Pitrm1,Gene_Pitrm1,ENSMUSG00000021193
Mouse,Ambiguous official symbols,Stk3,Gene_Stk3,ENSMUSG00000022329,stk3,Stk3,Pkn1,Gene_Pkn1,ENSMUSG00000057672
Mouse,Ambiguous official symbols,Usp16,Gene_Usp16,ENSMUSG00000025616,usp16,Usp16,Usp21,Gene_Usp21,ENSMUSG00000053483
Mouse,Ambiguous official symbols,Bach1,Gene_Bach1,ENSMUSG00000025612,bach1,BACH1,Brip1,Gene_Brip1,ENSMUSG00000034329
Mouse,Ambiguous official symbols,Rmc1,Gene_Rmc1,ENSMUSG00000024410,rmc1,Rmc1,Xpr1,Gene_Xpr1,ENSMUSG00000026469
Mouse,Ambiguous official symbols,Krtap6-3,Gene_Krtap6-3,ENSMUSG00000068075,krtap6-3,Krtap6-3,Krtap20-1,Gene_Krtap20-1,ENSMUSG00000057855
Mouse,Ambiguous official symbols,Imp3,Gene_Imp3,ENSMUSG00000032288,imp3,IMP3,Igf2bp3,Gene_Igf2bp3,ENSMUSG00000029814
Mouse,Ambiguous official symbols,Defb11,Gene_Defb11,ENSMUSG00000045337,defb11,Defb11,Defb15,Gene_Defb15,ENSMUSG00000048500
Mouse,Ambiguous official symbols,Defb15,Gene_Defb15,ENSMUSG00000048500,defb15,Defb15,Defb7,Gene_Defb7,ENSMUSG00000037790
Mouse,Ambiguous official symbols,Mnat1,Gene_Mnat1,ENSMUSG00000021103,mnat1,mNAT1,Naa15,Gene_Naa15,ENSMUSG00000063273
Mouse,Ambiguous official symbols,Rpa2,Gene_Rpa2,ENSMUSG00000028884,rpa2,RPA2,Polr1b,Gene_Polr1b,ENSMUSG00000027395
Mouse,Ambiguous official symbols,Dsp,Gene_Dsp,ENSMUSG00000054889,dsp,Dsp,Dspp,Gene_Dspp,ENSMUSG00000053268
Mouse,Ambiguous official symbols,Fcrl2,Gene_Fcrl2,ENSMUSG00000015852,fcrl2,FcRL2,Fcrlb,Gene_Fcrlb,ENSMUSG00000070524
Mouse,Ambiguous official symbols,Magi1,Gene_Magi1,ENSMUSG00000045095,magi1,Magi1,Cnksr3,Gene_Cnksr3,ENSMUSG00000015202
Mouse,Ambiguous official symbols,Gbf1,Gene_Gbf1,ENSMUSG00000025224,gbf1,GBF1,Ptges2,Gene_Ptges2,ENSMUSG00000026820
Mouse,Ambiguous official symbols,Fcrl1,Gene_Fcrl1,ENSMUSG00000059994,fcrl1,FCRL1,Fcrla,Gene_Fcrla,ENSMUSG00000038421
Mouse,Ambiguous official symbols,Tram1,Gene_Tram1,ENSMUSG00000025935,tram1,TRAM1,Ncoa3,Gene_Ncoa3,ENSMUSG00000027678
Mouse,Ambiguous official symbols,Acat2,Gene_Acat2,ENSMUSG00000023832,acat2,ACAT2,Soat2,Gene_Soat2,ENSMUSG00000023045
Mouse,Ambiguous official symbols,Chd5,Gene_Chd5,ENSMUSG00000005045,chd5,Chd5,Get1,Gene_Get1,ENSMUSG00000023147
Mouse,Ambiguous official symbols,Cpd,Gene_Cpd,ENSMUSG00000020841,cpd,CPD,Homer2,Gene_Homer2,ENSMUSG00000025813
Mouse,Ambiguous official symbols,Tlr11,Gene_Tlr11,ENSMUSG00000051969,tlr11,Tlr11,Tlr12,Gene_Tlr12,ENSMUSG00000062545
Mouse,Ambiguous official symbols,Sfn,Gene_Sfn,ENSMUSG00000047281,sfn,Sfn,Rexo2,Gene_Rexo2,ENSMUSG00000032026
Mouse,Ambiguous official symbols,Pir,Gene_Pir,ENSMUSG00000031379,pir,Pir,Pira1,Gene_Pira1,ENSMUSG00000081665
Mouse,Ambiguous official symbols,Ostc,Gene_Ostc,ENSMUSG00000041084,ostc,Ostc,Ostn,Gene_Ostn,ENSMUSG00000052276
Mouse,Ambiguous official symbols,Hrg,Gene_Hrg,ENSMUSG00000022877,hrg,HRG,Nrg1,Gene_Nrg1,"ENSMUSG00000062991, ENSMUSG00000118541"
Mouse,Ambiguous official symbols,Lman1l,Gene_Lman1l,ENSMUSG00000056271,lman1l,Lman1l,Cplx3,Gene_Cplx3,ENSMUSG00000039714
Mouse,Ambiguous official symbols,Mitf,Gene_Mitf,ENSMUSG00000035158,mitf,mITF,Tff3,Gene_Tff3,ENSMUSG00000024029
Mouse,Ambiguous official symbols,Pdx1,Gene_Pdx1,ENSMUSG00000029644,pdx1,Pdx1,Pdhx,Gene_Pdhx,ENSMUSG00000010914
Mouse,Ambiguous official symbols,Aldh1a7,Gene_Aldh1a7,ENSMUSG00000024747,aldh1a7,Aldh1a7,Aldh1a2,Gene_Aldh1a2,ENSMUSG00000013584
Mouse,Ambiguous official symbols,Htt,Gene_Htt,ENSMUSG00000029104,htt,Htt,Slc6a4,Gene_Slc6a4,ENSMUSG00000020838
Mouse,Ambiguous official symbols,Csl,Gene_Csl,ENSMUSG00000046934,csl,Csl,Smpx,Gene_Smpx,ENSMUSG00000041476
Mouse,Ambiguous official symbols,Arx,Gene_Arx,ENSMUSG00000035277,arx,Arx,Uba2,Gene_Uba2,ENSMUSG00000052997
Mouse,Ambiguous official symbols,Tex261,Gene_Tex261,ENSMUSG00000014748,tex261,Tex261,Ilf2,Gene_Ilf2,ENSMUSG00000001016
Mouse,Ambiguous official symbols,Pan3,Gene_Pan3,ENSMUSG00000029647,pan3,Pan3,Pcsk1n,Gene_Pcsk1n,ENSMUSG00000039278
Mouse,Ambiguous official symbols,Cpb2,Gene_Cpb2,ENSMUSG00000021999,cpb2,CPB2,Capzb,Gene_Capzb,ENSMUSG00000028745
Mouse,Ambiguous official symbols,Pex2,Gene_Pex2,ENSMUSG00000040374,pex2,Pex2,Pex5l,Gene_Pex5l,ENSMUSG00000027674
Mouse,Ambiguous official symbols,Tpt1,Gene_Tpt1,ENSMUSG00000060126,tpt1,TPT1,Trpt1,Gene_Trpt1,ENSMUSG00000047656
Mouse,Ambiguous official symbols,H2al3,Gene_H2al3,ENSMUSG00000048994,h2al3,H2AL3,H2ap,Gene_H2ap,ENSMUSG00000040456
Mouse,Ambiguous official symbols,Emb,Gene_Emb,ENSMUSG00000021728,emb,Emb,Pou6f1,Gene_Pou6f1,ENSMUSG00000009739
Mouse,Ambiguous official symbols,Trpc7,Gene_Trpc7,ENSMUSG00000021541,trpc7,TRPC7,Trpm2,Gene_Trpm2,ENSMUSG00000009292
Mouse,Ambiguous official symbols,Sf3b1,Gene_Sf3b1,ENSMUSG00000025982,sf3b1,SF3b1,Sf3b2,Gene_Sf3b2,ENSMUSG00000024853
Mouse,Ambiguous official symbols,Pml,Gene_Pml,ENSMUSG00000036986,pml,PML,Fxyd1,Gene_Fxyd1,ENSMUSG00000036570
Mouse,Ambiguous official symbols,Mrps28,Gene_Mrps28,ENSMUSG00000040269,mrps28,MRPS28,Mrps35,Gene_Mrps35,ENSMUSG00000040112
Mouse,Ambiguous official symbols,Cd2,Gene_Cd2,ENSMUSG00000027863,cd2,cD2,Ccnd2,Gene_Ccnd2,ENSMUSG00000000184
Mouse,Ambiguous official symbols,Slc23a1,Gene_Slc23a1,ENSMUSG00000024354,slc23a1,Slc23a1,Slc23a2,Gene_Slc23a2,ENSMUSG00000027340
Mouse,Ambiguous official symbols,Slc7a1,Gene_Slc7a1,ENSMUSG00000041313,slc7a1,SLC7A1,Slc7a3,Gene_Slc7a3,ENSMUSG00000031297
Mouse,Ambiguous official symbols,Bap1,Gene_Bap1,ENSMUSG00000021901,bap1,BAP1,Magi1,Gene_Magi1,ENSMUSG00000045095
Mouse,Ambiguous official symbols,Rab25,Gene_Rab25,ENSMUSG00000008601,rab25,Rab25,Lamtor2,Gene_Lamtor2,ENSMUSG00000028062
Mouse,Ambiguous official symbols,Pag1,Gene_Pag1,ENSMUSG00000027508,pag1,PAG1,Pappa,Gene_Pappa,ENSMUSG00000028370
Mouse,Ambiguous official symbols,Chka,Gene_Chka,ENSMUSG00000024843,chka,cHKA,Atp12a,Gene_Atp12a,ENSMUSG00000022229
Mouse,Ambiguous official symbols,Mapk4,Gene_Mapk4,ENSMUSG00000024558,mapk4,Mapk4,Mapk6,Gene_Mapk6,ENSMUSG00000042688
Mouse,Ambiguous official symbols,Ar,Gene_Ar,ENSMUSG00000046532,ar,"AR, Ar","Areg, Akr1b1, Cyp19a1","Gene_Areg, Gene_Akr1b1, Gene_Cyp19a1","ENSMUSG00000029378, ENSMUSG00000001642, ENSMUSG00000032274"
Mouse,Ambiguous official symbols,Wbp4,Gene_Wbp4,ENSMUSG00000022023,wbp4,WBP4,Sf1,Gene_Sf1,ENSMUSG00000024949
Mouse,Ambiguous official symbols,Elf1,Gene_Elf1,ENSMUSG00000036461,elf1,elf1,Sptbn1,Gene_Sptbn1,ENSMUSG00000020315
Mouse,Ambiguous official symbols,Hacl1,Gene_Hacl1,ENSMUSG00000021884,hacl1,Hacl1,Krtap11-1,Gene_Krtap11-1,ENSMUSG00000091212
Mouse,Ambiguous official symbols,Cnr2,Gene_Cnr2,ENSMUSG00000062585,cnr2,Cnr2,Pcdha6,Gene_Pcdha6,ENSMUSG00000103707
Mouse,Ambiguous official symbols,Dynlt2b,Gene_Dynlt2b,ENSMUSG00000014075,dynlt2b,Dynlt2b,Dynlt2a2,Gene_Dynlt2a2,ENSMUSG00000079710
Mouse,Ambiguous official symbols,Aip,Gene_Aip,ENSMUSG00000024847,aip,AIP,Aurkaip1,Gene_Aurkaip1,ENSMUSG00000065990
Mouse,Ambiguous official symbols,Pdk1,Gene_Pdk1,ENSMUSG00000006494,pdk1,Pdk1,Pdpk1,Gene_Pdpk1,ENSMUSG00000024122
Mouse,Ambiguous official symbols,Chl1,Gene_Chl1,ENSMUSG00000030077,chl1,CHL1,"Ddx11, Chrdl1","Gene_Ddx11, Gene_Chrdl1","ENSMUSG00000035842, ENSMUSG00000031283"
Mouse,Ambiguous official symbols,Arr3,Gene_Arr3,ENSMUSG00000060890,arr3,Arr3,Arrb2,Gene_Arrb2,ENSMUSG00000060216
Mouse,Ambiguous official symbols,Rdh8,Gene_Rdh8,ENSMUSG00000053773,rdh8,Rdh8,Hsd17b6,Gene_Hsd17b6,ENSMUSG00000025396
Mouse,Ambiguous official symbols,Dlg2,Gene_Dlg2,ENSMUSG00000052572,dlg2,Dlg2,Mpp2,Gene_Mpp2,ENSMUSG00000017314
Mouse,Ambiguous official symbols,Id3,Gene_Id3,ENSMUSG00000007872,id3,ID3,Or1j21,Gene_Or1j21,ENSMUSG00000111021
Mouse,Ambiguous official symbols,Timd5,Gene_Timd5,ENSMUSG00000078924,timd5,Timd5,Gsta13,Gene_Gsta13,ENSMUSG00000111709
Mouse,Ambiguous official symbols,Irx6,Gene_Irx6,ENSMUSG00000031738,irx6,IRX6,Irx2,Gene_Irx2,ENSMUSG00000001504
Mouse,Ambiguous official symbols,Osr1,Gene_Osr1,ENSMUSG00000048387,osr1,Osr1,Oxsr1,Gene_Oxsr1,ENSMUSG00000036737
Mouse,Ambiguous official symbols,Mt4,Gene_Mt4,ENSMUSG00000031757,mt4,mT4,Prss21,Gene_Prss21,ENSMUSG00000024116
Mouse,Ambiguous official symbols,Mt2,Gene_Mt2,ENSMUSG00000031762,mt2,Mt2,Mtnr1b,Gene_Mtnr1b,ENSMUSG00000050901
Mouse,Ambiguous official symbols,Chat,Gene_Chat,ENSMUSG00000021919,chat,Chat,Sh2d3c,Gene_Sh2d3c,ENSMUSG00000059013
Mouse,Ambiguous official symbols,Pan2,Gene_Pan2,ENSMUSG00000005682,pan2,"Pan2, PAN2","Tcf3, Rdh14","Gene_Tcf3, Gene_Rdh14","ENSMUSG00000020167, ENSMUSG00000020621"
Mouse,Ambiguous official symbols,Kap,Gene_Kap,ENSMUSG00000032758,kap,KAP,Cdkn3,Gene_Cdkn3,ENSMUSG00000037628
Mouse,Ambiguous official symbols,Tnn,Gene_Tnn,ENSMUSG00000026725,tnn,Tnn,Tro,Gene_Tro,ENSMUSG00000025272
Mouse,Ambiguous official symbols,Cs,Gene_Cs,ENSMUSG00000005683,cs,Cs,Prkaca,Gene_Prkaca,ENSMUSG00000005469
Mouse,Ambiguous official symbols,Adh4,Gene_Adh4,ENSMUSG00000037797,adh4,Adh4,Adh7,Gene_Adh7,ENSMUSG00000055301
Mouse,Ambiguous official symbols,Brf1,Gene_Brf1,ENSMUSG00000011158,brf1,Brf1,Zfp36l1,Gene_Zfp36l1,ENSMUSG00000021127
Mouse,Ambiguous official symbols,Eif2a,Gene_Eif2a,ENSMUSG00000027810,eif2a,Eif2a,Eif2s1,Gene_Eif2s1,ENSMUSG00000021116
Mouse,Ambiguous official symbols,Aox2,Gene_Aox2,ENSMUSG00000079554,aox2,Aox2,Aox1,Gene_Aox1,ENSMUSG00000063558
Mouse,Ambiguous official symbols,Car1,Gene_Car1,ENSMUSG00000027556,car1,CAR1,Nr1i3,Gene_Nr1i3,ENSMUSG00000005677
Mouse,Ambiguous official symbols,Stip1,Gene_Stip1,ENSMUSG00000024966,stip1,StIP1,Elp2,Gene_Elp2,ENSMUSG00000024271
Mouse,Ambiguous official symbols,Rbp2,Gene_Rbp2,ENSMUSG00000032454,rbp2,RBP2,Kdm5a,Gene_Kdm5a,ENSMUSG00000030180
Mouse,Ambiguous official symbols,Fbp2,Gene_Fbp2,ENSMUSG00000021456,fbp2,FBP2,"Srgap2, Folr2","Gene_Srgap2, Gene_Folr2","ENSMUSG00000026425, ENSMUSG00000032725"
Mouse,Ambiguous official symbols,Fbp1,Gene_Fbp1,ENSMUSG00000069805,fbp1,FBP1,"Fnbp1, Folr1","Gene_Fnbp1, Gene_Folr1","ENSMUSG00000075415, ENSMUSG00000001827"
Mouse,Ambiguous official symbols,Hars2,Gene_Hars2,ENSMUSG00000019143,hars2,Hars2,Dtd1,Gene_Dtd1,ENSMUSG00000027430
Mouse,Ambiguous official symbols,Caps2,Gene_Caps2,ENSMUSG00000035694,caps2,Caps2,Cadps2,Gene_Cadps2,ENSMUSG00000017978
Mouse,Ambiguous official symbols,Ldb3,Gene_Ldb3,ENSMUSG00000021798,ldb3,Ldb3,Ldb2,Gene_Ldb2,ENSMUSG00000039706
Mouse,Ambiguous official symbols,Pcdhb7,Gene_Pcdhb7,ENSMUSG00000045062,pcdhb7,Pcdhb7,Pcdhb15,Gene_Pcdhb15,ENSMUSG00000047033
Mouse,Ambiguous official symbols,Pcdhb8,Gene_Pcdhb8,ENSMUSG00000045876,pcdhb8,Pcdhb8,Pcdhb16,Gene_Pcdhb16,ENSMUSG00000047910
Mouse,Ambiguous official symbols,Pcdhb9,Gene_Pcdhb9,ENSMUSG00000051242,pcdhb9,Pcdhb9,Pcdhb18,Gene_Pcdhb18,ENSMUSG00000048347
Mouse,Ambiguous official symbols,Pcdhb11,Gene_Pcdhb11,ENSMUSG00000051486,pcdhb11,Pcdhb11,Pcdhb19,Gene_Pcdhb19,ENSMUSG00000043313
Mouse,Ambiguous official symbols,Pcdhb14,Gene_Pcdhb14,ENSMUSG00000044043,pcdhb14,Pcdhb14,Pcdhb20,Gene_Pcdhb20,ENSMUSG00000046191
Mouse,Ambiguous official symbols,Pcdhb15,Gene_Pcdhb15,ENSMUSG00000047033,pcdhb15,Pcdhb15,Pcdhb22,Gene_Pcdhb22,ENSMUSG00000073591
Mouse,Ambiguous official symbols,Pcdhb16,Gene_Pcdhb16,ENSMUSG00000047910,pcdhb16,Pcdhb16,Pcdhb17,Gene_Pcdhb17,ENSMUSG00000046387
Mouse,Ambiguous official symbols,Pcdhb17,Gene_Pcdhb17,ENSMUSG00000046387,pcdhb17,Pcdhb17,Pcdhb14,Gene_Pcdhb14,ENSMUSG00000044043
Mouse,Ambiguous official symbols,Pcdhb18,Gene_Pcdhb18,ENSMUSG00000048347,pcdhb18,Pcdhb18,Pcdhb21,Gene_Pcdhb21,ENSMUSG00000044022
Mouse,Ambiguous official symbols,Kcnf1,Gene_Kcnf1,ENSMUSG00000051726,kcnf1,Kcnf1,Kcnj2,Gene_Kcnj2,ENSMUSG00000041695
Mouse,Ambiguous official symbols,Ucn2,Gene_Ucn2,ENSMUSG00000049699,ucn2,Ucn2,Uts2,Gene_Uts2,ENSMUSG00000028963
Mouse,Ambiguous official symbols,Ugt3a2,Gene_Ugt3a2,ENSMUSG00000072664,ugt3a2,Ugt3a2,Ugt3a1,Gene_Ugt3a1,ENSMUSG00000049152
Mouse,Ambiguous official symbols,Ugt3a1,Gene_Ugt3a1,ENSMUSG00000049152,ugt3a1,Ugt3a1,Ugt3a2,Gene_Ugt3a2,ENSMUSG00000072664
Mouse,Ambiguous official symbols,Nrl,Gene_Nrl,ENSMUSG00000040632,nrl,NRL,Lcn2,Gene_Lcn2,ENSMUSG00000026822
Mouse,Ambiguous official symbols,Spr,Gene_Spr,ENSMUSG00000033735,spr,SPr,Tacr1,Gene_Tacr1,ENSMUSG00000030043
Mouse,Ambiguous official symbols,Rit1,Gene_Rit1,ENSMUSG00000028057,rit1,Rit1,Bcl11b,Gene_Bcl11b,ENSMUSG00000048251
Mouse,Ambiguous official symbols,Pak1,Gene_Pak1,ENSMUSG00000030774,pak1,PAK1,Pkn1,Gene_Pkn1,ENSMUSG00000057672
Mouse,Ambiguous official symbols,Lrp4,Gene_Lrp4,ENSMUSG00000027253,lrp4,Lrp4,Corin,Gene_Corin,ENSMUSG00000005220
Mouse,Ambiguous official symbols,Pla1a,Gene_Pla1a,ENSMUSG00000002847,pla1a,Pla1a,Lypla1,Gene_Lypla1,ENSMUSG00000025903
Mouse,Ambiguous official symbols,Stag1,Gene_Stag1,ENSMUSG00000037286,stag1,STAG1,Pmepa1,Gene_Pmepa1,ENSMUSG00000038400
Mouse,Ambiguous official symbols,Brms1,Gene_Brms1,ENSMUSG00000080268,brms1,BRMS1,Brms1l,Gene_Brms1l,ENSMUSG00000012076
Mouse,Ambiguous official symbols,Zfp65,Gene_Zfp65,ENSMUSG00000071281,zfp65,Zfp65,Zfp7,Gene_Zfp7,ENSMUSG00000033669
Mouse,Ambiguous official symbols,Ppp2r3a,Gene_Ppp2r3a,ENSMUSG00000043154,ppp2r3a,Ppp2r3a,Ppp2r3d,Gene_Ppp2r3d,ENSMUSG00000093803
Mouse,Ambiguous official symbols,Slc37a1,Gene_Slc37a1,ENSMUSG00000024036,slc37a1,Slc37a1,Slc37a2,Gene_Slc37a2,ENSMUSG00000032122
Mouse,Ambiguous official symbols,Fbxo30,Gene_Fbxo30,ENSMUSG00000047648,fbxo30,Fbxo30,Fbxw7,Gene_Fbxw7,ENSMUSG00000028086
Mouse,Ambiguous official symbols,Wdr11,Gene_Wdr11,ENSMUSG00000042055,wdr11,Wdr11,Phip,Gene_Phip,ENSMUSG00000032253
Mouse,Ambiguous official symbols,Rps6kc1,Gene_Rps6kc1,ENSMUSG00000089872,rps6kc1,Rps6kc1,Mapkapk2,Gene_Mapkapk2,ENSMUSG00000016528
Mouse,Ambiguous official symbols,Ppil2,Gene_Ppil2,ENSMUSG00000022771,ppil2,Ppil2,Ypel1,Gene_Ypel1,ENSMUSG00000022773
Mouse,Ambiguous official symbols,Camp,Gene_Camp,ENSMUSG00000038357,camp,Camp,Vamp5,Gene_Vamp5,ENSMUSG00000073002
Mouse,Ambiguous official symbols,Sap130,Gene_Sap130,ENSMUSG00000024260,sap130,SAP130,Sf3b3,Gene_Sf3b3,ENSMUSG00000033732
Mouse,Ambiguous official symbols,Gpx6,Gene_Gpx6,ENSMUSG00000004341,gpx6,GPX6,Gpx7,Gene_Gpx7,ENSMUSG00000028597
Mouse,Ambiguous official symbols,Leprot,Gene_Leprot,ENSMUSG00000035212,leprot,LEPROT,Lepr,Gene_Lepr,ENSMUSG00000057722
Mouse,Ambiguous official symbols,Pex3,Gene_Pex3,ENSMUSG00000019809,pex3,Pex3,Dcaf8l,Gene_Dcaf8l,ENSMUSG00000035395
Mouse,Ambiguous official symbols,Zfp69,Gene_Zfp69,ENSMUSG00000064141,zfp69,Zfp69,Zfp84,Gene_Zfp84,ENSMUSG00000046185
Mouse,Ambiguous official symbols,Rlf,Gene_Rlf,ENSMUSG00000049878,rlf,Rlf,"Rgl2, Insl3","Gene_Rgl2, Gene_Insl3","ENSMUSG00000041354, ENSMUSG00000079019"
Mouse,Ambiguous official symbols,Xlr3b,Gene_Xlr3b,ENSMUSG00000073125,xlr3b,Xlr3b,Xlr3c,Gene_Xlr3c,ENSMUSG00000058147
Mouse,Ambiguous official symbols,Pmp22,Gene_Pmp22,ENSMUSG00000018217,pmp22,PMP22,Pxmp2,Gene_Pxmp2,ENSMUSG00000029499
Mouse,Ambiguous official symbols,Gje1,Gene_Gje1,ENSMUSG00000019867,gje1,Gje1,Gjc3,Gene_Gjc3,ENSMUSG00000056966
Mouse,Ambiguous official symbols,Cap1,Gene_Cap1,ENSMUSG00000028656,cap1,CAP1,Prss8,Gene_Prss8,ENSMUSG00000030800
Mouse,Ambiguous official symbols,F2,Gene_F2,ENSMUSG00000027249,f2,F2,Rpl3,Gene_Rpl3,ENSMUSG00000060036
Mouse,Ambiguous official symbols,Zfp74,Gene_Zfp74,ENSMUSG00000059975,zfp74,Zfp74,Zfp72,Gene_Zfp72,ENSMUSG00000069184
Mouse,Ambiguous official symbols,Myt1,Gene_Myt1,ENSMUSG00000010505,myt1,Myt1,Pkmyt1,Gene_Pkmyt1,ENSMUSG00000023908
Mouse,Ambiguous official symbols,Nos2,Gene_Nos2,ENSMUSG00000020826,nos2,nos2,Nanos2,Gene_Nanos2,ENSMUSG00000051965
Mouse,Ambiguous official symbols,Carf,Gene_Carf,ENSMUSG00000026017,carf,CARF,Cdkn2aip,Gene_Cdkn2aip,ENSMUSG00000038069
Mouse,Ambiguous official symbols,B3gnt6,Gene_B3gnt6,ENSMUSG00000074004,b3gnt6,B3gnt6,B4gat1,Gene_B4gat1,ENSMUSG00000047379
Mouse,Ambiguous official symbols,Smo,Gene_Smo,ENSMUSG00000001761,smo,SMO,Smox,Gene_Smox,ENSMUSG00000027333
Mouse,Ambiguous official symbols,Krt83,Gene_Krt83,ENSMUSG00000067613,krt83,Krt83,Krt87,Gene_Krt87,ENSMUSG00000047641
Mouse,Ambiguous official symbols,Clca1,Gene_Clca1,ENSMUSG00000028255,clca1,Clca1,Clca3a1,Gene_Clca3a1,ENSMUSG00000056025
Mouse,Ambiguous official symbols,Clca2,Gene_Clca2,ENSMUSG00000036960,clca2,Clca2,Clca3a2,Gene_Clca3a2,ENSMUSG00000028262
Mouse,Ambiguous official symbols,Ptx3,Gene_Ptx3,ENSMUSG00000027832,ptx3,Ptx3,Pitx3,Gene_Pitx3,ENSMUSG00000025229
Mouse,Ambiguous official symbols,Tep1,Gene_Tep1,ENSMUSG00000006281,tep1,TEP1,Pten,Gene_Pten,ENSMUSG00000013663
Mouse,Ambiguous official symbols,Elk1,Gene_Elk1,ENSMUSG00000009406,elk1,ELK1,Kcnh8,Gene_Kcnh8,ENSMUSG00000035580
Mouse,Ambiguous official symbols,Nrf1,Gene_Nrf1,ENSMUSG00000058440,nrf1,NRF1,Nfe2l1,Gene_Nfe2l1,ENSMUSG00000038615
Mouse,Ambiguous official symbols,Ear2,Gene_Ear2,ENSMUSG00000072596,ear2,EAR2,Nr2f6,Gene_Nr2f6,ENSMUSG00000002393
Mouse,Ambiguous official symbols,Zfp78,Gene_Zfp78,ENSMUSG00000055150,zfp78,Zfp78,Zfp81,Gene_Zfp81,ENSMUSG00000003929
Mouse,Ambiguous official symbols,Ggt1,Gene_Ggt1,ENSMUSG00000006345,ggt1,GGT1,Pggt1b,Gene_Pggt1b,ENSMUSG00000024477
Mouse,Ambiguous official symbols,Nos3,Gene_Nos3,ENSMUSG00000028978,nos3,nos3,Nanos3,Gene_Nanos3,ENSMUSG00000056155
Mouse,Ambiguous official symbols,Npcd,Gene_Npcd,ENSMUSG00000089837,npcd,NPCD,Nptxr,Gene_Nptxr,ENSMUSG00000022421
Mouse,Ambiguous official symbols,Ifi27,Gene_Ifi27,ENSMUSG00000064215,ifi27,Ifi27,Ifi27l2a,Gene_Ifi27l2a,ENSMUSG00000079017
Mouse,Ambiguous official symbols,Pgm1,Gene_Pgm1,ENSMUSG00000025791,pgm1,Pgm1,Pgm2,Gene_Pgm2,ENSMUSG00000029171
Mouse,Ambiguous official symbols,Ccn1,Gene_Ccn1,ENSMUSG00000028195,ccn1,Ccn1,Ccna2,Gene_Ccna2,ENSMUSG00000027715
Mouse,Ambiguous official symbols,Slc7a2,Gene_Slc7a2,ENSMUSG00000031596,slc7a2,SLC7A2,Slc7a3,Gene_Slc7a3,ENSMUSG00000031297
Mouse,Ambiguous official symbols,F5,Gene_F5,ENSMUSG00000026579,f5,F5,Kcnab2,Gene_Kcnab2,ENSMUSG00000028931
Mouse,Ambiguous official symbols,Ang,Gene_Ang,ENSMUSG00000072115,ang,ang,Sapcd2,Gene_Sapcd2,ENSMUSG00000026955
Mouse,Ambiguous official symbols,Ang2,Gene_Ang2,ENSMUSG00000047894,ang2,Ang2,Angpt2,Gene_Angpt2,ENSMUSG00000031465
Mouse,Ambiguous official symbols,Rac3,Gene_Rac3,ENSMUSG00000018012,rac3,RAC3,Ncoa3,Gene_Ncoa3,ENSMUSG00000027678
Mouse,Ambiguous official symbols,Hmga1b,Gene_Hmga1b,ENSMUSG00000078249,hmga1b,Hmga1b,Hmga1,Gene_Hmga1,ENSMUSG00000046711
Mouse,Ambiguous official symbols,Ptges,Gene_Ptges,ENSMUSG00000050737,ptges,Ptges,Ptges3,Gene_Ptges3,ENSMUSG00000071072
Mouse,Ambiguous official symbols,Cabp1,Gene_Cabp1,ENSMUSG00000029544,cabp1,CABP1,S100g,Gene_S100g,ENSMUSG00000040808
Mouse,Ambiguous official symbols,Gpt,Gene_Gpt,ENSMUSG00000022546,gpt,GPT,Dpagt1,Gene_Dpagt1,ENSMUSG00000032123
Mouse,Ambiguous official symbols,Gc,Gene_Gc,ENSMUSG00000035540,gc,"GC, gc","Gba1, Il2rg","Gene_Gba1, Gene_Il2rg","ENSMUSG00000028048, ENSMUSG00000031304"
Mouse,Ambiguous official symbols,Cr2,Gene_Cr2,ENSMUSG00000026616,cr2,CR2,Defa2,Gene_Defa2,ENSMUSG00000096295
Mouse,Ambiguous official symbols,Mpc2,Gene_Mpc2,ENSMUSG00000026568,mpc2,MPc2,Cbx4,Gene_Cbx4,ENSMUSG00000039989
Mouse,Ambiguous official symbols,Rpl18a,Gene_Rpl18a,ENSMUSG00000045128,rpl18a,Rpl18a,Rpl18,Gene_Rpl18,ENSMUSG00000059070
Mouse,Ambiguous official symbols,Nub1,Gene_Nub1,ENSMUSG00000028954,nub1,Nub1,Npm3,Gene_Npm3,ENSMUSG00000056209
Mouse,Ambiguous official symbols,Cnr1,Gene_Cnr1,ENSMUSG00000044288,cnr1,Cnr1,Pcdha4,Gene_Pcdha4,ENSMUSG00000104252
Mouse,Ambiguous official symbols,Dda1,Gene_Dda1,ENSMUSG00000074247,dda1,DDA1,Slc19a2,Gene_Slc19a2,ENSMUSG00000040918
Mouse,Ambiguous official symbols,Vars2,Gene_Vars2,ENSMUSG00000038838,vars2,Vars2,Vars1,Gene_Vars1,ENSMUSG00000007029
Mouse,Ambiguous official symbols,Rassf4,Gene_Rassf4,ENSMUSG00000042129,rassf4,RASSF4,Rin2,Gene_Rin2,ENSMUSG00000001768
Mouse,Ambiguous official symbols,Chd7,Gene_Chd7,ENSMUSG00000041235,chd7,Chd7,Chd3,Gene_Chd3,ENSMUSG00000018474
Mouse,Ambiguous official symbols,Esp5,Gene_Esp5,ENSMUSG00000117190,esp5,Esp5,Esp6,Gene_Esp6,ENSMUSG00000092043
Mouse,Ambiguous official symbols,Esp1,Gene_Esp1,ENSMUSG00000073396,esp1,ESP1,"Crip2, Espl1","Gene_Crip2, Gene_Espl1","ENSMUSG00000006356, ENSMUSG00000058290"
Mouse,Ambiguous official symbols,Emilin3,Gene_Emilin3,ENSMUSG00000050700,emilin3,Emilin3,Mmrn2,Gene_Mmrn2,ENSMUSG00000041445
Mouse,Ambiguous official symbols,Apc2,Gene_Apc2,ENSMUSG00000020135,apc2,APC2,Anapc2,Gene_Anapc2,ENSMUSG00000026965
Mouse,Ambiguous official symbols,Gpd1,Gene_Gpd1,ENSMUSG00000023019,gpd1,Gpd1,H6pd,Gene_H6pd,ENSMUSG00000028980
Mouse,Ambiguous official symbols,Tcf3,Gene_Tcf3,ENSMUSG00000020167,tcf3,Tcf3,Tcf7l1,Gene_Tcf7l1,ENSMUSG00000055799
Mouse,Ambiguous official symbols,Mid1,Gene_Mid1,ENSMUSG00000035299,mid1,Mid1,Mpg,Gene_Mpg,ENSMUSG00000020287
Mouse,Ambiguous official symbols,Msh5,Gene_Msh5,ENSMUSG00000007035,msh5,Msh5,Hspa1l,Gene_Hspa1l,ENSMUSG00000007033
Mouse,Ambiguous official symbols,Ccr4,Gene_Ccr4,ENSMUSG00000047898,ccr4,Ccr4,Noct,Gene_Noct,ENSMUSG00000023087
Mouse,Ambiguous official symbols,Neu1,Gene_Neu1,ENSMUSG00000007038,neu1,Neu1,Neurl1a,Gene_Neurl1a,ENSMUSG00000006435
Mouse,Ambiguous official symbols,Grip1,Gene_Grip1,ENSMUSG00000034813,grip1,"Grip1, GRIP1","Ncoa2, Lgals12","Gene_Ncoa2, Gene_Lgals12","ENSMUSG00000005886, ENSMUSG00000024972"
Mouse,Ambiguous official symbols,Dap3,Gene_Dap3,ENSMUSG00000068921,dap3,DAP3,Dlgap3,Gene_Dlgap3,ENSMUSG00000042388
Mouse,Ambiguous official symbols,Fbxo31,Gene_Fbxo31,ENSMUSG00000052934,fbxo31,Fbxo31,Fbxo5,Gene_Fbxo5,ENSMUSG00000019773
Mouse,Ambiguous official symbols,Zfp469,Gene_Zfp469,ENSMUSG00000043903,zfp469,Zfp469,Tnrc18,Gene_Tnrc18,ENSMUSG00000039477
Mouse,Ambiguous official symbols,Drg1,Gene_Drg1,ENSMUSG00000020457,drg1,DRG1,Ndrg1,Gene_Ndrg1,ENSMUSG00000005125
Mouse,Ambiguous official symbols,Pam,Gene_Pam,ENSMUSG00000026335,pam,Pam,Mycbp2,Gene_Mycbp2,ENSMUSG00000033004
Mouse,Ambiguous official symbols,Pgm2,Gene_Pgm2,ENSMUSG00000029171,pgm2,Pgm2,Pgm1,Gene_Pgm1,ENSMUSG00000025791
Mouse,Ambiguous official symbols,Arg1,Gene_Arg1,ENSMUSG00000019987,arg1,Arg1,Tinagl1,Gene_Tinagl1,ENSMUSG00000028776
Mouse,Ambiguous official symbols,Mcub,Gene_Mcub,ENSMUSG00000027994,mcub,Mcub,Areg,Gene_Areg,ENSMUSG00000029378
Mouse,Ambiguous official symbols,Atf7,Gene_Atf7,ENSMUSG00000099083,atf7,Atf7,Atf5,Gene_Atf5,ENSMUSG00000038539
Mouse,Ambiguous official symbols,Ghr,Gene_Ghr,ENSMUSG00000055737,ghr,Ghr,Ghrl,Gene_Ghrl,ENSMUSG00000064177
Mouse,Ambiguous official symbols,Agt,Gene_Agt,ENSMUSG00000031980,agt,AGT,Mgmt,Gene_Mgmt,ENSMUSG00000054612
Mouse,Ambiguous official symbols,Mal,Gene_Mal,ENSMUSG00000027375,mal,Mal,"Mrtfa, Tirap","Gene_Mrtfa, Gene_Tirap","ENSMUSG00000042292, ENSMUSG00000032041"
Mouse,Ambiguous official symbols,Rp1,Gene_Rp1,ENSMUSG00000025900,rp1,RP1,"Stk19, Mapre2, Cyp4a10","Gene_Stk19, Gene_Mapre2, Gene_Cyp4a10","ENSMUSG00000061207, ENSMUSG00000024277, ENSMUSG00000066072"
Mouse,Ambiguous official symbols,Tal2,Gene_Tal2,ENSMUSG00000028417,tal2,Tal2,Nhlh1,Gene_Nhlh1,ENSMUSG00000051251
Mouse,Ambiguous official symbols,Gk2,Gene_Gk2,ENSMUSG00000050553,gk2,Gk2,Galk2,Gene_Galk2,ENSMUSG00000027207
Mouse,Ambiguous official symbols,Galt,Gene_Galt,ENSMUSG00000036073,galt,"GALT, GalT","Ggta1, B4galt1","Gene_Ggta1, Gene_B4galt1","ENSMUSG00000035778, ENSMUSG00000028413"
Mouse,Ambiguous official symbols,Rfc1,Gene_Rfc1,ENSMUSG00000029191,rfc1,RFC1,Slc19a1,Gene_Slc19a1,ENSMUSG00000001436
Mouse,Ambiguous official symbols,Slc6a5,Gene_Slc6a5,ENSMUSG00000039728,slc6a5,Slc6a5,Slc6a2,Gene_Slc6a2,ENSMUSG00000055368
Mouse,Ambiguous official symbols,Cck,Gene_Cck,ENSMUSG00000032532,cck,CCK,Ripk2,Gene_Ripk2,ENSMUSG00000041135
Mouse,Ambiguous official symbols,Oas1a,Gene_Oas1a,ENSMUSG00000052776,oas1a,Oas1a,Oas1g,Gene_Oas1g,ENSMUSG00000066861
Mouse,Ambiguous official symbols,Scgb2b3,Gene_Scgb2b3,ENSMUSG00000078754,scgb2b3,Scgb2b3,Scgb2b24,Gene_Scgb2b24,ENSMUSG00000046438
Mouse,Ambiguous official symbols,Trmt1,Gene_Trmt1,ENSMUSG00000001909,trmt1,Trmt1,Trmu,Gene_Trmu,ENSMUSG00000022386
Mouse,Ambiguous official symbols,Gdpd1,Gene_Gdpd1,ENSMUSG00000061666,gdpd1,Gdpd1,Pak1ip1,Gene_Pak1ip1,ENSMUSG00000038683
Mouse,Ambiguous official symbols,F3,Gene_F3,ENSMUSG00000028128,f3,F3,Or1x2,Gene_Or1x2,ENSMUSG00000059397
Mouse,Ambiguous official symbols,Brf2,Gene_Brf2,ENSMUSG00000031487,brf2,Brf2,Zfp36l2,Gene_Zfp36l2,ENSMUSG00000045817
Mouse,Ambiguous official symbols,Cad,Gene_Cad,ENSMUSG00000013629,cad,CAD,Dffb,Gene_Dffb,ENSMUSG00000029027
Mouse,Ambiguous official symbols,Usp31,Gene_Usp31,ENSMUSG00000063317,usp31,Usp31,Usp48,Gene_Usp48,ENSMUSG00000043411
Mouse,Ambiguous official symbols,Mpnd,Gene_Mpnd,ENSMUSG00000003199,mpnd,Mpnd,Psmb6,Gene_Psmb6,ENSMUSG00000018286
Mouse,Ambiguous official symbols,Gpi1,Gene_Gpi1,ENSMUSG00000036427,gpi1,Gpi1,Pigq,Gene_Pigq,ENSMUSG00000025728
Mouse,Ambiguous official symbols,Cklf,Gene_Cklf,ENSMUSG00000054400,cklf,"CKLF, Cklf","Klf5, Klf15, Cmtm2a","Gene_Klf5, Gene_Klf15, Gene_Cmtm2a","ENSMUSG00000005148, ENSMUSG00000030087, ENSMUSG00000074127"
Mouse,Ambiguous official symbols,Nat1,Gene_Nat1,ENSMUSG00000025588,nat1,Nat1,Eif4g2,Gene_Eif4g2,ENSMUSG00000005610
Mouse,Ambiguous official symbols,Nat2,Gene_Nat2,ENSMUSG00000051147,nat2,NAT2,Slc38a1,Gene_Slc38a1,ENSMUSG00000023169
Mouse,Ambiguous official symbols,Psd3,Gene_Psd3,ENSMUSG00000030465,psd3,Psd3,Psmd3,Gene_Psmd3,ENSMUSG00000017221
Mouse,Ambiguous official symbols,Crp,Gene_Crp,ENSMUSG00000037942,crp,Crp,Crip2,Gene_Crip2,ENSMUSG00000006356
Mouse,Ambiguous official symbols,Rps12,Gene_Rps12,ENSMUSG00000061983,rps12,rps12,Mrps12,Gene_Mrps12,ENSMUSG00000045948
Mouse,Ambiguous official symbols,Tpr,Gene_Tpr,ENSMUSG00000006005,tpr,tpr,Grid2,Gene_Grid2,ENSMUSG00000071424
Mouse,Ambiguous official symbols,Cdh1,Gene_Cdh1,ENSMUSG00000000303,cdh1,Cdh1,Fzr1,Gene_Fzr1,ENSMUSG00000020235
Mouse,Ambiguous official symbols,Gckr,Gene_Gckr,ENSMUSG00000059434,gckr,GCKR,Map4k5,Gene_Map4k5,ENSMUSG00000034761
Mouse,Ambiguous official symbols,Alg2,Gene_Alg2,ENSMUSG00000039740,alg2,Alg2,Pdcd6,Gene_Pdcd6,ENSMUSG00000021576
Mouse,Ambiguous official symbols,Ccdc121,Gene_Ccdc121,ENSMUSG00000029138,ccdc121,Ccdc121,Ccdc121rt1,Gene_Ccdc121rt1,ENSMUSG00000050625
Mouse,Ambiguous official symbols,Rex2,Gene_Rex2,ENSMUSG00000067919,rex2,Rex2,Rexo2,Gene_Rexo2,ENSMUSG00000032026
Mouse,Ambiguous official symbols,Cpb1,Gene_Cpb1,ENSMUSG00000011463,cpb1,CPB1,Capzb,Gene_Capzb,ENSMUSG00000028745
Mouse,Ambiguous official symbols,Grin1,Gene_Grin1,ENSMUSG00000026959,grin1,GRIN1,Gprin1,Gene_Gprin1,ENSMUSG00000069227
Mouse,Ambiguous official symbols,Lamb2,Gene_Lamb2,ENSMUSG00000052911,lamb2,Lamb2,Lamc1,Gene_Lamc1,ENSMUSG00000026478
Mouse,Ambiguous official symbols,Lat2,Gene_Lat2,ENSMUSG00000040751,lat2,LAT2,Slc7a8,Gene_Slc7a8,ENSMUSG00000022180
Mouse,Ambiguous official symbols,Capn8,Gene_Capn8,ENSMUSG00000038599,capn8,Capn8,Capn10,Gene_Capn10,ENSMUSG00000026270
Mouse,Ambiguous official symbols,B3galt6,Gene_B3galt6,ENSMUSG00000050796,b3galt6,B3Galt6,B3gnt2,Gene_B3gnt2,ENSMUSG00000051650
Mouse,Ambiguous official symbols,Disp1,Gene_Disp1,ENSMUSG00000030768,disp1,Disp1,Prss30,Gene_Prss30,ENSMUSG00000024124
Mouse,Ambiguous official symbols,Eln,Gene_Eln,ENSMUSG00000029675,eln,ELN,Smim6,Gene_Smim6,ENSMUSG00000075420
Mouse,Ambiguous official symbols,Fkbp6,Gene_Fkbp6,ENSMUSG00000040013,fkbp6,Fkbp6,Fkbp10,Gene_Fkbp10,ENSMUSG00000001555
Mouse,Ambiguous official symbols,Hip1,Gene_Hip1,ENSMUSG00000039959,hip1,Hip1,Hhip,Gene_Hhip,ENSMUSG00000064325
Mouse,Ambiguous official symbols,C2,Gene_C2,ENSMUSG00000024371,c2,C2,Psma1,Gene_Psma1,ENSMUSG00000030751
Mouse,Ambiguous official symbols,Elp1,Gene_Elp1,ENSMUSG00000028431,elp1,Elp1,Epb41,Gene_Epb41,ENSMUSG00000028906
Mouse,Ambiguous official symbols,Hlf,Gene_Hlf,ENSMUSG00000003949,hlf,HLF,Epas1,Gene_Epas1,ENSMUSG00000024140
Mouse,Ambiguous official symbols,Dok1,Gene_Dok1,ENSMUSG00000068335,dok1,DOK1,Art4,Gene_Art4,ENSMUSG00000030217
Mouse,Ambiguous official symbols,Gem,Gene_Gem,ENSMUSG00000028214,gem,Gem,Gmnn,Gene_Gmnn,ENSMUSG00000006715
Mouse,Ambiguous official symbols,Selp,Gene_Selp,ENSMUSG00000026580,selp,selp,Selenop,Gene_Selenop,ENSMUSG00000064373
Mouse,Ambiguous official symbols,Cabp5,Gene_Cabp5,ENSMUSG00000005649,cabp5,CaBP5,Pdia6,Gene_Pdia6,ENSMUSG00000020571
Mouse,Ambiguous official symbols,Slc23a2,Gene_Slc23a2,ENSMUSG00000027340,slc23a2,Slc23a2,Slc23a1,Gene_Slc23a1,ENSMUSG00000024354
Mouse,Ambiguous official symbols,S100a14,Gene_S100a14,ENSMUSG00000042306,s100a14,S100a14,S100a11,Gene_S100a11,ENSMUSG00000027907
Mouse,Ambiguous official symbols,M6pr,Gene_M6pr,ENSMUSG00000007458,m6pr,M6pr,Igf2,Gene_Igf2,ENSMUSG00000048583
Mouse,Ambiguous official symbols,Try4,Gene_Try4,ENSMUSG00000054106,try4,TRY4,Prss3,Gene_Prss3,ENSMUSG00000071519
Mouse,Ambiguous official symbols,Zfp64,Gene_Zfp64,ENSMUSG00000027551,zfp64,Zfp64,Zfp90,Gene_Zfp90,ENSMUSG00000031907
Mouse,Ambiguous official symbols,Lrrn4,Gene_Lrrn4,ENSMUSG00000043110,lrrn4,LRRN4,Lrch4,Gene_Lrch4,ENSMUSG00000093445
Mouse,Ambiguous official symbols,Me1,Gene_Me1,ENSMUSG00000032418,me1,ME1,Tcf12,Gene_Tcf12,ENSMUSG00000032228
Mouse,Ambiguous official symbols,Zfp658,Gene_Zfp658,ENSMUSG00000100617,zfp658,Zfp658,Zfp175,Gene_Zfp175,ENSMUSG00000056592
Mouse,Ambiguous official symbols,Dbp,Gene_Dbp,ENSMUSG00000059824,dbp,DBP,Gc,Gene_Gc,ENSMUSG00000035540
Mouse,Ambiguous official symbols,Cer1,Gene_Cer1,ENSMUSG00000038192,cer1,Cer1,Acer1,Gene_Acer1,ENSMUSG00000045019
Mouse,Ambiguous official symbols,Scp2,Gene_Scp2,ENSMUSG00000028603,scp2,SCP2,Ctdsp2,Gene_Ctdsp2,ENSMUSG00000078429
Mouse,Ambiguous official symbols,Mst1,Gene_Mst1,ENSMUSG00000032591,mst1,Mst1,Stk4,Gene_Stk4,ENSMUSG00000018209
Mouse,Ambiguous official symbols,Prx,Gene_Prx,ENSMUSG00000053198,prx,Prx,Rhox3a,Gene_Rhox3a,ENSMUSG00000071772
Mouse,Ambiguous official symbols,Inpp5e,Gene_Inpp5e,ENSMUSG00000026925,inpp5e,INPP5E,Pmpca,Gene_Pmpca,ENSMUSG00000026926
Mouse,Ambiguous official symbols,Ehd2,Gene_Ehd2,ENSMUSG00000074364,ehd2,Ehd2,Ehd3,Gene_Ehd3,ENSMUSG00000024065
Mouse,Ambiguous official symbols,Klf14,Gene_Klf14,ENSMUSG00000073209,klf14,Klf14,Sp6,Gene_Sp6,ENSMUSG00000038560
Mouse,Ambiguous official symbols,Rpl7a,Gene_Rpl7a,ENSMUSG00000062647,rpl7a,Rpl7a,Rpl7,Gene_Rpl7,ENSMUSG00000043716
Mouse,Ambiguous official symbols,Epo,Gene_Epo,ENSMUSG00000029711,epo,EPO,Epx,Gene_Epx,ENSMUSG00000052234
Mouse,Ambiguous official symbols,Cldn25,Gene_Cldn25,ENSMUSG00000105298,cldn25,Cldn25,Cldnd1,Gene_Cldnd1,ENSMUSG00000022744
Mouse,Ambiguous official symbols,Sag,Gene_Sag,ENSMUSG00000056055,sag,Sag,Rnf7,Gene_Rnf7,ENSMUSG00000051234
Mouse,Ambiguous official symbols,Dgkd,Gene_Dgkd,ENSMUSG00000070738,dgkd,Dgkd,Dgkq,Gene_Dgkq,ENSMUSG00000004815
Mouse,Ambiguous official symbols,Srm,Gene_Srm,ENSMUSG00000006442,srm,srm,Srms,Gene_Srms,ENSMUSG00000027579
Mouse,Ambiguous official symbols,Spn,Gene_Spn,ENSMUSG00000051457,spn,Spn,Ppp1r9b,Gene_Ppp1r9b,ENSMUSG00000038976
Mouse,Ambiguous official symbols,Bax,Gene_Bax,ENSMUSG00000003873,bax,Bax,Nkx3-1,Gene_Nkx3-1,ENSMUSG00000022061
Mouse,Ambiguous official symbols,Sit1,Gene_Sit1,ENSMUSG00000028460,sit1,Sit1,Slc6a20b,Gene_Slc6a20b,ENSMUSG00000025243
Mouse,Ambiguous official symbols,Elf3,Gene_Elf3,ENSMUSG00000003051,elf3,elf3,Sptbn1,Gene_Sptbn1,ENSMUSG00000020315
Mouse,Ambiguous official symbols,Pgd,Gene_Pgd,ENSMUSG00000028961,pgd,PGD,Phgdh,Gene_Phgdh,ENSMUSG00000053398
Mouse,Ambiguous official symbols,Mbd5,Gene_Mbd5,ENSMUSG00000036792,mbd5,Mbd5,Mecp2,Gene_Mecp2,ENSMUSG00000031393
Mouse,Ambiguous official symbols,Ksr2,Gene_Ksr2,ENSMUSG00000061578,ksr2,Ksr2,Cnksr2,Gene_Cnksr2,ENSMUSG00000025658
Mouse,Ambiguous official symbols,Evi2,Gene_Evi2,ENSMUSG00000070354,evi2,Evi2,"Evi2a, Evi2b","Gene_Evi2a, Gene_Evi2b","ENSMUSG00000078771, ENSMUSG00000093938"
Mouse,Ambiguous official symbols,Rbp7,Gene_Rbp7,ENSMUSG00000028996,rbp7,RBP7,Polr2g,Gene_Polr2g,ENSMUSG00000071662
Mouse,Ambiguous official symbols,Rif1,Gene_Rif1,ENSMUSG00000036202,rif1,RIF1,Insl6,Gene_Insl6,ENSMUSG00000050957
Mouse,Ambiguous official symbols,Scaf1,Gene_Scaf1,ENSMUSG00000038406,scaf1,Scaf1,Cox7a2l,Gene_Cox7a2l,ENSMUSG00000024248
Mouse,Ambiguous official symbols,Gpd2,Gene_Gpd2,ENSMUSG00000026827,gpd2,Gpd2,G6pd2,Gene_G6pd2,ENSMUSG00000089992
Mouse,Ambiguous official symbols,Pex1,Gene_Pex1,ENSMUSG00000005907,pex1,"Pex1, PEX1","Fev, Zfp260","Gene_Fev, Gene_Zfp260","ENSMUSG00000055197, ENSMUSG00000049421"
Mouse,Ambiguous official symbols,Narf,Gene_Narf,ENSMUSG00000000056,narf,narf,Trim2,Gene_Trim2,ENSMUSG00000027993
Mouse,Ambiguous official symbols,Prdx6,Gene_Prdx6,ENSMUSG00000026701,prdx6,Prdx6,Prdx5,Gene_Prdx5,ENSMUSG00000024953
Mouse,Ambiguous official symbols,Prox1,Gene_Prox1,ENSMUSG00000010175,prox1,Prox1,Nprl3,Gene_Nprl3,ENSMUSG00000020289
Mouse,Ambiguous official symbols,Grn,Gene_Grn,ENSMUSG00000034708,grn,GrN,Gzmn,Gene_Gzmn,ENSMUSG00000015443
Mouse,Ambiguous official symbols,Gjc1,Gene_Gjc1,ENSMUSG00000034520,gjc1,Gjc1,Gjd3,Gene_Gjd3,ENSMUSG00000047197
Mouse,Ambiguous official symbols,Socs7,Gene_Socs7,ENSMUSG00000038485,socs7,Socs7,Socs4,Gene_Socs4,ENSMUSG00000048379
Mouse,Ambiguous official symbols,Cdc34b,Gene_Cdc34b,ENSMUSG00000020870,cdc34b,Cdc34b,Ube2r2,Gene_Ube2r2,ENSMUSG00000036241
Mouse,Ambiguous official symbols,Ppat,Gene_Ppat,ENSMUSG00000029246,ppat,Ppat,Coasy,Gene_Coasy,ENSMUSG00000001755
Mouse,Ambiguous official symbols,Med25,Gene_Med25,ENSMUSG00000002968,med25,MED25,Med9,Gene_Med9,ENSMUSG00000061650
Mouse,Ambiguous official symbols,Galnt9,Gene_Galnt9,ENSMUSG00000033316,galnt9,Galnt9,Galnt10,Gene_Galnt10,ENSMUSG00000020520
Mouse,Ambiguous official symbols,Timm10,Gene_Timm10,ENSMUSG00000027076,timm10,Timm10,Timm9,Gene_Timm9,ENSMUSG00000021079
Mouse,Ambiguous official symbols,Prg3,Gene_Prg3,ENSMUSG00000027072,prg3,PRG3,Aifm2,Gene_Aifm2,ENSMUSG00000020085
Mouse,Ambiguous official symbols,Ptpa,Gene_Ptpa,ENSMUSG00000039515,ptpa,Ptpa,Ptpra,Gene_Ptpra,ENSMUSG00000027303
Mouse,Ambiguous official symbols,Mgat1,Gene_Mgat1,ENSMUSG00000020346,mgat1,MGAT1,Mogat1,Gene_Mogat1,ENSMUSG00000012187
Mouse,Ambiguous official symbols,Sco1,Gene_Sco1,ENSMUSG00000069844,sco1,SCO1,Kit,Gene_Kit,ENSMUSG00000005672
Mouse,Ambiguous official symbols,Myh14,Gene_Myh14,ENSMUSG00000030739,myh14,Myh14,Myh7b,Gene_Myh7b,ENSMUSG00000074652
Mouse,Ambiguous official symbols,Csn2,Gene_Csn2,ENSMUSG00000063157,csn2,Csn2,Cops2,Gene_Cops2,ENSMUSG00000027206
Mouse,Ambiguous official symbols,Nav2,Gene_Nav2,ENSMUSG00000052512,nav2,Nav2,Scn7a,Gene_Scn7a,ENSMUSG00000034810
Mouse,Ambiguous official symbols,Csn3,Gene_Csn3,ENSMUSG00000001622,csn3,Csn3,Cops3,Gene_Cops3,ENSMUSG00000019373
Mouse,Ambiguous official symbols,Drc3,Gene_Drc3,ENSMUSG00000056598,drc3,DRC3,Eps8l1,Gene_Eps8l1,ENSMUSG00000006154
Mouse,Ambiguous official symbols,Efcab15,Gene_Efcab15,ENSMUSG00000020940,efcab15,Efcab15,Efcab3,Gene_Efcab3,ENSMUSG00000020690
Mouse,Ambiguous official symbols,Spag6,Gene_Spag6,ENSMUSG00000037708,spag6,Spag6,Spag6l,Gene_Spag6l,ENSMUSG00000022783
Mouse,Ambiguous official symbols,Zfp36,Gene_Zfp36,ENSMUSG00000044786,zfp36,ZFP36,Rnf141,Gene_Rnf141,ENSMUSG00000030788
Mouse,Ambiguous official symbols,Cnp,Gene_Cnp,ENSMUSG00000006782,cnp,CNP,Nppc,Gene_Nppc,ENSMUSG00000026241
Mouse,Ambiguous official symbols,Lim2,Gene_Lim2,ENSMUSG00000118560,lim2,Lim2,Lhx5,Gene_Lhx5,ENSMUSG00000029595
Mouse,Ambiguous official symbols,Klk11,Gene_Klk11,ENSMUSG00000067616,klk11,Klk11,Klk1b11,Gene_Klk1b11,ENSMUSG00000044485
Mouse,Ambiguous official symbols,Klk9,Gene_Klk9,ENSMUSG00000047884,klk9,Klk9,Klk1b9,Gene_Klk1b9,ENSMUSG00000059042
Mouse,Ambiguous official symbols,Klk8,Gene_Klk8,ENSMUSG00000064023,klk8,Klk8,Klk1b8,Gene_Klk1b8,ENSMUSG00000063089
Mouse,Ambiguous official symbols,Siglecl1,Gene_Siglecl1,ENSMUSG00000108695,siglecl1,Siglecl1,Siglece,Gene_Siglece,ENSMUSG00000030474
Mouse,Ambiguous official symbols,Krtap16-1,Gene_Krtap16-1,ENSMUSG00000078253,krtap16-1,Krtap16-1,Krtap19-2,Gene_Krtap19-2,ENSMUSG00000057650
Mouse,Ambiguous official symbols,Hap1,Gene_Hap1,ENSMUSG00000006930,hap1,HAP1,Apex1,Gene_Apex1,ENSMUSG00000035960
Mouse,Ambiguous official symbols,Deaf1,Gene_Deaf1,ENSMUSG00000058886,deaf1,Deaf1,Alg10b,Gene_Alg10b,ENSMUSG00000075470
Mouse,Ambiguous official symbols,Clp1,Gene_Clp1,ENSMUSG00000027079,clp1,Clp1,Hexim1,Gene_Hexim1,ENSMUSG00000048878
Mouse,Ambiguous official symbols,Cat,Gene_Cat,ENSMUSG00000027187,cat,CAT,Trpv6,Gene_Trpv6,ENSMUSG00000029868
Mouse,Ambiguous official symbols,Sp6,Gene_Sp6,ENSMUSG00000038560,sp6,Sp6,Usp53,Gene_Usp53,ENSMUSG00000039701
Mouse,Ambiguous official symbols,Zbp1,Gene_Zbp1,ENSMUSG00000027514,zbp1,Zbp1,Igf2bp1,Gene_Igf2bp1,ENSMUSG00000013415

Species,Category,tolower_Gene_Synonym,Anchored_Gene_Synonym,Gene_Synonym_variants,Assigned_Official_symbols,Ensembl_stable_ID
Mouse,Ambiguous_gene_synonym,nd1,Gene_synonym_nd1,"ND1, Nd1","mt-Nd1, Avpr2, Neurod1, Ivns1abp","ENSMUSG00000064341, ENSMUSG00000031390, ENSMUSG00000034701, ENSMUSG00000023150"
Mouse,Ambiguous_gene_synonym,cox1,Gene_synonym_cox1,COX1,"mt-Co1, Ptgs1","ENSMUSG00000064351, ENSMUSG00000047250"
Mouse,Ambiguous_gene_synonym,p55,Gene_synonym_p55,"p55, P55","Phax, Mpp1, Pik3r3, Psmd12, Tnfrsf1a","ENSMUSG00000008301, ENSMUSG00000031402, ENSMUSG00000028698, ENSMUSG00000020720, ENSMUSG00000030341"
Mouse,Ambiguous_gene_synonym,lin-10,Gene_synonym_lin-10,"Lin-10, lin-10","Apba1, Apba3","ENSMUSG00000024897, ENSMUSG00000004931"
Mouse,Ambiguous_gene_synonym,mint,Gene_synonym_mint,Mint,"Apba1, Spen","ENSMUSG00000024897, ENSMUSG00000040761"
Mouse,Ambiguous_gene_synonym,rp1,Gene_synonym_rp1,RP1,"Mapre2, Cyp4a10, Stk19","ENSMUSG00000024277, ENSMUSG00000066072, ENSMUSG00000061207"
Mouse,Ambiguous_gene_synonym,trb2,Gene_synonym_trb2,TRB2,"Trib2, Tas2r103","ENSMUSG00000020601, ENSMUSG00000030196"
Mouse,Ambiguous_gene_synonym,sm-20,Gene_synonym_sm-20,SM-20,"Egln3, Egln1, Egln2","ENSMUSG00000035105, ENSMUSG00000031987, ENSMUSG00000058709"
Mouse,Ambiguous_gene_synonym,ap2,Gene_synonym_ap2,Ap2,"Tfap2a, Fabp4","ENSMUSG00000021359, ENSMUSG00000062515"
Mouse,Ambiguous_gene_synonym,pc,Gene_synonym_pc,"PC, Pc","Proc, Pcx, Podxl","ENSMUSG00000024386, ENSMUSG00000024892, ENSMUSG00000025608"
Mouse,Ambiguous_gene_synonym,hsp90,Gene_synonym_hsp90,Hsp90,"Hsp90aa1, Hsp90ab1","ENSMUSG00000021270, ENSMUSG00000023944"
Mouse,Ambiguous_gene_synonym,zap,Gene_synonym_zap,ZAP,"Ylpm1, Zc3hav1","ENSMUSG00000021244, ENSMUSG00000029826"
Mouse,Ambiguous_gene_synonym,rip2,Gene_synonym_rip2,RIP2,"Arhgef28, Arhgdig, Ripk2","ENSMUSG00000021662, ENSMUSG00000073433, ENSMUSG00000041135"
Mouse,Ambiguous_gene_synonym,rage,Gene_synonym_rage,"Rage, RAGE","Mok, Ager","ENSMUSG00000056458, ENSMUSG00000015452"
Mouse,Ambiguous_gene_synonym,sr1,Gene_synonym_sr1,SR1,"Htr2c, Or2b4","ENSMUSG00000041380, ENSMUSG00000044985"
Mouse,Ambiguous_gene_synonym,cc1,Gene_synonym_cc1,"CC1, Cc1","Apc, Ceacam1, Rb1cc1","ENSMUSG00000005871, ENSMUSG00000074272, ENSMUSG00000025907"
Mouse,Ambiguous_gene_synonym,plip,Gene_synonym_plip,PLIP,"Kat5, Ptpmt1","ENSMUSG00000024926, ENSMUSG00000063235"
Mouse,Ambiguous_gene_synonym,dp1,Gene_synonym_dp1,Dp1,"Reep5, Tfdp1","ENSMUSG00000005873, ENSMUSG00000038482"
Mouse,Ambiguous_gene_synonym,p65,Gene_synonym_p65,"p65, P65","Rela, Gorasp1","ENSMUSG00000024927, ENSMUSG00000032513"
Mouse,Ambiguous_gene_synonym,eif2b,Gene_synonym_eif2b,"EIF2B, Eif2b","Eif2b2, Eif2b4, Eif2b1, Eif2s2","ENSMUSG00000004788, ENSMUSG00000029145, ENSMUSG00000029388, ENSMUSG00000074656"
Mouse,Ambiguous_gene_synonym,nf-e2,Gene_synonym_nf-e2,NF-E2,"Nfe2, Mafk","ENSMUSG00000058794, ENSMUSG00000018143"
Mouse,Ambiguous_gene_synonym,rad54,Gene_synonym_rad54,"Rad54, RAD54","Atrx, Rad54l","ENSMUSG00000031229, ENSMUSG00000028702"
Mouse,Ambiguous_gene_synonym,ramp,Gene_synonym_ramp,RAMP,"Zmym2, Pamr1","ENSMUSG00000021945, ENSMUSG00000027188"
Mouse,Ambiguous_gene_synonym,tif,Gene_synonym_tif,"TIF, Tif","Jdp2, Tyro3","ENSMUSG00000034271, ENSMUSG00000027298"
Mouse,Ambiguous_gene_synonym,p120,Gene_synonym_p120,"p120, P120","Brd8, Ctnnd1","ENSMUSG00000003778, ENSMUSG00000034101"
Mouse,Ambiguous_gene_synonym,cct,Gene_synonym_cct,CCT,"Flvcr2, Tcp1","ENSMUSG00000034258, ENSMUSG00000068039"
Mouse,Ambiguous_gene_synonym,cklf,Gene_synonym_cklf,"CKLF, Cklf","Klf5, Klf15, Cmtm2a","ENSMUSG00000005148, ENSMUSG00000030087, ENSMUSG00000074127"
Mouse,Ambiguous_gene_synonym,5-aminolevulinate synthase,Gene_synonym_5-aminolevulinate synthase,5-aminolevulinate synthase,"Alas2, Alas1","ENSMUSG00000025270, ENSMUSG00000032786"
Mouse,Ambiguous_gene_synonym,ses2,Gene_synonym_ses2,"Ses2, SES2","Pheta2, Scrn2","ENSMUSG00000049687, ENSMUSG00000020877"
Mouse,Ambiguous_gene_synonym,tinman,Gene_synonym_tinman,tinman,"Nkx2-1, Nkx2-9, Nkx2-6, Nkx2-3, Nkx2-5, Nkx2-4, Nkx2-2","ENSMUSG00000001496, ENSMUSG00000058669, ENSMUSG00000044186, ENSMUSG00000044220, ENSMUSG00000015579, ENSMUSG00000054160, ENSMUSG00000027434"
Mouse,Ambiguous_gene_synonym,nat5,Gene_synonym_nat5,Nat5,"Naa50, Naa20","ENSMUSG00000022698, ENSMUSG00000002728"
Mouse,Ambiguous_gene_synonym,14kda,Gene_synonym_14kda,14kDa,"Ndufa6, Rpa3, Srp14","ENSMUSG00000022450, ENSMUSG00000012483, ENSMUSG00000009549"
Mouse,Ambiguous_gene_synonym,cyp2d,Gene_synonym_cyp2d,Cyp2d,"Cyp2d11, Cyp2d10, Cyp2d9","ENSMUSG00000068085, ENSMUSG00000094806, ENSMUSG00000068086"
Mouse,Ambiguous_gene_synonym,p450-2d,Gene_synonym_p450-2d,P450-2D,"Cyp2d11, Cyp2d10, Cyp2d9","ENSMUSG00000068085, ENSMUSG00000094806, ENSMUSG00000068086"
Mouse,Ambiguous_gene_synonym,alp,Gene_synonym_alp,"Alp, ALP","Atrnl1, Pdlim3, Ccl27a, Ccl21a, Alpl","ENSMUSG00000054843, ENSMUSG00000031636, ENSMUSG00000073888, ENSMUSG00000094686, ENSMUSG00000028766"
Mouse,Ambiguous_gene_synonym,e1,Gene_synonym_e1,E1,"Atp6v1e2, Aldh1a1","ENSMUSG00000053375, ENSMUSG00000053279"
Mouse,Ambiguous_gene_synonym,lysosomal 31kda,Gene_synonym_lysosomal 31kda,lysosomal 31kDa,"Atp6v1e2, Atp6v1e1","ENSMUSG00000053375, ENSMUSG00000019210"
Mouse,Ambiguous_gene_synonym,ptl,Gene_synonym_ptl,PTL,"Pnlip, Acaa1a","ENSMUSG00000046008, ENSMUSG00000036138"
Mouse,Ambiguous_gene_synonym,kns2,Gene_synonym_kns2,Kns2,"Klc1, Kif2a","ENSMUSG00000021288, ENSMUSG00000021693"
Mouse,Ambiguous_gene_synonym,mad2,Gene_synonym_mad2,"MAd2, Mad2, MAD2","Shisa2, Mxi1, Mad2l1","ENSMUSG00000044461, ENSMUSG00000025025, ENSMUSG00000029910"
Mouse,Ambiguous_gene_synonym,tfiiib90,Gene_synonym_tfiiib90,TFIIIB90,"Bdp1, Brf1","ENSMUSG00000049658, ENSMUSG00000011158"
Mouse,Ambiguous_gene_synonym,f5f8d,Gene_synonym_f5f8d,F5F8D,"Mcfd2, Lman1","ENSMUSG00000024150, ENSMUSG00000041891"
Mouse,Ambiguous_gene_synonym,mr,Gene_synonym_mr,MR,"Nr3c2, Mrc1","ENSMUSG00000031618, ENSMUSG00000026712"
Mouse,Ambiguous_gene_synonym,mir,Gene_synonym_mir,Mir,"Mylip, Mlxip, Marchf8","ENSMUSG00000038175, ENSMUSG00000038342, ENSMUSG00000025702"
Mouse,Ambiguous_gene_synonym,sip1,Gene_synonym_sip1,"Sip1, SIP1","Gemin2, Nherf2, Scaf11, Zeb2","ENSMUSG00000060121, ENSMUSG00000002504, ENSMUSG00000033228, ENSMUSG00000026872"
Mouse,Ambiguous_gene_synonym,adap,Gene_synonym_adap,"ADAP, Adap","Fyb1, App","ENSMUSG00000022148, ENSMUSG00000022892"
Mouse,Ambiguous_gene_synonym,egf-tm7 receptor,Gene_synonym_egf-tm7 receptor,EGF-TM7 receptor,"Adgrl4, Adgre5","ENSMUSG00000039167, ENSMUSG00000002885"
Mouse,Ambiguous_gene_synonym,m12,Gene_synonym_m12,M12,"Or7a40, Cst9","ENSMUSG00000048101, ENSMUSG00000027445"
Mouse,Ambiguous_gene_synonym,smn,Gene_synonym_smn,SMN,"Smn1, Stmn1","ENSMUSG00000021645, ENSMUSG00000028832"
Mouse,Ambiguous_gene_synonym,atx1,Gene_synonym_atx1,"Atx1, ATX1","Atxn1, Atox1","ENSMUSG00000046876, ENSMUSG00000018585"
Mouse,Ambiguous_gene_synonym,sca1,Gene_synonym_sca1,Sca1,"Atxn1, Ly6a","ENSMUSG00000046876, ENSMUSG00000075602"
Mouse,Ambiguous_gene_synonym,p44,Gene_synonym_p44,p44,"Ifi44, Gtf2h2, Trp53, Eif3g","ENSMUSG00000028037, ENSMUSG00000021639, ENSMUSG00000059552, ENSMUSG00000070319"
Mouse,Ambiguous_gene_synonym,orf1,Gene_synonym_orf1,ORF1,"Maged2, Med14, Nckipsd","ENSMUSG00000025268, ENSMUSG00000064127, ENSMUSG00000032598"
Mouse,Ambiguous_gene_synonym,ox2r,Gene_synonym_ox2r,"OX2R, OX2r","Cd200r1, Hcrtr2","ENSMUSG00000022667, ENSMUSG00000032360"
Mouse,Ambiguous_gene_synonym,fp,Gene_synonym_fp,"FP, fp","Ptgfr, Sdha, Srrm4","ENSMUSG00000028036, ENSMUSG00000021577, ENSMUSG00000063919"
Mouse,Ambiguous_gene_synonym,mart1,Gene_synonym_mart1,Mart1,"Mlana, Rtl1","ENSMUSG00000024806, ENSMUSG00000085925"
Mouse,Ambiguous_gene_synonym,trb1,Gene_synonym_trb1,"Trb1, TRB1","Trib1, Tas2r116","ENSMUSG00000032501, ENSMUSG00000030194"
Mouse,Ambiguous_gene_synonym,rex1,Gene_synonym_rex1,Rex1,"Zfp42, Rexo1","ENSMUSG00000051176, ENSMUSG00000047417"
Mouse,Ambiguous_gene_synonym,alf,Gene_synonym_alf,Alf,"Gtf2a1l, Afm","ENSMUSG00000024154, ENSMUSG00000029369"
Mouse,Ambiguous_gene_synonym,n-11 kinesin,Gene_synonym_n-11 kinesin,N-11 kinesin,"Kif26a, Kif26b","ENSMUSG00000021294, ENSMUSG00000026494"
Mouse,Ambiguous_gene_synonym,n-3 kinesin,Gene_synonym_n-3 kinesin,N-3 kinesin,"Kif13a, Kif13b, Kif1a, Kif16b, Kif1b, Kif14, Stard9","ENSMUSG00000021375, ENSMUSG00000060012, ENSMUSG00000014602, ENSMUSG00000038844, ENSMUSG00000063077, ENSMUSG00000041498, ENSMUSG00000033705"
Mouse,Ambiguous_gene_synonym,tr,Gene_synonym_tr,TR,"Tert, Prdx2, Txnrd1","ENSMUSG00000021611, ENSMUSG00000005161, ENSMUSG00000020250"
Mouse,Ambiguous_gene_synonym,mox2,Gene_synonym_mox2,Mox2,"Cd200, Meox2","ENSMUSG00000022661, ENSMUSG00000036144"
Mouse,Ambiguous_gene_synonym,ox2,Gene_synonym_ox2,"OX2, Ox2","Cd200, Nqo2","ENSMUSG00000022661, ENSMUSG00000046949"
Mouse,Ambiguous_gene_synonym,eos,Gene_synonym_eos,Eos,"Prss33, Ikzf4","ENSMUSG00000049620, ENSMUSG00000002578"
Mouse,Ambiguous_gene_synonym,mer,Gene_synonym_mer,"mer, Mer","Lama2, Erh, Mertk","ENSMUSG00000019899, ENSMUSG00000021131, ENSMUSG00000014361"
Mouse,Ambiguous_gene_synonym,p63,Gene_synonym_p63,"p63, P63","Taf1b, Tcp1, Trp63, Ckap4","ENSMUSG00000059669, ENSMUSG00000068039, ENSMUSG00000022510, ENSMUSG00000046841"
Mouse,Ambiguous_gene_synonym,st3,Gene_synonym_st3,ST3,"Slitrk3, Mmp11","ENSMUSG00000048304, ENSMUSG00000000901"
Mouse,Ambiguous_gene_synonym,lip1,Gene_synonym_lip1,"Lip1, LIP1","Lipa, Stk11ip","ENSMUSG00000024781, ENSMUSG00000026213"
Mouse,Ambiguous_gene_synonym,psa,Gene_synonym_psa,"PSA, Psa","Klkb1, Psat1, Npepps","ENSMUSG00000109764, ENSMUSG00000024640, ENSMUSG00000001441"
Mouse,Ambiguous_gene_synonym,trp2,Gene_synonym_trp2,"TRP2, trp2","Dct, Trpc2","ENSMUSG00000022129, ENSMUSG00000100254"
Mouse,Ambiguous_gene_synonym,p25,Gene_synonym_p25,p25,"Sbp, Cdk5r1","ENSMUSG00000024128, ENSMUSG00000048895"
Mouse,Ambiguous_gene_synonym,cb,Gene_synonym_cb,CB,"Ctsb, Calb1","ENSMUSG00000021939, ENSMUSG00000028222"
Mouse,Ambiguous_gene_synonym,p38,Gene_synonym_p38,"p38, P38","Ahsa1, Syp, Grap2, Mapk14","ENSMUSG00000021037, ENSMUSG00000031144, ENSMUSG00000042351, ENSMUSG00000053436"
Mouse,Ambiguous_gene_synonym,ric-8,Gene_synonym_ric-8,"Ric-8, RIC-8","Ric8b, Ric8a","ENSMUSG00000035620, ENSMUSG00000025485"
Mouse,Ambiguous_gene_synonym,ss,Gene_synonym_ss,Ss,"Fdft1, C4b","ENSMUSG00000021273, ENSMUSG00000073418"
Mouse,Ambiguous_gene_synonym,30kda,Gene_synonym_30kda,30kDa,"Selenok, Cpsf4, Sap30, Taf10","ENSMUSG00000042682, ENSMUSG00000029625, ENSMUSG00000031609, ENSMUSG00000043866"
Mouse,Ambiguous_gene_synonym,fizz3,Gene_synonym_fizz3,Fizz3,"Retnlg, Retn","ENSMUSG00000022651, ENSMUSG00000012705"
Mouse,Ambiguous_gene_synonym,lgs,Gene_synonym_lgs,"LGS, Lgs","Gys2, Lgsn","ENSMUSG00000030244, ENSMUSG00000050217"
Mouse,Ambiguous_gene_synonym,carp,Gene_synonym_carp,"CARP, Carp","Ankrd1, Car8","ENSMUSG00000024803, ENSMUSG00000041261"
Mouse,Ambiguous_gene_synonym,aep,Gene_synonym_aep,AEP,"Ighmbp2, Lgmn","ENSMUSG00000024831, ENSMUSG00000021190"
Mouse,Ambiguous_gene_synonym,ripe3b1,Gene_synonym_ripe3b1,RIPE3b1,"Ighmbp2, Mafa","ENSMUSG00000024831, ENSMUSG00000047591"
Mouse,Ambiguous_gene_synonym,h2afb1,Gene_synonym_h2afb1,H2afb1,"H2ab1, H2al2a","ENSMUSG00000067441, ENSMUSG00000062651"
Mouse,Ambiguous_gene_synonym,cpt1,Gene_synonym_cpt1,Cpt1,"Cpt1a, Cpt1b","ENSMUSG00000024900, ENSMUSG00000078937"
Mouse,Ambiguous_gene_synonym,mbd-3,Gene_synonym_mbd-3,"MBD-3, mBD-3","Dpep3, Defb3","ENSMUSG00000031898, ENSMUSG00000039775"
Mouse,Ambiguous_gene_synonym,msr-a,Gene_synonym_msr-a,MSR-A,"Msra, Msr1","ENSMUSG00000054733, ENSMUSG00000025044"
Mouse,Ambiguous_gene_synonym,sa-2,Gene_synonym_sa-2,SA-2,"Stag2, Stag3","ENSMUSG00000025862, ENSMUSG00000036928"
Mouse,Ambiguous_gene_synonym,sc1,Gene_synonym_sc1,"SC1, Sc1","Prdm4, Alcam, Sparcl1","ENSMUSG00000035529, ENSMUSG00000022636, ENSMUSG00000029309"
Mouse,Ambiguous_gene_synonym,mlp,Gene_synonym_mlp,"Mlp, MLP","Marcksl1, Csrp3","ENSMUSG00000047945, ENSMUSG00000030470"
Mouse,Ambiguous_gene_synonym,mrp,Gene_synonym_mrp,"Mrp, MRP","Marcksl1, Abcc1","ENSMUSG00000047945, ENSMUSG00000023088"
Mouse,Ambiguous_gene_synonym,rp105,Gene_synonym_rp105,RP105,"Cd180, Gpr83","ENSMUSG00000021624, ENSMUSG00000031932"
Mouse,Ambiguous_gene_synonym,36kda,Gene_synonym_36kda,36kDa,"Eif3i, Rfc5","ENSMUSG00000028798, ENSMUSG00000029363"
Mouse,Ambiguous_gene_synonym,perk,Gene_synonym_perk,"PERK, Perk","Eif2ak3, Lamp1","ENSMUSG00000031668, ENSMUSG00000031447"
Mouse,Ambiguous_gene_synonym,sap,Gene_synonym_sap,"SAP, Sap","Sh2d1a, Apcs","ENSMUSG00000005696, ENSMUSG00000026542"
Mouse,Ambiguous_gene_synonym,t2r26,Gene_synonym_t2r26,T2R26,"Tas2r126, Tas2r125","ENSMUSG00000048284, ENSMUSG00000059410"
Mouse,Ambiguous_gene_synonym,ru2,Gene_synonym_ru2,"RU2, ru2","Dcdc2a, Hps5","ENSMUSG00000035910, ENSMUSG00000014418"
Mouse,Ambiguous_gene_synonym,25kda,Gene_synonym_25kda,25kDa,"Fkbp3, Nudt21, Polr2e","ENSMUSG00000020949, ENSMUSG00000031754, ENSMUSG00000004667"
Mouse,Ambiguous_gene_synonym,tsh2,Gene_synonym_tsh2,"TSH2, Tsh2","Thnsl2, Tshz2","ENSMUSG00000054474, ENSMUSG00000047907"
Mouse,Ambiguous_gene_synonym,syn4,Gene_synonym_syn4,"SYN4, Syn4","Sntg1, Stx4a","ENSMUSG00000025909, ENSMUSG00000030805"
Mouse,Ambiguous_gene_synonym,pl-1,Gene_synonym_pl-1,"Pl-1, pl-1","Prl3d1, Cyfip1","ENSMUSG00000057170, ENSMUSG00000030447"
Mouse,Ambiguous_gene_synonym,iap,Gene_synonym_iap,IAP,"Cd47, Akp3","ENSMUSG00000055447, ENSMUSG00000036500"
Mouse,Ambiguous_gene_synonym,p62,Gene_synonym_p62,p62,"Khdrbs1, Dctn4, Gtf2h1, Sqstm1, Nup62","ENSMUSG00000028790, ENSMUSG00000024603, ENSMUSG00000006599, ENSMUSG00000015837, ENSMUSG00000109511"
Mouse,Ambiguous_gene_synonym,gr,Gene_synonym_gr,"GR, gr","Nr3c1, Mfsd12, Gcgr","ENSMUSG00000024431, ENSMUSG00000034854, ENSMUSG00000025127"
Mouse,Ambiguous_gene_synonym,ste20,Gene_synonym_ste20,"STE20, Ste20","Stk24, Stk3","ENSMUSG00000063410, ENSMUSG00000022329"
Mouse,Ambiguous_gene_synonym,snt2,Gene_synonym_snt2,"Snt2, SNT2","Sntb2, Frs3","ENSMUSG00000041308, ENSMUSG00000023266"
Mouse,Ambiguous_gene_synonym,pg,Gene_synonym_pg,"PG, Pg","Pygm, Plg, Jup","ENSMUSG00000032648, ENSMUSG00000059481, ENSMUSG00000001552"
Mouse,Ambiguous_gene_synonym,19kda,Gene_synonym_19kda,19kDa,"Gtf2a1, Lim2","ENSMUSG00000020962, ENSMUSG00000118560"
Mouse,Ambiguous_gene_synonym,37kda,Gene_synonym_37kda,37kDa,"Gtf2a1, Lrrc17","ENSMUSG00000020962, ENSMUSG00000039883"
Mouse,Ambiguous_gene_synonym,trf2,Gene_synonym_trf2,TRF2,"Terf2, Tbpl1","ENSMUSG00000031921, ENSMUSG00000071359"
Mouse,Ambiguous_gene_synonym,adp,Gene_synonym_adp,"Adp, adp","Mdga2, Wdtc1","ENSMUSG00000034912, ENSMUSG00000037622"
Mouse,Ambiguous_gene_synonym,70kda,Gene_synonym_70kda,70kDa,"Rpa1, Hspa14, Hspa2, Swap70, Hspa1l, Exoc7, Hspa4","ENSMUSG00000000751, ENSMUSG00000109865, ENSMUSG00000059970, ENSMUSG00000031015, ENSMUSG00000007033, ENSMUSG00000020792, ENSMUSG00000020361"
Mouse,Ambiguous_gene_synonym,sep,Gene_synonym_sep,"sEP, SEP","Ephx2, Mmel1","ENSMUSG00000022040, ENSMUSG00000058183"
Mouse,Ambiguous_gene_synonym,sc2,Gene_synonym_sc2,"SC2, Sc2","Tecr, Scamp2","ENSMUSG00000031708, ENSMUSG00000040188"
Mouse,Ambiguous_gene_synonym,sur2,Gene_synonym_sur2,Sur2,"Abcc9, Med23","ENSMUSG00000030249, ENSMUSG00000019984"
Mouse,Ambiguous_gene_synonym,ben,Gene_synonym_ben,BEN,"Alcam, Gtf2ird1","ENSMUSG00000022636, ENSMUSG00000023079"
Mouse,Ambiguous_gene_synonym,ma-3,Gene_synonym_ma-3,MA-3,"Pdcd6, Pdcd4","ENSMUSG00000021576, ENSMUSG00000024975"
Mouse,Ambiguous_gene_synonym,ps2,Gene_synonym_ps2,PS2,"Pdcd6, Psen2, Tff1","ENSMUSG00000021576, ENSMUSG00000010609, ENSMUSG00000024032"
Mouse,Ambiguous_gene_synonym,c11,Gene_synonym_c11,"c11, C11","Pip4k2b, Polr3k","ENSMUSG00000018547, ENSMUSG00000038628"
Mouse,Ambiguous_gene_synonym,mtp1,Gene_synonym_mtp1,MTP1,"Tap1, Slc40a1","ENSMUSG00000037321, ENSMUSG00000025993"
Mouse,Ambiguous_gene_synonym,tap,Gene_synonym_tap,"TAP, tap","Tap1, Nxf1, Ly6a, Sec14l2, Uso1","ENSMUSG00000037321, ENSMUSG00000010097, ENSMUSG00000075602, ENSMUSG00000003585, ENSMUSG00000029407"
Mouse,Ambiguous_gene_synonym,p2,Gene_synonym_p2,"p2, P2","Exosc10, Or10a4, Pmp2, Gnas","ENSMUSG00000017264, ENSMUSG00000073897, ENSMUSG00000052468, ENSMUSG00000027523"
Mouse,Ambiguous_gene_synonym,p3,Gene_synonym_p3,"p3, P3","Exosc10, Slc10a3, Or10a5, Gnas","ENSMUSG00000017264, ENSMUSG00000032806, ENSMUSG00000073898, ENSMUSG00000027523"
Mouse,Ambiguous_gene_synonym,p4,Gene_synonym_p4,"p4, P4","Exosc10, Or10a2","ENSMUSG00000017264, ENSMUSG00000049674"
Mouse,Ambiguous_gene_synonym,p12,Gene_synonym_p12,p12,"Spink1, Pold4, Cdk2ap1","ENSMUSG00000024503, ENSMUSG00000024854, ENSMUSG00000029394"
Mouse,Ambiguous_gene_synonym,psf2,Gene_synonym_psf2,"PSF2, Psf2","Tap2, Gins2","ENSMUSG00000024339, ENSMUSG00000031821"
Mouse,Ambiguous_gene_synonym,cea7,Gene_synonym_cea7,"Cea7, cea7","Ceacam1, Psg20","ENSMUSG00000074272, ENSMUSG00000063305"
Mouse,Ambiguous_gene_synonym,prp,Gene_synonym_prp,"PRP, PrP, Prp","Prl7d1, Prdx2, Prnp, Prh1","ENSMUSG00000021348, ENSMUSG00000005161, ENSMUSG00000079037, ENSMUSG00000059934"
Mouse,Ambiguous_gene_synonym,27kda,Gene_synonym_27kda,27kDa,"Hspb2, Hspb3","ENSMUSG00000038086, ENSMUSG00000051456"
Mouse,Ambiguous_gene_synonym,d1,Gene_synonym_d1,D1,"Dio1, Lmod1","ENSMUSG00000034785, ENSMUSG00000048096"
Mouse,Ambiguous_gene_synonym,adss,Gene_synonym_adss,Adss,"Adss2, Adss1","ENSMUSG00000015961, ENSMUSG00000011148"
Mouse,Ambiguous_gene_synonym,as,Gene_synonym_as,"AS, As","Adss2, a","ENSMUSG00000015961, ENSMUSG00000027596"
Mouse,Ambiguous_gene_synonym,rb,Gene_synonym_rb,"rb, Rb","Epha4, Rb1","ENSMUSG00000026235, ENSMUSG00000022105"
Mouse,Ambiguous_gene_synonym,sek1,Gene_synonym_sek1,Sek1,"Epha4, Map2k4","ENSMUSG00000026235, ENSMUSG00000033352"
Mouse,Ambiguous_gene_synonym,h2-ab,Gene_synonym_h2-ab,H2-Ab,"H2-Ob, H2-Ab1","ENSMUSG00000041538, ENSMUSG00000073421"
Mouse,Ambiguous_gene_synonym,abeta,Gene_synonym_abeta,Abeta,"H2-Ab1, App","ENSMUSG00000073421, ENSMUSG00000022892"
Mouse,Ambiguous_gene_synonym,ia-2,Gene_synonym_ia-2,"Ia-2, IA-2","H2-Ab1, Ptprn","ENSMUSG00000073421, ENSMUSG00000026204"
Mouse,Ambiguous_gene_synonym,cdo,Gene_synonym_cdo,"Cdo, CDO","Cdo1, Cdon","ENSMUSG00000033022, ENSMUSG00000038119"
Mouse,Ambiguous_gene_synonym,[s]3a,Gene_synonym_[s]3a,[s]3A,"Ap3s1, Ap1s3","ENSMUSG00000024480, ENSMUSG00000054702"
Mouse,Ambiguous_gene_synonym,10kda,Gene_synonym_10kda,10kDa,"Hspe1-rs1, Sf3b5","ENSMUSG00000117621, ENSMUSG00000078348"
Mouse,Ambiguous_gene_synonym,ia-1,Gene_synonym_ia-1,"Ia-1, IA-1","H2-Aa, Insm1","ENSMUSG00000036594, ENSMUSG00000068154"
Mouse,Ambiguous_gene_synonym,to,Gene_synonym_to,"TO, to","Tdo2, Cers1","ENSMUSG00000028011, ENSMUSG00000087408"
Mouse,Ambiguous_gene_synonym,40kda,Gene_synonym_40kda,40kDa,"Tpra1, Dffb, Polr1c, Rfc2","ENSMUSG00000002871, ENSMUSG00000029027, ENSMUSG00000067148, ENSMUSG00000023104"
Mouse,Ambiguous_gene_synonym,rst,Gene_synonym_rst,"Rst, rst","Slc22a12, Fzd6","ENSMUSG00000061742, ENSMUSG00000022297"
Mouse,Ambiguous_gene_synonym,mtf,Gene_synonym_mtf,"MtF, MTf","Ftmt, Meltf","ENSMUSG00000024510, ENSMUSG00000022780"
Mouse,Ambiguous_gene_synonym,aim1,Gene_synonym_aim1,Aim1,"Slc45a2, Crybg1","ENSMUSG00000022243, ENSMUSG00000019866"
Mouse,Ambiguous_gene_synonym,rgl,Gene_synonym_rgl,"Rgl, RGL","Rgl1, Ppp1r3a","ENSMUSG00000026482, ENSMUSG00000042717"
Mouse,Ambiguous_gene_synonym,rmp,Gene_synonym_rmp,"RmP, Rmp","Abca4, Uri1","ENSMUSG00000028125, ENSMUSG00000030421"
Mouse,Ambiguous_gene_synonym,mdc2,Gene_synonym_mdc2,"mDC2, MDC2","Mogat1, Adam22","ENSMUSG00000012187, ENSMUSG00000040537"
Mouse,Ambiguous_gene_synonym,mal,Gene_synonym_mal,Mal,"Tirap, Mrtfa","ENSMUSG00000032041, ENSMUSG00000042292"
Mouse,Ambiguous_gene_synonym,alpha7,Gene_synonym_alpha7,alpha7,"Chrna7, Itga7","ENSMUSG00000030525, ENSMUSG00000025348"
Mouse,Ambiguous_gene_synonym,p15,Gene_synonym_p15,"P15, p15","Sub1, Mrpl28, Cdkn2b","ENSMUSG00000022205, ENSMUSG00000024181, ENSMUSG00000073802"
Mouse,Ambiguous_gene_synonym,pc4,Gene_synonym_pc4,"Pc4, PC4","Sub1, Ifrd1, Pcsk4","ENSMUSG00000022205, ENSMUSG00000001627, ENSMUSG00000020131"
Mouse,Ambiguous_gene_synonym,p5,Gene_synonym_p5,"p5, P5","Exosc9, Pdia6","ENSMUSG00000027714, ENSMUSG00000020571"
Mouse,Ambiguous_gene_synonym,kid1,Gene_synonym_kid1,"Kid1, kid1","Pim3, Zfp354a","ENSMUSG00000035828, ENSMUSG00000020364"
Mouse,Ambiguous_gene_synonym,lsh,Gene_synonym_lsh,"LSH, Lsh","Hells, Slc11a1","ENSMUSG00000025001, ENSMUSG00000026177"
Mouse,Ambiguous_gene_synonym,mt-act48,Gene_synonym_mt-act48,MT-ACT48,"Acot9, Acot10","ENSMUSG00000025287, ENSMUSG00000047565"
Mouse,Ambiguous_gene_synonym,p48,Gene_synonym_p48,p48,"Acot9, Acot10, St13, Irf9, Ddb2","ENSMUSG00000025287, ENSMUSG00000047565, ENSMUSG00000022403, ENSMUSG00000002325, ENSMUSG00000002109"
Mouse,Ambiguous_gene_synonym,ccn1,Gene_synonym_ccn1,"Ccn1, CCN1","Ccna2, Ccn1","ENSMUSG00000027715, ENSMUSG00000028195"
Mouse,Ambiguous_gene_synonym,ovalbumin,Gene_synonym_ovalbumin,ovalbumin,"Serpinb1a, Serpinb1c, Serpinb6b, Serpinb9, Serpinb9b, Serpinb1b, Serpinb9c, Serpinb9d, Serpinb9e, Serpinb9f, Serpinb6a, Serpinb9g, Serpinb6e, Serpinb6c, Serpinb5, Serpinb3c, Serpinb7, Serpinb8, Serpinb2","ENSMUSG00000044734, ENSMUSG00000079049, ENSMUSG00000042842, ENSMUSG00000045827, ENSMUSG00000021403, ENSMUSG00000051029, ENSMUSG00000021404, ENSMUSG00000054266, ENSMUSG00000062342, ENSMUSG00000038327, ENSMUSG00000060147, ENSMUSG00000057726, ENSMUSG00000069248, ENSMUSG00000052180, ENSMUSG00000067006, ENSMUSG00000073601, ENSMUSG00000067001, ENSMUSG00000026315, ENSMUSG00000062345"
Mouse,Ambiguous_gene_synonym,pc-1,Gene_synonym_pc-1,PC-1,"Pkd1, Enpp1","ENSMUSG00000032855, ENSMUSG00000037370"
Mouse,Ambiguous_gene_synonym,pc1,Gene_synonym_pc1,PC1,"Pkd1, Pcsk1","ENSMUSG00000032855, ENSMUSG00000021587"
Mouse,Ambiguous_gene_synonym,mor230-3,Gene_synonym_mor230-3,MOR230-3,"Or4c11c, Or4c11","ENSMUSG00000057447, ENSMUSG00000062757"
Mouse,Ambiguous_gene_synonym,fy,Gene_synonym_fy,"fy, FY","Sgk3, Ackr1","ENSMUSG00000025915, ENSMUSG00000037872"
Mouse,Ambiguous_gene_synonym,meg1,Gene_synonym_meg1,Meg1,"Meig1, Grb10","ENSMUSG00000026650, ENSMUSG00000020176"
Mouse,Ambiguous_gene_synonym,tsk2,Gene_synonym_tsk2,Tsk2,"Tssk2, Col3a1","ENSMUSG00000045521, ENSMUSG00000026043"
Mouse,Ambiguous_gene_synonym,fsp1,Gene_synonym_fsp1,"FSP1, FSp1","Atl1, S100a4","ENSMUSG00000021066, ENSMUSG00000001020"
Mouse,Ambiguous_gene_synonym,scp3,Gene_synonym_scp3,"Scp3, SCP3","Sycp3, Ctdspl","ENSMUSG00000020059, ENSMUSG00000047409"
Mouse,Ambiguous_gene_synonym,fx,Gene_synonym_fx,"fX, FX","F10, Gfus","ENSMUSG00000031444, ENSMUSG00000022570"
Mouse,Ambiguous_gene_synonym,cyp2b,Gene_synonym_cyp2b,Cyp2b,"Cyp2b10, Cyp2b9","ENSMUSG00000030483, ENSMUSG00000040660"
Mouse,Ambiguous_gene_synonym,p16,Gene_synonym_p16,p16,"Cyp2b10, Rbm14, Cdkn2a","ENSMUSG00000030483, ENSMUSG00000006456, ENSMUSG00000044303"
Mouse,Ambiguous_gene_synonym,pbp,Gene_synonym_pbp,PBP,"Dock3, Med1","ENSMUSG00000039716, ENSMUSG00000018160"
Mouse,Ambiguous_gene_synonym,az-1,Gene_synonym_az-1,AZ-1,"Tinagl1, Oaz1","ENSMUSG00000028776, ENSMUSG00000035242"
Mouse,Ambiguous_gene_synonym,irip,Gene_synonym_irip,"Irip, IRIP","Sh2b1, Yrdc","ENSMUSG00000030733, ENSMUSG00000028889"
Mouse,Ambiguous_gene_synonym,tde2,Gene_synonym_tde2,"TDE2, Tde2","Serinc2, Serinc1","ENSMUSG00000023232, ENSMUSG00000019877"
Mouse,Ambiguous_gene_synonym,l11jus15,Gene_synonym_l11jus15,l11Jus15,"Med1, Med31","ENSMUSG00000018160, ENSMUSG00000020801"
Mouse,Ambiguous_gene_synonym,slap,Gene_synonym_slap,Slap,"Sla, Slmap","ENSMUSG00000022372, ENSMUSG00000021870"
Mouse,Ambiguous_gene_synonym,cis,Gene_synonym_cis,Cis,"Cish, Cs","ENSMUSG00000032578, ENSMUSG00000005683"
Mouse,Ambiguous_gene_synonym,myo,Gene_synonym_myo,"Myo, myo","Synpo2, Myog","ENSMUSG00000050315, ENSMUSG00000026459"
Mouse,Ambiguous_gene_synonym,p68,Gene_synonym_p68,"p68, P68","Tkt, Pold3, Ddx5","ENSMUSG00000021957, ENSMUSG00000030726, ENSMUSG00000020719"
Mouse,Ambiguous_gene_synonym,np2,Gene_synonym_np2,"np2, NP2","Nptx2, Nrp2","ENSMUSG00000059991, ENSMUSG00000025969"
Mouse,Ambiguous_gene_synonym,p76,Gene_synonym_p76,"P76, p76","Tm9sf2, Plbd2","ENSMUSG00000025544, ENSMUSG00000029598"
Mouse,Ambiguous_gene_synonym,vip2,Gene_synonym_vip2,Vip2,"Vipr2, Ppip5k2","ENSMUSG00000011171, ENSMUSG00000040648"
Mouse,Ambiguous_gene_synonym,odd-paired homolog,Gene_synonym_odd-paired homolog,odd-paired homolog,"Zic2, Zic1","ENSMUSG00000061524, ENSMUSG00000032368"
Mouse,Ambiguous_gene_synonym,42kda,Gene_synonym_42kda,42kDa,"Ptger1, Gkap1","ENSMUSG00000019464, ENSMUSG00000021552"
Mouse,Ambiguous_gene_synonym,macs,Gene_synonym_macs,Macs,"Marcks, Acsm1","ENSMUSG00000069662, ENSMUSG00000033533"
Mouse,Ambiguous_gene_synonym,v1r1,Gene_synonym_v1r1,"V1r1, V1R1","Vmn1r51, Vmn1r63","ENSMUSG00000062818, ENSMUSG00000058631"
Mouse,Ambiguous_gene_synonym,pan1b,Gene_synonym_pan1b,Pan1b,"Hsd17b13, Hsd17b11","ENSMUSG00000034528, ENSMUSG00000029311"
Mouse,Ambiguous_gene_synonym,bat1,Gene_synonym_bat1,"BAT1, Bat1","Ddx39a, Ddx39b","ENSMUSG00000005481, ENSMUSG00000019432"
Mouse,Ambiguous_gene_synonym,ndr1,Gene_synonym_ndr1,Ndr1,"Ndrg1, Stk38","ENSMUSG00000005125, ENSMUSG00000024006"
Mouse,Ambiguous_gene_synonym,nf-m,Gene_synonym_nf-m,NF-M,"Nefm, Cebpb","ENSMUSG00000022054, ENSMUSG00000056501"
Mouse,Ambiguous_gene_synonym,fgn,Gene_synonym_fgn,Fgn,"Fign, Gsdma3","ENSMUSG00000075324, ENSMUSG00000064224"
Mouse,Ambiguous_gene_synonym,suv39h histone methyltransferase,Gene_synonym_suv39h histone methyltransferase,Suv39h histone methyltransferase,"Suv39h2, Suv39h1","ENSMUSG00000026646, ENSMUSG00000039231"
Mouse,Ambiguous_gene_synonym,syn-3,Gene_synonym_syn-3,"syn-3, Syn-3","Sdc3, Stx3","ENSMUSG00000025743, ENSMUSG00000041488"
Mouse,Ambiguous_gene_synonym,110kda,Gene_synonym_110kda,110kDa,"Eif3c, Dgkq","ENSMUSG00000030738, ENSMUSG00000004815"
Mouse,Ambiguous_gene_synonym,pc3,Gene_synonym_pc3,"PC3, Pc3","Pcsk1, Cbx8, Btg2","ENSMUSG00000021587, ENSMUSG00000025578, ENSMUSG00000020423"
Mouse,Ambiguous_gene_synonym,mcad,Gene_synonym_mcad,"MCAD, Mcad","Acadm, Cdh15","ENSMUSG00000062908, ENSMUSG00000031962"
Mouse,Ambiguous_gene_synonym,spt1,Gene_synonym_spt1,Spt1,"Sptlc1, Mucl2","ENSMUSG00000021468, ENSMUSG00000036925"
Mouse,Ambiguous_gene_synonym,pn-1,Gene_synonym_pn-1,PN-1,"Serpine2, Nt5c3","ENSMUSG00000026249, ENSMUSG00000029780"
Mouse,Ambiguous_gene_synonym,l3,Gene_synonym_l3,L3,"Lhx8, Oas1a","ENSMUSG00000096225, ENSMUSG00000052776"
Mouse,Ambiguous_gene_synonym,grip1,Gene_synonym_grip1,"GRIP1, Grip1","Lgals12, Ncoa2","ENSMUSG00000024972, ENSMUSG00000005886"
Mouse,Ambiguous_gene_synonym,pc2,Gene_synonym_pc2,PC2,"Pkd2, Cbx4, Pcsk2","ENSMUSG00000034462, ENSMUSG00000039989, ENSMUSG00000027419"
Mouse,Ambiguous_gene_synonym,map-2,Gene_synonym_map-2,"Map-2, MAP-2","Man2a1, Map2, Neu1","ENSMUSG00000024085, ENSMUSG00000015222, ENSMUSG00000007038"
Mouse,Ambiguous_gene_synonym,cmp,Gene_synonym_cmp,"CMP, cmp","Matn1, Abcg5","ENSMUSG00000040533, ENSMUSG00000040505"
Mouse,Ambiguous_gene_synonym,mat1,Gene_synonym_mat1,"Mat1, MAT1","Matn1, Mnat1, Pea15a","ENSMUSG00000040533, ENSMUSG00000021103, ENSMUSG00000013698"
Mouse,Ambiguous_gene_synonym,mag-2,Gene_synonym_mag-2,"Mag-2, mAG-2","Gbp4, Agr2","ENSMUSG00000079363, ENSMUSG00000020581"
Mouse,Ambiguous_gene_synonym,slc22a9,Gene_synonym_slc22a9,Slc22a9,"Slc22a19, Slc22a21","ENSMUSG00000024757, ENSMUSG00000063652"
Mouse,Ambiguous_gene_synonym,s4,Gene_synonym_s4,S4,"Psmc1, Sdc4","ENSMUSG00000021178, ENSMUSG00000017009"
Mouse,Ambiguous_gene_synonym,acas1,Gene_synonym_acas1,Acas1,"Acsl1, Acss2","ENSMUSG00000018796, ENSMUSG00000027605"
Mouse,Ambiguous_gene_synonym,rna helicase,Gene_synonym_rna helicase,RNA helicase,"Dhx9, Dhx8","ENSMUSG00000042699, ENSMUSG00000034931"
Mouse,Ambiguous_gene_synonym,rip1,Gene_synonym_rip1,Rip1,"Ralbp1, Ripk1","ENSMUSG00000024096, ENSMUSG00000021408"
Mouse,Ambiguous_gene_synonym,ar,Gene_synonym_ar,"Ar, AR","Cyp19a1, Areg, Akr1b1","ENSMUSG00000032274, ENSMUSG00000029378, ENSMUSG00000001642"
Mouse,Ambiguous_gene_synonym,wdr11,Gene_synonym_wdr11,Wdr11,"Phip, Wdr11","ENSMUSG00000032253, ENSMUSG00000042055"
Mouse,Ambiguous_gene_synonym,mbh1,Gene_synonym_mbh1,"mbh1, MBH1","Capg, Barhl2","ENSMUSG00000056737, ENSMUSG00000034384"
Mouse,Ambiguous_gene_synonym,chl1,Gene_synonym_chl1,CHL1,"Ddx11, Chrdl1","ENSMUSG00000035842, ENSMUSG00000031283"
Mouse,Ambiguous_gene_synonym,fbl7,Gene_synonym_fbl7,"FBL7, Fbl7","Fbxl7, Kdm2a","ENSMUSG00000043556, ENSMUSG00000054611"
Mouse,Ambiguous_gene_synonym,ssb1,Gene_synonym_ssb1,SSB1,"Spsb1, Nabp2","ENSMUSG00000039911, ENSMUSG00000025374"
Mouse,Ambiguous_gene_synonym,dbc1,Gene_synonym_dbc1,Dbc1,"Ccar2, Brinp1","ENSMUSG00000033712, ENSMUSG00000028351"
Mouse,Ambiguous_gene_synonym,oct6,Gene_synonym_oct6,"OCT6, Oct6","Slc22a16, Pou3f1","ENSMUSG00000019834, ENSMUSG00000090125"
Mouse,Ambiguous_gene_synonym,rcad,Gene_synonym_rcad,Rcad,"Cdh4, Ufl1","ENSMUSG00000000305, ENSMUSG00000040359"
Mouse,Ambiguous_gene_synonym,prpk,Gene_synonym_prpk,"Prpk, PRPK","Prpf4b, Trp53rkb","ENSMUSG00000021413, ENSMUSG00000042854"
Mouse,Ambiguous_gene_synonym,lysosomal 13kda,Gene_synonym_lysosomal 13kda,lysosomal 13kDa,"Atp6v1g1, Atp6v1g2","ENSMUSG00000039105, ENSMUSG00000024403"
Mouse,Ambiguous_gene_synonym,doc1,Gene_synonym_doc1,"DOC1, Doc1","Car6, Cdk2ap1","ENSMUSG00000028972, ENSMUSG00000029394"
Mouse,Ambiguous_gene_synonym,38kda,Gene_synonym_38kda,38kDa,"Gimap1, Rfc3, Fkbp8, Eif2s2","ENSMUSG00000090019, ENSMUSG00000033970, ENSMUSG00000019428, ENSMUSG00000074656"
Mouse,Ambiguous_gene_synonym,mps1,Gene_synonym_mps1,"Mps1, MPS1","Ttk, Mpeg1","ENSMUSG00000038379, ENSMUSG00000046805"
Mouse,Ambiguous_gene_synonym,il-27,Gene_synonym_il-27,IL-27,"Il27, Ebi3","ENSMUSG00000044701, ENSMUSG00000003206"
Mouse,Ambiguous_gene_synonym,p28,Gene_synonym_p28,p28,"Il27, Gsto1","ENSMUSG00000044701, ENSMUSG00000025068"
Mouse,Ambiguous_gene_synonym,tn,Gene_synonym_tn,"TN, tn","Tnc, Hgs","ENSMUSG00000028364, ENSMUSG00000025793"
Mouse,Ambiguous_gene_synonym,p8,Gene_synonym_p8,p8,"Nupr1, S100a8","ENSMUSG00000030717, ENSMUSG00000056054"
Mouse,Ambiguous_gene_synonym,lpd,Gene_synonym_lpd,Lpd,"Acsbg1, Raph1","ENSMUSG00000032281, ENSMUSG00000026014"
Mouse,Ambiguous_gene_synonym,bsk,Gene_synonym_bsk,"Bsk, bsk","Gsdma3, Epha5","ENSMUSG00000064224, ENSMUSG00000029245"
Mouse,Ambiguous_gene_synonym,rim3,Gene_synonym_rim3,Rim3,"Gsdma3, Rims3","ENSMUSG00000064224, ENSMUSG00000032890"
Mouse,Ambiguous_gene_synonym,g3pp,Gene_synonym_g3pp,G3PP,"Slc37a2, Slc37a1","ENSMUSG00000032122, ENSMUSG00000024036"
Mouse,Ambiguous_gene_synonym,cac,Gene_synonym_cac,"cac, Cac","Cpox, Trpv6","ENSMUSG00000022742, ENSMUSG00000029868"
Mouse,Ambiguous_gene_synonym,nct,Gene_synonym_nct,"nct, Nct","Cpox, Ncstn","ENSMUSG00000022742, ENSMUSG00000003458"
Mouse,Ambiguous_gene_synonym,cldn25,Gene_synonym_cldn25,Cldn25,"Cldnd1, Cldn25","ENSMUSG00000022744, ENSMUSG00000105298"
Mouse,Ambiguous_gene_synonym,tw,Gene_synonym_tw,"tw, Tw","Wnt7a, Zeb1","ENSMUSG00000030093, ENSMUSG00000024238"
Mouse,Ambiguous_gene_synonym,pap1,Gene_synonym_pap1,PAP1,"Pdap1, Reg3b","ENSMUSG00000029623, ENSMUSG00000071356"
Mouse,Ambiguous_gene_synonym,ssb2,Gene_synonym_ssb2,"Ssb2, SSB2","Nabp1, Spsb2","ENSMUSG00000026107, ENSMUSG00000038451"
Mouse,Ambiguous_gene_synonym,emi2,Gene_synonym_emi2,"Emi2, EMI2","Ociad1, Fbxo43, Fat2","ENSMUSG00000029152, ENSMUSG00000048230, ENSMUSG00000055333"
Mouse,Ambiguous_gene_synonym,mad5,Gene_synonym_mad5,"Mad5, MAd5","Mga, Chst15","ENSMUSG00000033943, ENSMUSG00000030930"
Mouse,Ambiguous_gene_synonym,h-4,Gene_synonym_h-4,H-4,"Selenos, Emp3, Il4i1","ENSMUSG00000075701, ENSMUSG00000040212, ENSMUSG00000074141"
Mouse,Ambiguous_gene_synonym,h4,Gene_synonym_h4,H4,"Selenos, H4c14, Emp3, Il4i1","ENSMUSG00000075701, ENSMUSG00000091405, ENSMUSG00000040212, ENSMUSG00000074141"
Mouse,Ambiguous_gene_synonym,abp1,Gene_synonym_abp1,"Abp1, ABP1","Aoc1, Dbnl","ENSMUSG00000029811, ENSMUSG00000020476"
Mouse,Ambiguous_gene_synonym,skt,Gene_synonym_skt,"skt, Skt","Chsy1, Etl4","ENSMUSG00000032640, ENSMUSG00000036617"
Mouse,Ambiguous_gene_synonym,tp,Gene_synonym_tp,TP,"Tmpo, Tbxa2r","ENSMUSG00000019961, ENSMUSG00000034881"
Mouse,Ambiguous_gene_synonym,100kda,Gene_synonym_100kda,100kDa,"Med24, Cpsf2","ENSMUSG00000017210, ENSMUSG00000041781"
Mouse,Ambiguous_gene_synonym,arp11,Gene_synonym_arp11,"Arp11, ARP11","Actr10, Actr3b","ENSMUSG00000021076, ENSMUSG00000056367"
Mouse,Ambiguous_gene_synonym,v1,Gene_synonym_v1,V1,"Aldh1a3, Mtpn, Or5i1","ENSMUSG00000015134, ENSMUSG00000029840, ENSMUSG00000068816"
Mouse,Ambiguous_gene_synonym,csa,Gene_synonym_csa,"Csa, CSA","Ercc8, Hspa9","ENSMUSG00000021694, ENSMUSG00000024359"
Mouse,Ambiguous_gene_synonym,ah,Gene_synonym_ah,"Ah, ah","Ahr, Dst","ENSMUSG00000019256, ENSMUSG00000026131"
Mouse,Ambiguous_gene_synonym,steroid inducible,Gene_synonym_steroid inducible,steroid inducible,"Cyp3a41a, Cyp3a13","ENSMUSG00000075551, ENSMUSG00000029727"
Mouse,Ambiguous_gene_synonym,pcn,Gene_synonym_pcn,Pcn,"Cyp3a11, Hspg2","ENSMUSG00000056035, ENSMUSG00000028763"
Mouse,Ambiguous_gene_synonym,imp3,Gene_synonym_imp3,"IMP3, Imp3","Igf2bp3, Imp3","ENSMUSG00000029814, ENSMUSG00000032288"
Mouse,Ambiguous_gene_synonym,rvr,Gene_synonym_rvr,"Rvr, RVR","Thra, Nr1d2","ENSMUSG00000058756, ENSMUSG00000021775"
Mouse,Ambiguous_gene_synonym,camk ii,Gene_synonym_camk ii,CaMK II,"Camk2d, Camk2g, Camk2b","ENSMUSG00000053819, ENSMUSG00000021820, ENSMUSG00000057897"
Mouse,Ambiguous_gene_synonym,20kda,Gene_synonym_20kda,20kDa,"Taf12, Isg20, Ncbp2","ENSMUSG00000028899, ENSMUSG00000039236, ENSMUSG00000022774"
Mouse,Ambiguous_gene_synonym,sas,Gene_synonym_sas,Sas,"Tspan31, Nans","ENSMUSG00000006736, ENSMUSG00000028334"
Mouse,Ambiguous_gene_synonym,asp,Gene_synonym_asp,"ASP, AsP","Ropn1l, Tmprss11d, a","ENSMUSG00000022236, ENSMUSG00000061259, ENSMUSG00000027596"
Mouse,Ambiguous_gene_synonym,erp,Gene_synonym_erp,"Erp, erp","Elk3, Dusp1, Pdia3","ENSMUSG00000008398, ENSMUSG00000024190, ENSMUSG00000027248"
Mouse,Ambiguous_gene_synonym,net,Gene_synonym_net,"Net, NET","Elk3, Slc6a2, Ephb1","ENSMUSG00000008398, ENSMUSG00000055368, ENSMUSG00000032537"
Mouse,Ambiguous_gene_synonym,pap,Gene_synonym_pap,"Pap, PAP","Reg3b, Acp3","ENSMUSG00000071356, ENSMUSG00000032561"
Mouse,Ambiguous_gene_synonym,dmpk-like,Gene_synonym_dmpk-like,DMPK-like,"Cdc42bpa, Cdc42bpb","ENSMUSG00000026490, ENSMUSG00000021279"
Mouse,Ambiguous_gene_synonym,gl,Gene_synonym_gl,"gl, GL","Ostm1, Ppp1r3b","ENSMUSG00000038280, ENSMUSG00000046794"
Mouse,Ambiguous_gene_synonym,mad4,Gene_synonym_mad4,"Mad4, MAd4","Mxd4, Smim14","ENSMUSG00000037235, ENSMUSG00000037822"
Mouse,Ambiguous_gene_synonym,ta3,Gene_synonym_ta3,Ta3,"2700049A03Rik, Taar9","ENSMUSG00000034601, ENSMUSG00000037424"
Mouse,Ambiguous_gene_synonym,slp3,Gene_synonym_slp3,"Slp3, SLP3","Sytl3, Stoml3","ENSMUSG00000041831, ENSMUSG00000027744"
Mouse,Ambiguous_gene_synonym,ndr2,Gene_synonym_ndr2,Ndr2,"Stk38l, Ndrg2","ENSMUSG00000001630, ENSMUSG00000004558"
Mouse,Ambiguous_gene_synonym,semaf,Gene_synonym_semaf,Semaf,"Sema5a, Sema4c","ENSMUSG00000022231, ENSMUSG00000026121"
Mouse,Ambiguous_gene_synonym,pk2,Gene_synonym_pk2,"Pk2, PK2","Prickle2, Prok2","ENSMUSG00000030020, ENSMUSG00000030069"
Mouse,Ambiguous_gene_synonym,p27,Gene_synonym_p27,"P27, p27","Psmd9, Cdkn1b, Dctn6","ENSMUSG00000029440, ENSMUSG00000003031, ENSMUSG00000031516"
Mouse,Ambiguous_gene_synonym,60kda,Gene_synonym_60kda,60kDa,"Hspa13, Sf3a3","ENSMUSG00000032932, ENSMUSG00000028902"
Mouse,Ambiguous_gene_synonym,ccp2,Gene_synonym_ccp2,"Ccp2, CCP2","Agbl2, Gzmc","ENSMUSG00000040812, ENSMUSG00000079186"
Mouse,Ambiguous_gene_synonym,car,Gene_synonym_car,"CAR, CaR","Cxadr, Arr3, Casr, Nr1i3","ENSMUSG00000022865, ENSMUSG00000060890, ENSMUSG00000051980, ENSMUSG00000005677"
Mouse,Ambiguous_gene_synonym,mcar,Gene_synonym_mcar,"MCAR, mCAR","Cxadr, Arr3, Nr1i3","ENSMUSG00000022865, ENSMUSG00000060890, ENSMUSG00000005677"
Mouse,Ambiguous_gene_synonym,sema,Gene_synonym_sema,"SemA, sema, Sema","Sema3b, Sema6a, Sema6b","ENSMUSG00000057969, ENSMUSG00000019647, ENSMUSG00000001227"
Mouse,Ambiguous_gene_synonym,tr3,Gene_synonym_tr3,TR3,"Tnfrsf25, Txnrd2, Nr4a1","ENSMUSG00000024793, ENSMUSG00000075704, ENSMUSG00000023034"
Mouse,Ambiguous_gene_synonym,tramp,Gene_synonym_tramp,TRAMP,"Tnfrsf25, Tram1","ENSMUSG00000024793, ENSMUSG00000025935"
Mouse,Ambiguous_gene_synonym,bcd1,Gene_synonym_bcd1,"BCD1, Bcd1","Klf6, Acads","ENSMUSG00000000078, ENSMUSG00000029545"
Mouse,Ambiguous_gene_synonym,rip3,Gene_synonym_rip3,"RIP3, Rip3","Mprip, Ripk3","ENSMUSG00000005417, ENSMUSG00000022221"
Mouse,Ambiguous_gene_synonym,khc,Gene_synonym_khc,Khc,"Kif5a, Kif5b, Kif5c","ENSMUSG00000074657, ENSMUSG00000006740, ENSMUSG00000026764"
Mouse,Ambiguous_gene_synonym,speedy/ringo,Gene_synonym_speedy/ringo,speedy/ringo,"Spdya, Spdye4a","ENSMUSG00000052525, ENSMUSG00000039296"
Mouse,Ambiguous_gene_synonym,gpm6,Gene_synonym_gpm6,Gpm6,"Gpm6a, Gpm6b","ENSMUSG00000031517, ENSMUSG00000031342"
Mouse,Ambiguous_gene_synonym,m6a,Gene_synonym_m6a,M6A,"Gpm6a, Mettl3","ENSMUSG00000031517, ENSMUSG00000022160"
Mouse,Ambiguous_gene_synonym,dunce,Gene_synonym_dunce,dunce,"Pde4d, Pde4b, Pde4c, Pde4a","ENSMUSG00000021699, ENSMUSG00000028525, ENSMUSG00000031842, ENSMUSG00000032177"
Mouse,Ambiguous_gene_synonym,p50,Gene_synonym_p50,p50,"Dctn2, Nfkb1, Cd40, Pold2, Lsp1","ENSMUSG00000025410, ENSMUSG00000028163, ENSMUSG00000017652, ENSMUSG00000020471, ENSMUSG00000018819"
Mouse,Ambiguous_gene_synonym,gr-1,Gene_synonym_gr-1,Gr-1,"Ly6g, Gsr","ENSMUSG00000022582, ENSMUSG00000031584"
Mouse,Ambiguous_gene_synonym,gr1,Gene_synonym_gr1,Gr1,"Ly6g, Gsr","ENSMUSG00000022582, ENSMUSG00000031584"
Mouse,Ambiguous_gene_synonym,kdap,Gene_synonym_kdap,Kdap,"Napsa, Krtdap","ENSMUSG00000002204, ENSMUSG00000074199"
Mouse,Ambiguous_gene_synonym,nap1,Gene_synonym_nap1,"NAP1, Nap1","Napsa, Nckap1","ENSMUSG00000002204, ENSMUSG00000027002"
Mouse,Ambiguous_gene_synonym,55kda,Gene_synonym_55kda,55kDa,"Mpp1, Taf7, Rrp9","ENSMUSG00000031402, ENSMUSG00000051316, ENSMUSG00000041506"
Mouse,Ambiguous_gene_synonym,elp,Gene_synonym_elp,ELP,"Dbil5, Nr5a1","ENSMUSG00000038057, ENSMUSG00000026751"
Mouse,Ambiguous_gene_synonym,p18,Gene_synonym_p18,p18,"Cdkn2c, Atraid, Stmn1, Lamtor1","ENSMUSG00000028551, ENSMUSG00000013622, ENSMUSG00000028832, ENSMUSG00000030842"
Mouse,Ambiguous_gene_synonym,dffrx,Gene_synonym_dffrx,Dffrx,"Faf1, Usp9x","ENSMUSG00000010517, ENSMUSG00000031010"
Mouse,Ambiguous_gene_synonym,trexbf,Gene_synonym_trexbf,TrexBF,"Six4, Six5","ENSMUSG00000034460, ENSMUSG00000040841"
Mouse,Ambiguous_gene_synonym,tcrz,Gene_synonym_tcrz,Tcrz,"Alk, Cd247","ENSMUSG00000055471, ENSMUSG00000005763"
Mouse,Ambiguous_gene_synonym,top-2,Gene_synonym_top-2,Top-2,"Top2a, Top2b","ENSMUSG00000020914, ENSMUSG00000017485"
Mouse,Ambiguous_gene_synonym,k4,Gene_synonym_k4,K4,"Or8g18, Krt4","ENSMUSG00000096109, ENSMUSG00000059668"
Mouse,Ambiguous_gene_synonym,sgn3,Gene_synonym_sgn3,Sgn3,"Cops3, Cops6","ENSMUSG00000019373, ENSMUSG00000019494"
Mouse,Ambiguous_gene_synonym,dp,Gene_synonym_dp,DP,"Dsp, Ptgdr","ENSMUSG00000054889, ENSMUSG00000071489"
Mouse,Ambiguous_gene_synonym,cr,Gene_synonym_cr,CR,"Pphln1, Cbr1, Calb2","ENSMUSG00000036167, ENSMUSG00000051483, ENSMUSG00000003657"
Mouse,Ambiguous_gene_synonym,v5,Gene_synonym_v5,V5,"Or5a1, Or5w22","ENSMUSG00000067522, ENSMUSG00000061520"
Mouse,Ambiguous_gene_synonym,pk1,Gene_synonym_pk1,Pk1,"Prickle1, Pklr","ENSMUSG00000036158, ENSMUSG00000041237"
Mouse,Ambiguous_gene_synonym,aac-11,Gene_synonym_aac-11,AAC-11,"Cd5l, Api5","ENSMUSG00000015854, ENSMUSG00000027193"
Mouse,Ambiguous_gene_synonym,aim,Gene_synonym_aim,AIM,"Cd5l, Cd69","ENSMUSG00000015854, ENSMUSG00000030156"
Mouse,Ambiguous_gene_synonym,cbp,Gene_synonym_cbp,"CBP, Cbp","Crebbp, Pag1, Cytip","ENSMUSG00000022521, ENSMUSG00000027508, ENSMUSG00000026832"
Mouse,Ambiguous_gene_synonym,skip,Gene_synonym_skip,"SKIP, Skip","Sphkap, Snw1, Mapk8ip1","ENSMUSG00000026163, ENSMUSG00000021039, ENSMUSG00000027223"
Mouse,Ambiguous_gene_synonym,jab,Gene_synonym_jab,JAB,"Socs2, Socs1","ENSMUSG00000020027, ENSMUSG00000038037"
Mouse,Ambiguous_gene_synonym,fnp-1,Gene_synonym_fnp-1,Fnp-1,"Zfp1, Zfp3","ENSMUSG00000055835, ENSMUSG00000043602"
Mouse,Ambiguous_gene_synonym,p130,Gene_synonym_p130,"P130, p130","Nolc1, Rab3gap1, Rbl2","ENSMUSG00000015176, ENSMUSG00000036104, ENSMUSG00000031666"
Mouse,Ambiguous_gene_synonym,cas,Gene_synonym_cas,Cas,"Bcar1, Cse1l","ENSMUSG00000031955, ENSMUSG00000002718"
Mouse,Ambiguous_gene_synonym,emt,Gene_synonym_emt,"EMT, Emt","Slc22a3, Itk","ENSMUSG00000023828, ENSMUSG00000020395"
Mouse,Ambiguous_gene_synonym,vsp,Gene_synonym_vsp,Vsp,"Tpte, Avp","ENSMUSG00000031481, ENSMUSG00000037727"
Mouse,Ambiguous_gene_synonym,ask,Gene_synonym_ask,"Ask, ASK","Dbf4, Map3k5","ENSMUSG00000002297, ENSMUSG00000071369"
Mouse,Ambiguous_gene_synonym,imp2,Gene_synonym_imp2,IMP2,"Immp2l, Igf2bp2","ENSMUSG00000056899, ENSMUSG00000033581"
Mouse,Ambiguous_gene_synonym,oct1,Gene_synonym_oct1,Oct1,"Slc22a1, Pou2f1","ENSMUSG00000023829, ENSMUSG00000026565"
Mouse,Ambiguous_gene_synonym,spp,Gene_synonym_spp,"SPP, Spp","Sgpp1, H13","ENSMUSG00000021054, ENSMUSG00000019188"
Mouse,Ambiguous_gene_synonym,hist2h3ca1,Gene_synonym_hist2h3ca1,Hist2h3ca1,"H3c15, H3c14","ENSMUSG00000081058, ENSMUSG00000093769"
Mouse,Ambiguous_gene_synonym,p52,Gene_synonym_p52,p52,"Nfkb2, Igbp1, Gtf2h4","ENSMUSG00000025225, ENSMUSG00000031221, ENSMUSG00000001524"
Mouse,Ambiguous_gene_synonym,par4,Gene_synonym_par4,"Par4, PAR4","Met, Pawr, F2rl3","ENSMUSG00000009376, ENSMUSG00000035873, ENSMUSG00000050147"
Mouse,Ambiguous_gene_synonym,alpha-1 antiproteinase,Gene_synonym_alpha-1 antiproteinase,alpha-1 antiproteinase,"Serpina5, Serpina3b, Serpina3c, Serpina3g, Serpina3i, Serpina3j, Serpina3k, Serpina3m, Serpina3n","ENSMUSG00000041550, ENSMUSG00000066364, ENSMUSG00000066361, ENSMUSG00000041481, ENSMUSG00000079014, ENSMUSG00000079013, ENSMUSG00000058207, ENSMUSG00000079012, ENSMUSG00000021091"
Mouse,Ambiguous_gene_synonym,antitrypsin,Gene_synonym_antitrypsin,antitrypsin,"Serpina5, Serpina3a, Serpina3b, Serpina3f, Serpina3i, Serpina3m, Serpina3n","ENSMUSG00000041550, ENSMUSG00000041536, ENSMUSG00000066364, ENSMUSG00000066363, ENSMUSG00000079014, ENSMUSG00000079012, ENSMUSG00000021091"
Mouse,Ambiguous_gene_synonym,"alpha-1 antiproteinase,","Gene_synonym_alpha-1 antiproteinase,","alpha-1 antiproteinase,","Serpina3a, Serpina3g","ENSMUSG00000041536, ENSMUSG00000041481"
Mouse,Ambiguous_gene_synonym,bloc-1 subunit,Gene_synonym_bloc-1 subunit,BLOC-1 subunit,"Bloc1s5, Bloc1s6","ENSMUSG00000038982, ENSMUSG00000005804"
Mouse,Ambiguous_gene_synonym,ns,Gene_synonym_ns,"NS, Ns","Gnl3, Serpini1","ENSMUSG00000042354, ENSMUSG00000027834"
Mouse,Ambiguous_gene_synonym,casp11,Gene_synonym_casp11,"CASP11, Casp11","Scaf11, Casp4","ENSMUSG00000033228, ENSMUSG00000033538"
Mouse,Ambiguous_gene_synonym,tric,Gene_synonym_tric,"TRic, Tric","Tcp1, Marveld2","ENSMUSG00000068039, ENSMUSG00000021636"
Mouse,Ambiguous_gene_synonym,rap1,Gene_synonym_rap1,Rap1,"Terf2ip, Rap1a","ENSMUSG00000033430, ENSMUSG00000068798"
Mouse,Ambiguous_gene_synonym,35kda,Gene_synonym_35kda,35kDa,"Zrsr2, U2af1","ENSMUSG00000031370, ENSMUSG00000061613"
Mouse,Ambiguous_gene_synonym,actl,Gene_synonym_actl,"ACTL, Actl","Acat3, Actg1","ENSMUSG00000062480, ENSMUSG00000062825"
Mouse,Ambiguous_gene_synonym,mis6,Gene_synonym_mis6,"mIS6, Mis6","Suv39h1, Notch1","ENSMUSG00000039231, ENSMUSG00000026923"
Mouse,Ambiguous_gene_synonym,rab22,Gene_synonym_rab22,"RAB22, Rab22","Rad51ap1, Rab22a","ENSMUSG00000030346, ENSMUSG00000027519"
Mouse,Ambiguous_gene_synonym,rim2,Gene_synonym_rim2,"RIM2, rim2","Rims2, Ap3b1","ENSMUSG00000037386, ENSMUSG00000021686"
Mouse,Ambiguous_gene_synonym,hd,Gene_synonym_hd,HD,"Ehhadh, Htt","ENSMUSG00000022853, ENSMUSG00000029104"
Mouse,Ambiguous_gene_synonym,psgl-1,Gene_synonym_psgl-1,"PSGL-1, Psgl-1","Sytl1, Selplg","ENSMUSG00000028860, ENSMUSG00000048163"
Mouse,Ambiguous_gene_synonym,trp1,Gene_synonym_trp1,"TRP1, Trp1","Tyrp1, Trpc1","ENSMUSG00000005994, ENSMUSG00000032839"
Mouse,Ambiguous_gene_synonym,kat,Gene_synonym_kat,"kat, KAT","Nek1, Katnb1","ENSMUSG00000031644, ENSMUSG00000031787"
Mouse,Ambiguous_gene_synonym,hrmt1l3,Gene_synonym_hrmt1l3,Hrmt1l3,"Prmt8, Prmt3","ENSMUSG00000030350, ENSMUSG00000030505"
Mouse,Ambiguous_gene_synonym,shp-1,Gene_synonym_shp-1,SHP-1,"Nr0b2, Ptpn6","ENSMUSG00000037583, ENSMUSG00000004266"
Mouse,Ambiguous_gene_synonym,htt,Gene_synonym_htt,"Htt, htt","Slc6a4, Htt","ENSMUSG00000020838, ENSMUSG00000029104"
Mouse,Ambiguous_gene_synonym,ignt,Gene_synonym_ignt,"IGnT, iGNT","Gcnt1, B4gat1, Gcnt2","ENSMUSG00000038843, ENSMUSG00000047379, ENSMUSG00000021360"
Mouse,Ambiguous_gene_synonym,eb1,Gene_synonym_eb1,"Eb1, EB1","Mapre1, Cox7a2l","ENSMUSG00000027479, ENSMUSG00000024248"
Mouse,Ambiguous_gene_synonym,ccp4,Gene_synonym_ccp4,"Ccp4, CCP4","Agbl1, Gzmf","ENSMUSG00000025754, ENSMUSG00000015441"
Mouse,Ambiguous_gene_synonym,afxh,Gene_synonym_afxh,Afxh,"Foxo1, Foxo4","ENSMUSG00000044167, ENSMUSG00000042903"
Mouse,Ambiguous_gene_synonym,eeg1,Gene_synonym_eeg1,Eeg1,"Caprin2, Slc43a3","ENSMUSG00000030309, ENSMUSG00000027074"
Mouse,Ambiguous_gene_synonym,a1,Gene_synonym_a1,A1,"Bcl2a1a, Rfc4, Tcf3","ENSMUSG00000102037, ENSMUSG00000022881, ENSMUSG00000020167"
Mouse,Ambiguous_gene_synonym,ebaf,Gene_synonym_ebaf,Ebaf,"Lefty2, Lefty1","ENSMUSG00000066652, ENSMUSG00000038793"
Mouse,Ambiguous_gene_synonym,c7,Gene_synonym_c7,C7,"Oxr1, Cxcl10","ENSMUSG00000022307, ENSMUSG00000034855"
Mouse,Ambiguous_gene_synonym,fit-1,Gene_synonym_fit-1,"fit-1, Fit-1","Picalm, Il1rl1","ENSMUSG00000039361, ENSMUSG00000026069"
Mouse,Ambiguous_gene_synonym,fit1,Gene_synonym_fit1,"fit1, Fit1","Picalm, Fitm1","ENSMUSG00000039361, ENSMUSG00000022215"
Mouse,Ambiguous_gene_synonym,tef3,Gene_synonym_tef3,"Tef3, TEF3","Tead4, Trim37","ENSMUSG00000030353, ENSMUSG00000018548"
Mouse,Ambiguous_gene_synonym,lhfp,Gene_synonym_lhfp,Lhfp,"Lhfpl6, Lhfpl1","ENSMUSG00000048332, ENSMUSG00000041700"
Mouse,Ambiguous_gene_synonym,cdc25,Gene_synonym_cdc25,"CDC25, Cdc25","Rasgrf1, Cdc25c","ENSMUSG00000032356, ENSMUSG00000044201"
Mouse,Ambiguous_gene_synonym,psp,Gene_synonym_psp,"Psp, PSP","Bpifa2, Pspn","ENSMUSG00000042459, ENSMUSG00000002664"
Mouse,Ambiguous_gene_synonym,lpp1,Gene_synonym_lpp1,"LPP1, Lpp1","Plpp1, Vangl2","ENSMUSG00000021759, ENSMUSG00000026556"
Mouse,Ambiguous_gene_synonym,wh,Gene_synonym_wh,"wh, Wh","Mitf, Wdr4","ENSMUSG00000035158, ENSMUSG00000024037"
Mouse,Ambiguous_gene_synonym,gap,Gene_synonym_gap,Gap,"Rasa1, Rap1gap","ENSMUSG00000021549, ENSMUSG00000041351"
Mouse,Ambiguous_gene_synonym,ang1,Gene_synonym_ang1,"ang1, ANG1, Ang1","Angpt1, Tm7sf2, Ang","ENSMUSG00000022309, ENSMUSG00000024799, ENSMUSG00000072115"
Mouse,Ambiguous_gene_synonym,ne,Gene_synonym_ne,"ne, NE","Frem2, Elane","ENSMUSG00000037016, ENSMUSG00000020125"
Mouse,Ambiguous_gene_synonym,mody4,Gene_synonym_mody4,Mody4,"Pdx1, Ins2","ENSMUSG00000029644, ENSMUSG00000000215"
Mouse,Ambiguous_gene_synonym,sk1,Gene_synonym_sk1,SK1,"Papss1, Kcnn1, Sphk1","ENSMUSG00000028032, ENSMUSG00000002908, ENSMUSG00000061878"
Mouse,Ambiguous_gene_synonym,lpc1,Gene_synonym_lpc1,"Lpc1, lpC1","Anxa1, S1pr4","ENSMUSG00000024659, ENSMUSG00000044199"
Mouse,Ambiguous_gene_synonym,del1,Gene_synonym_del1,Del1,"Edil3, Col2a1","ENSMUSG00000034488, ENSMUSG00000022483"
Mouse,Ambiguous_gene_synonym,eif4,Gene_synonym_eif4,Eif4,"Eif4a2, Eif4a1","ENSMUSG00000022884, ENSMUSG00000059796"
Mouse,Ambiguous_gene_synonym,snt1,Gene_synonym_snt1,"Snt1, SNT1","Snta1, Frs2","ENSMUSG00000027488, ENSMUSG00000020170"
Mouse,Ambiguous_gene_synonym,b2,Gene_synonym_b2,B2,"Bdkrb2, Plekhm1","ENSMUSG00000021070, ENSMUSG00000034247"
Mouse,Ambiguous_gene_synonym,clp,Gene_synonym_clp,"CLP, clp","Hapln1, Lgi4","ENSMUSG00000021613, ENSMUSG00000036560"
Mouse,Ambiguous_gene_synonym,tsp-1,Gene_synonym_tsp-1,TSP-1,"Gzma, Thbs1","ENSMUSG00000023132, ENSMUSG00000040152"
Mouse,Ambiguous_gene_synonym,tsp1,Gene_synonym_tsp1,TSP1,"Gzma, Thbs1","ENSMUSG00000023132, ENSMUSG00000040152"
Mouse,Ambiguous_gene_synonym,helg,Gene_synonym_helg,"HELG, helG","St7, Dhx30","ENSMUSG00000029534, ENSMUSG00000032480"
Mouse,Ambiguous_gene_synonym,pc326,Gene_synonym_pc326,PC326,"Dcaf8l, Dcaf6","ENSMUSG00000035395, ENSMUSG00000026571"
Mouse,Ambiguous_gene_synonym,sip,Gene_synonym_sip,SIP,"Tsacc, Trp53inp1","ENSMUSG00000010538, ENSMUSG00000028211"
Mouse,Ambiguous_gene_synonym,apn,Gene_synonym_apn,"APN, Apn","Adipoq, Anpep","ENSMUSG00000022878, ENSMUSG00000039062"
Mouse,Ambiguous_gene_synonym,bpag,Gene_synonym_bpag,Bpag,"Col17a1, Dst","ENSMUSG00000025064, ENSMUSG00000026131"
Mouse,Ambiguous_gene_synonym,osf2,Gene_synonym_osf2,Osf2,"Postn, Runx2","ENSMUSG00000027750, ENSMUSG00000039153"
Mouse,Ambiguous_gene_synonym,peri,Gene_synonym_peri,"peri, Peri","Postn, Plin1","ENSMUSG00000027750, ENSMUSG00000030546"
Mouse,Ambiguous_gene_synonym,np,Gene_synonym_np,"NP, Np","Ctf2, Pnp","ENSMUSG00000060034, ENSMUSG00000115338"
Mouse,Ambiguous_gene_synonym,scc1,Gene_synonym_scc1,"SCC1, Scc1","Rad21, Ptprj","ENSMUSG00000022314, ENSMUSG00000025314"
Mouse,Ambiguous_gene_synonym,tr1,Gene_synonym_tr1,TR1,"Tnfrsf11b, Tas1r1, Txnrd1","ENSMUSG00000063727, ENSMUSG00000028950, ENSMUSG00000020250"
Mouse,Ambiguous_gene_synonym,org,Gene_synonym_org,"ORG, Org","Bglap3, Gpi1","ENSMUSG00000074489, ENSMUSG00000036427"
Mouse,Ambiguous_gene_synonym,nov,Gene_synonym_nov,"Nov, NOV","Ccn3, Plxna1","ENSMUSG00000037362, ENSMUSG00000030084"
Mouse,Ambiguous_gene_synonym,atx,Gene_synonym_atx,"ATX, Atx","Enpp2, Dmbx1","ENSMUSG00000022425, ENSMUSG00000028707"
Mouse,Ambiguous_gene_synonym,bone gla protein,Gene_synonym_bone gla protein,bone Gla protein,"Bglap2, Bglap","ENSMUSG00000074486, ENSMUSG00000074483"
Mouse,Ambiguous_gene_synonym,osteocalcin,Gene_synonym_osteocalcin,osteocalcin,"Bglap2, Bglap","ENSMUSG00000074486, ENSMUSG00000074483"
Mouse,Ambiguous_gene_synonym,lgl1,Gene_synonym_lgl1,Lgl1,"Llgl1, Crispld2","ENSMUSG00000020536, ENSMUSG00000031825"
Mouse,Ambiguous_gene_synonym,csp1,Gene_synonym_csp1,"csp1, CSP1","Prdm16, Rcan1","ENSMUSG00000039410, ENSMUSG00000022951"
Mouse,Ambiguous_gene_synonym,nip1,Gene_synonym_nip1,Nip1,"Necab3, Duoxa1","ENSMUSG00000027489, ENSMUSG00000027224"
Mouse,Ambiguous_gene_synonym,gst-1,Gene_synonym_gst-1,"Gst-1, GST-1","Gspt1, Chst1","ENSMUSG00000062203, ENSMUSG00000027221"
Mouse,Ambiguous_gene_synonym,ses1,Gene_synonym_ses1,"SES1, Ses1","Scrn1, Pheta1","ENSMUSG00000019124, ENSMUSG00000044134"
Mouse,Ambiguous_gene_synonym,sfrs10,Gene_synonym_sfrs10,Sfrs10,"Srsf2, Tra2b","ENSMUSG00000034120, ENSMUSG00000022858"
Mouse,Ambiguous_gene_synonym,zinc finger protein,Gene_synonym_zinc finger protein,zinc finger protein,"Zfp930, Zfp563","ENSMUSG00000059897, ENSMUSG00000067424"
Mouse,Ambiguous_gene_synonym,cpr,Gene_synonym_cpr,CPR,"Cpb2, Por","ENSMUSG00000021999, ENSMUSG00000005514"
Mouse,Ambiguous_gene_synonym,68kda,Gene_synonym_68kda,68kDa,"Tgfbi, Taf15","ENSMUSG00000035493, ENSMUSG00000020680"
Mouse,Ambiguous_gene_synonym,ef1a,Gene_synonym_ef1a,"Ef1a, EF1A","Eif1a, Ybx1","ENSMUSG00000057561, ENSMUSG00000028639"
Mouse,Ambiguous_gene_synonym,dan,Gene_synonym_dan,DAN,"Parn, Nbl1","ENSMUSG00000022685, ENSMUSG00000041120"
Mouse,Ambiguous_gene_synonym,tf,Gene_synonym_tf,"tf, TF","Itpr3, F3","ENSMUSG00000042644, ENSMUSG00000028128"
Mouse,Ambiguous_gene_synonym,gcp3,Gene_synonym_gcp3,GCP3,"Naalad2, Tubgcp3","ENSMUSG00000043943, ENSMUSG00000000759"
Mouse,Ambiguous_gene_synonym,asc-2,Gene_synonym_asc-2,"ASC-2, Asc-2","Ncoa6, Slc7a12","ENSMUSG00000038369, ENSMUSG00000039710"
Mouse,Ambiguous_gene_synonym,neurokinin a,Gene_synonym_neurokinin a,neurokinin A,"Tac2, Tac1","ENSMUSG00000025400, ENSMUSG00000061762"
Mouse,Ambiguous_gene_synonym,rdhs,Gene_synonym_rdhs,Rdhs,"Rdh19, Sdr9c7","ENSMUSG00000054052, ENSMUSG00000040127"
Mouse,Ambiguous_gene_synonym,msf,Gene_synonym_msf,"Msf, MSF","Septin9, Prg4","ENSMUSG00000059248, ENSMUSG00000006014"
Mouse,Ambiguous_gene_synonym,miz1,Gene_synonym_miz1,Miz1,"Pias2, Zbtb17","ENSMUSG00000025423, ENSMUSG00000006215"
Mouse,Ambiguous_gene_synonym,rh,Gene_synonym_rh,"Rh, rh","Rhd, Hr","ENSMUSG00000028825, ENSMUSG00000022096"
Mouse,Ambiguous_gene_synonym,scp1,Gene_synonym_scp1,SCP1,"Dlk1, Sycp1, Ctdsp1","ENSMUSG00000040856, ENSMUSG00000027855, ENSMUSG00000026176"
Mouse,Ambiguous_gene_synonym,p1,Gene_synonym_p1,P1,"Mcm3, Gnas","ENSMUSG00000041859, ENSMUSG00000027523"
Mouse,Ambiguous_gene_synonym,p29,Gene_synonym_p29,p29,"Syf2, Syngr1","ENSMUSG00000028821, ENSMUSG00000022415"
Mouse,Ambiguous_gene_synonym,pp2a,Gene_synonym_pp2a,PP2A,"Ppp2r1a, Ppp2ca","ENSMUSG00000007564, ENSMUSG00000020349"
Mouse,Ambiguous_gene_synonym,spar,Gene_synonym_spar,Spar,"Sipa1l1, Spaar","ENSMUSG00000042700, ENSMUSG00000028475"
Mouse,Ambiguous_gene_synonym,cart1,Gene_synonym_cart1,"Cart1, CART1","Alx1, Traf4","ENSMUSG00000036602, ENSMUSG00000017386"
Mouse,Ambiguous_gene_synonym,am,Gene_synonym_am,AM,"Adm, Atf7ip","ENSMUSG00000030790, ENSMUSG00000030213"
Mouse,Ambiguous_gene_synonym,yspl3,Gene_synonym_yspl3,YSPL3,"Slc23a1, Slc23a2","ENSMUSG00000024354, ENSMUSG00000027340"
Mouse,Ambiguous_gene_synonym,mor1,Gene_synonym_mor1,Mor1,"Rtl1, Mdh2","ENSMUSG00000085925, ENSMUSG00000019179"
Mouse,Ambiguous_gene_synonym,cat1,Gene_synonym_cat1,"Cat1, CaT1","Slc7a1, Trpv6","ENSMUSG00000041313, ENSMUSG00000029868"
Mouse,Ambiguous_gene_synonym,n-4 kinesin,Gene_synonym_n-4 kinesin,N-4 kinesin,"Kif3c, Kif17, Kif3a","ENSMUSG00000020668, ENSMUSG00000028758, ENSMUSG00000018395"
Mouse,Ambiguous_gene_synonym,aria,Gene_synonym_aria,ARIA,"Ecscr, Nrg1","ENSMUSG00000073599, ENSMUSG00000062991, ENSMUSG00000118541"
Mouse,Ambiguous_gene_synonym,zfp76,Gene_synonym_zfp76,Zfp76,"Zfp54, Zfp52","ENSMUSG00000023882, ENSMUSG00000051341"
Mouse,Ambiguous_gene_synonym,zfp67,Gene_synonym_zfp67,Zfp67,"Zfp317, Zbtb7b","ENSMUSG00000057551, ENSMUSG00000028042"
Mouse,Ambiguous_gene_synonym,mor146-3,Gene_synonym_mor146-3,MOR146-3,"Or7e165, Or7e168","ENSMUSG00000058659, ENSMUSG00000095448"
Mouse,Ambiguous_gene_synonym,rap,Gene_synonym_rap,"RAP, Rap","Lrpap1, Rptor","ENSMUSG00000029103, ENSMUSG00000025583"
Mouse,Ambiguous_gene_synonym,18a,Gene_synonym_18a,18A,"Or7d10, Or2f1b","ENSMUSG00000051118, ENSMUSG00000095236"
Mouse,Ambiguous_gene_synonym,mnd2,Gene_synonym_mnd2,mnd2,"Scn8a, Htra2","ENSMUSG00000023033, ENSMUSG00000068329"
Mouse,Ambiguous_gene_synonym,aldh4,Gene_synonym_aldh4,"Aldh4, ALDH4","Aldh3a2, Aldh3b1, Aldh4a1","ENSMUSG00000010025, ENSMUSG00000024885, ENSMUSG00000028737"
Mouse,Ambiguous_gene_synonym,p14,Gene_synonym_p14,"P14, p14","Lamtor2, S100a9","ENSMUSG00000028062, ENSMUSG00000056071"
Mouse,Ambiguous_gene_synonym,zfp70,Gene_synonym_zfp70,Zfp70,"Zfp26, Zfp68","ENSMUSG00000063108, ENSMUSG00000058291"
Mouse,Ambiguous_gene_synonym,mrp-2,Gene_synonym_mrp-2,MRP-2,"Prl2c3, Ccl9","ENSMUSG00000056457, ENSMUSG00000019122"
Mouse,Ambiguous_gene_synonym,mrp-1,Gene_synonym_mrp-1,MRP-1,"Prl2c2, Ccl6","ENSMUSG00000079092, ENSMUSG00000018927"
Mouse,Ambiguous_gene_synonym,mad1,Gene_synonym_mad1,"MAd1, Mad1","Pkdcc, Mxd1, Mad1l1","ENSMUSG00000024247, ENSMUSG00000001156, ENSMUSG00000029554"
Mouse,Ambiguous_gene_synonym,fltn,Gene_synonym_fltn,Fltn,"Myh9, Myh10","ENSMUSG00000022443, ENSMUSG00000020900"
Mouse,Ambiguous_gene_synonym,chk,Gene_synonym_chk,"Chk, CHK","Chka, Matk","ENSMUSG00000024843, ENSMUSG00000004933"
Mouse,Ambiguous_gene_synonym,chok,Gene_synonym_chok,"ChoK, Chok","Chka, Klra4","ENSMUSG00000024843, ENSMUSG00000079852"
Mouse,Ambiguous_gene_synonym,pac1,Gene_synonym_pac1,PAC1,"Adcyap1r1, Dusp2","ENSMUSG00000029778, ENSMUSG00000027368"
Mouse,Ambiguous_gene_synonym,ct,Gene_synonym_ct,"ct, Ct","Grhl3, Calca","ENSMUSG00000037188, ENSMUSG00000030669"
Mouse,Ambiguous_gene_synonym,som,Gene_synonym_som,"Som, SOM","Grhl3, Sst","ENSMUSG00000037188, ENSMUSG00000004366"
Mouse,Ambiguous_gene_synonym,il3r,Gene_synonym_il3r,Il3r,"Csf2rb2, Csf2rb","ENSMUSG00000071714, ENSMUSG00000071713"
Mouse,Ambiguous_gene_synonym,elf-1,Gene_synonym_elf-1,Elf-1,"Elf1, Efna2","ENSMUSG00000036461, ENSMUSG00000003070"
Mouse,Ambiguous_gene_synonym,krtcap1,Gene_synonym_krtcap1,"Krtcap1, KRTCAP1","Krt75, Perp","ENSMUSG00000022986, ENSMUSG00000019851"
Mouse,Ambiguous_gene_synonym,bc,Gene_synonym_bc,"Bc, bc","Csf2rb, Kcnn2","ENSMUSG00000071713, ENSMUSG00000054477"
Mouse,Ambiguous_gene_synonym,ris1,Gene_synonym_ris1,Ris1,"Irag1, Tmem158","ENSMUSG00000005611, ENSMUSG00000054871"
Mouse,Ambiguous_gene_synonym,kat1,Gene_synonym_kat1,"KAT1, Kat1","Hat1, Kyat1","ENSMUSG00000027018, ENSMUSG00000039648"
Mouse,Ambiguous_gene_synonym,fez,Gene_synonym_fez,Fez,"Fezf1, Fezf2","ENSMUSG00000029697, ENSMUSG00000021743"
Mouse,Ambiguous_gene_synonym,ca,Gene_synonym_ca,"Ca, CA","Krt71, Calca","ENSMUSG00000051879, ENSMUSG00000030669"
Mouse,Ambiguous_gene_synonym,gst-3,Gene_synonym_gst-3,"Gst-3, GST-3","Gstp2, Chst4","ENSMUSG00000038155, ENSMUSG00000035930"
Mouse,Ambiguous_gene_synonym,tms-1,Gene_synonym_tms-1,TMS-1,"Pycard, Serinc3","ENSMUSG00000030793, ENSMUSG00000017707"
Mouse,Ambiguous_gene_synonym,par2,Gene_synonym_par2,"Par2, PAR2","F2rl1, Slc52a2","ENSMUSG00000021678, ENSMUSG00000022560"
Mouse,Ambiguous_gene_synonym,par-4,Gene_synonym_par-4,Par-4,"Pawr, Stk11","ENSMUSG00000035873, ENSMUSG00000003068"
Mouse,Ambiguous_gene_synonym,k18,Gene_synonym_k18,K18,"Krt18, Or8c8","ENSMUSG00000023043, ENSMUSG00000094778"
Mouse,Ambiguous_gene_synonym,gc1,Gene_synonym_gc1,GC1,"Olfm4, Gucy2e","ENSMUSG00000022026, ENSMUSG00000020890"
Mouse,Ambiguous_gene_synonym,nep,Gene_synonym_nep,"nep, NEP","Tns2, Mme","ENSMUSG00000037003, ENSMUSG00000027820"
Mouse,Ambiguous_gene_synonym,par-3,Gene_synonym_par-3,PAR-3,"F2rl2, Pard3","ENSMUSG00000021675, ENSMUSG00000025812"
Mouse,Ambiguous_gene_synonym,par3,Gene_synonym_par3,"PAR3, Par3","F2rl2, Pard3","ENSMUSG00000021675, ENSMUSG00000025812"
Mouse,Ambiguous_gene_synonym,114/a10,Gene_synonym_114/a10,114/A10,"Muc13, Bst1","ENSMUSG00000022824, ENSMUSG00000029082"
Mouse,Ambiguous_gene_synonym,marc2,Gene_synonym_marc2,Marc2,"Mtarc2, Nes","ENSMUSG00000073481, ENSMUSG00000004891"
Mouse,Ambiguous_gene_synonym,nk2,Gene_synonym_nk2,"Nk2, NK2","Klra3, Hgf","ENSMUSG00000067591, ENSMUSG00000028864"
Mouse,Ambiguous_gene_synonym,cn,Gene_synonym_cn,"CN, cn","Ppp3ca, Cnn1, Npr2","ENSMUSG00000028161, ENSMUSG00000001349, ENSMUSG00000028469"
Mouse,Ambiguous_gene_synonym,pcdh13,Gene_synonym_pcdh13,"PCDH13, Pcdh13","Pcdh20, Pcdhga12","ENSMUSG00000050505, ENSMUSG00000102428"
Mouse,Ambiguous_gene_synonym,dlgh2,Gene_synonym_dlgh2,Dlgh2,"Dlg2, Mpp2","ENSMUSG00000052572, ENSMUSG00000017314"
Mouse,Ambiguous_gene_synonym,n-5 kinesin,Gene_synonym_n-5 kinesin,N-5 kinesin,"Kif4, Kif21a, Kif21b","ENSMUSG00000034311, ENSMUSG00000022629, ENSMUSG00000041642"
Mouse,Ambiguous_gene_synonym,dlgh3,Gene_synonym_dlgh3,Dlgh3,"Dlg3, Mpp3","ENSMUSG00000000881, ENSMUSG00000052373"
Mouse,Ambiguous_gene_synonym,s-ii,Gene_synonym_s-ii,S-II,"Tcea3, Tcea1","ENSMUSG00000001604, ENSMUSG00000033813"
Mouse,Ambiguous_gene_synonym,mgr06,Gene_synonym_mgr06,mGR06,"Tas2r107, Tas2r106","ENSMUSG00000053389, ENSMUSG00000057754"
Mouse,Ambiguous_gene_synonym,tas2r7,Gene_synonym_tas2r7,Tas2r7,"Tas2r107, Tas2r116","ENSMUSG00000053389, ENSMUSG00000030194"
Mouse,Ambiguous_gene_synonym,kv6.3,Gene_synonym_kv6.3,KV6.3,"Kcng3, Kcng4","ENSMUSG00000045053, ENSMUSG00000045246"
Mouse,Ambiguous_gene_synonym,tas2r14,Gene_synonym_tas2r14,Tas2r14,"Tas2r114, Tas2r116","ENSMUSG00000063478, ENSMUSG00000030194"
Mouse,Ambiguous_gene_synonym,snare,Gene_synonym_snare,SNARE,"Napg, Gosr2, Napa, Napb","ENSMUSG00000024581, ENSMUSG00000020946, ENSMUSG00000006024, ENSMUSG00000027438"
Mouse,Ambiguous_gene_synonym,taz,Gene_synonym_taz,"TAZ, Taz","Wwtr1, Tafazzin","ENSMUSG00000027803, ENSMUSG00000009995"
Mouse,Ambiguous_gene_synonym,crp2,Gene_synonym_crp2,"Crp2, CRP2","Csrp2, Cebpb","ENSMUSG00000020186, ENSMUSG00000056501"
Mouse,Ambiguous_gene_synonym,p19,Gene_synonym_p19,"p19, P19","Il23a, Cdkn2d, Stmn1, Nsg2","ENSMUSG00000025383, ENSMUSG00000096472, ENSMUSG00000028832, ENSMUSG00000020297"
Mouse,Ambiguous_gene_synonym,sk2,Gene_synonym_sk2,"SK2, Sk2","Kcnn2, Papss2","ENSMUSG00000054477, ENSMUSG00000024899"
Mouse,Ambiguous_gene_synonym,cep2,Gene_synonym_cep2,Cep2,"Cdc42ep2, Cep250","ENSMUSG00000045664, ENSMUSG00000038241"
Mouse,Ambiguous_gene_synonym,upa,Gene_synonym_upa,"uPA, Upa","Plau, Prap1","ENSMUSG00000021822, ENSMUSG00000025467"
Mouse,Ambiguous_gene_synonym,cmg1,Gene_synonym_cmg1,"Cmg1, cMG1","Ift74, Zfp36l1","ENSMUSG00000028576, ENSMUSG00000021127"
Mouse,Ambiguous_gene_synonym,pan2,Gene_synonym_pan2,"PAN2, Pan2","Rdh14, Tcf3","ENSMUSG00000020621, ENSMUSG00000020167"
Mouse,Ambiguous_gene_synonym,adh3,Gene_synonym_adh3,Adh3,"Adh7, Adh5","ENSMUSG00000055301, ENSMUSG00000028138"
Mouse,Ambiguous_gene_synonym,xmr,Gene_synonym_xmr,Xmr,"Gm5169, Slx","ENSMUSG00000096620, ENSMUSG00000095063"
Mouse,Ambiguous_gene_synonym,tas2r10,Gene_synonym_tas2r10,Tas2r10,"Tas2r110, Tas2r103","ENSMUSG00000062952, ENSMUSG00000030196"
Mouse,Ambiguous_gene_synonym,tas2r13,Gene_synonym_tas2r13,Tas2r13,"Tas2r113, Tas2r140","ENSMUSG00000056926, ENSMUSG00000071147"
Mouse,Ambiguous_gene_synonym,trb3,Gene_synonym_trb3,"TRB3, Trb3","Tas2r140, Trib3","ENSMUSG00000071147, ENSMUSG00000032715"
Mouse,Ambiguous_gene_synonym,mct3,Gene_synonym_mct3,"Mct3, MCT3","Slc16a8, Slc16a3","ENSMUSG00000032988, ENSMUSG00000025161"
Mouse,Ambiguous_gene_synonym,pfn,Gene_synonym_pfn,Pfn,"Pfn2, Prf1, Pfn1","ENSMUSG00000027805, ENSMUSG00000037202, ENSMUSG00000018293"
Mouse,Ambiguous_gene_synonym,creb2,Gene_synonym_creb2,"CREB2, Creb2","Atf4, Atf2","ENSMUSG00000042406, ENSMUSG00000027104"
Mouse,Ambiguous_gene_synonym,g6pt,Gene_synonym_g6pt,"G6PT, G6pt","Slc37a4, G6pc1","ENSMUSG00000032114, ENSMUSG00000078650"
Mouse,Ambiguous_gene_synonym,msg1,Gene_synonym_msg1,"Msg1, MSG1","Cited1, Smr3a","ENSMUSG00000051159, ENSMUSG00000029280"
Mouse,Ambiguous_gene_synonym,pkb,Gene_synonym_pkb,PKB,"Akt1, Akt2","ENSMUSG00000001729, ENSMUSG00000004056"
Mouse,Ambiguous_gene_synonym,cd,Gene_synonym_cd,"Cd, CD","Lrp6, Ctsd","ENSMUSG00000030201, ENSMUSG00000007891"
Mouse,Ambiguous_gene_synonym,pdi,Gene_synonym_pdi,"PDI, Pdi","Pdia3, Padi2, P4hb","ENSMUSG00000027248, ENSMUSG00000028927, ENSMUSG00000025130"
Mouse,Ambiguous_gene_synonym,tlp,Gene_synonym_tlp,"TLP, Tlp","Crip3, Tbpl1","ENSMUSG00000023968, ENSMUSG00000071359"
Mouse,Ambiguous_gene_synonym,nk1,Gene_synonym_nk1,"NK1, Nk1","Hgf, Tac1, Klrb1c","ENSMUSG00000028864, ENSMUSG00000061762, ENSMUSG00000030325"
Mouse,Ambiguous_gene_synonym,c-jun n-terminal kinase,Gene_synonym_c-jun n-terminal kinase,c-Jun N-terminal kinase,"Mapk8, Mapk9","ENSMUSG00000021936, ENSMUSG00000020366"
Mouse,Ambiguous_gene_synonym,esp1,Gene_synonym_esp1,ESP1,"Crip2, Esp1, Espl1","ENSMUSG00000006356, ENSMUSG00000073396, ENSMUSG00000058290"
Mouse,Ambiguous_gene_synonym,crp1,Gene_synonym_crp1,CRP1,"Crip1, Cebpe, Csrp1","ENSMUSG00000006360, ENSMUSG00000052435, ENSMUSG00000026421"
Mouse,Ambiguous_gene_synonym,hop,Gene_synonym_hop,"Hop, hop","Stip1, Ift56, Hopx","ENSMUSG00000024966, ENSMUSG00000056832, ENSMUSG00000059325"
Mouse,Ambiguous_gene_synonym,90kda,Gene_synonym_90kda,90kDa,"Rps6ka4, Rps6ka2","ENSMUSG00000118668, ENSMUSG00000023809"
Mouse,Ambiguous_gene_synonym,34kda,Gene_synonym_34kda,34kDa,"Slc25a17, Gtf2e2, Gtf2h3","ENSMUSG00000022404, ENSMUSG00000031585, ENSMUSG00000029387"
Mouse,Ambiguous_gene_synonym,mdc,Gene_synonym_mdc,"MDC, Mdc","Ccl22, Adam11","ENSMUSG00000031779, ENSMUSG00000020926"
Mouse,Ambiguous_gene_synonym,fbp3,Gene_synonym_fbp3,"Fbp3, FBP3","Fbp1, Fubp3","ENSMUSG00000069805, ENSMUSG00000026843"
Mouse,Ambiguous_gene_synonym,beta3,Gene_synonym_beta3,"Beta3, beta3","Bhlhe22, Cacnb3, Gabrb3","ENSMUSG00000025128, ENSMUSG00000003352, ENSMUSG00000033676"
Mouse,Ambiguous_gene_synonym,p40,Gene_synonym_p40,"P40, p40","Arhgef2, Il9, Ebna1bp2, Lancl1, Slc35f6","ENSMUSG00000028059, ENSMUSG00000021538, ENSMUSG00000028729, ENSMUSG00000026000, ENSMUSG00000029175"
Mouse,Ambiguous_gene_synonym,sek2,Gene_synonym_sek2,"sek2, Sek2","Map2k7, Epha2","ENSMUSG00000002948, ENSMUSG00000006445"
Mouse,Ambiguous_gene_synonym,rnr,Gene_synonym_rnr,"RNR, Rnr","Nr2e3, Ren1","ENSMUSG00000032292, ENSMUSG00000070645"
Mouse,Ambiguous_gene_synonym,tgr,Gene_synonym_tgr,"TGR, Tgr","Txnrd2, Txnrd3","ENSMUSG00000075704, ENSMUSG00000000811"
Mouse,Ambiguous_gene_synonym,tr beta,Gene_synonym_tr beta,TR beta,"Txnrd2, Thrb","ENSMUSG00000075704, ENSMUSG00000021779"
Mouse,Ambiguous_gene_synonym,irp1,Gene_synonym_irp1,Irp1,"Aco2, Aco1","ENSMUSG00000022477, ENSMUSG00000028405"
Mouse,Ambiguous_gene_synonym,tip39,Gene_synonym_tip39,"Tip39, TIP39","Tfip11, Pth2","ENSMUSG00000029345, ENSMUSG00000038300"
Mouse,Ambiguous_gene_synonym,mep,Gene_synonym_mep,"MEP, Mep","Ctsl, Ephb6","ENSMUSG00000021477, ENSMUSG00000029869"
Mouse,Ambiguous_gene_synonym,grf2,Gene_synonym_grf2,Grf2,"Rasgrf2, Rapgef1","ENSMUSG00000021708, ENSMUSG00000039844"
Mouse,Ambiguous_gene_synonym,dia1,Gene_synonym_dia1,Dia1,"Diaph1, Cyb5r3","ENSMUSG00000024456, ENSMUSG00000018042"
Mouse,Ambiguous_gene_synonym,ak-3,Gene_synonym_ak-3,"AK-3, Ak-3","Ak3, Ak4","ENSMUSG00000024782, ENSMUSG00000028527"
Mouse,Ambiguous_gene_synonym,mor256-35,Gene_synonym_mor256-35,MOR256-35,"Or2b2b, Or2b2","ENSMUSG00000108534, ENSMUSG00000108674"
Mouse,Ambiguous_gene_synonym,p97,Gene_synonym_p97,p97,"Gab2, Vcp","ENSMUSG00000004508, ENSMUSG00000028452"
Mouse,Ambiguous_gene_synonym,spt2,Gene_synonym_spt2,Spt2,"Sptlc2, Mucl1","ENSMUSG00000021036, ENSMUSG00000060311"
Mouse,Ambiguous_gene_synonym,h1s-4,Gene_synonym_h1s-4,H1s-4,"H1f3, H1f4","ENSMUSG00000052565, ENSMUSG00000051627"
Mouse,Ambiguous_gene_synonym,mat,Gene_synonym_mat,MAT,"Mat1a, Mmp7","ENSMUSG00000037798, ENSMUSG00000018623"
Mouse,Ambiguous_gene_synonym,g1,Gene_synonym_g1,G1,"Ndufc2, Aif1","ENSMUSG00000030647, ENSMUSG00000024397"
Mouse,Ambiguous_gene_synonym,dsk2,Gene_synonym_dsk2,Dsk2,"Ubqln2, Ubqln1","ENSMUSG00000050148, ENSMUSG00000005312"
Mouse,Ambiguous_gene_synonym,arp1,Gene_synonym_arp1,ARP1,"Bace2, Angptl1","ENSMUSG00000040605, ENSMUSG00000033544"
Mouse,Ambiguous_gene_synonym,mx,Gene_synonym_mx,"Mx, MX","Mx1, Man2a2","ENSMUSG00000000386, ENSMUSG00000038886"
Mouse,Ambiguous_gene_synonym,mink,Gene_synonym_mink,"MinK, MINK","Kcne1, Mink1","ENSMUSG00000039639, ENSMUSG00000020827"
Mouse,Ambiguous_gene_synonym,gasp1,Gene_synonym_gasp1,"GASP1, Gasp1","Gprasp1, Wfikkn2","ENSMUSG00000043384, ENSMUSG00000044177"
Mouse,Ambiguous_gene_synonym,gasp2,Gene_synonym_gasp2,"GASP2, Gasp2","Gprasp2, Wfikkn1","ENSMUSG00000072966, ENSMUSG00000071192"
Mouse,Ambiguous_gene_synonym,qp-c,Gene_synonym_qp-c,QP-C,"Uqcrb, Uqcrq","ENSMUSG00000021520, ENSMUSG00000044894"
Mouse,Ambiguous_gene_synonym,opt,Gene_synonym_opt,"opt, Opt","Itpr1, Suco","ENSMUSG00000030102, ENSMUSG00000040297"
Mouse,Ambiguous_gene_synonym,p400,Gene_synonym_p400,"P400, p400","Itpr1, Ep400","ENSMUSG00000030102, ENSMUSG00000029505"
Mouse,Ambiguous_gene_synonym,tc,Gene_synonym_tc,"tc, Tc","Noto, Try5","ENSMUSG00000068302, ENSMUSG00000036938"
Mouse,Ambiguous_gene_synonym,flip,Gene_synonym_flip,"Flip, FLIP","Cflar, Firrm","ENSMUSG00000026031, ENSMUSG00000041406"
Mouse,Ambiguous_gene_synonym,stra13,Gene_synonym_stra13,Stra13,"Bhlhe40, Cenpx","ENSMUSG00000030103, ENSMUSG00000025144"
Mouse,Ambiguous_gene_synonym,arh1,Gene_synonym_arh1,Arh1,"Adprh, Ldlrap1","ENSMUSG00000002844, ENSMUSG00000037295"
Mouse,Ambiguous_gene_synonym,op1,Gene_synonym_op1,"Op1, OP1","Nlrp5, Bmp7","ENSMUSG00000015721, ENSMUSG00000008999"
Mouse,Ambiguous_gene_synonym,fbp2,Gene_synonym_fbp2,FBP2,"Srgap2, Folr2","ENSMUSG00000026425, ENSMUSG00000032725"
Mouse,Ambiguous_gene_synonym,b3gnt1,Gene_synonym_b3gnt1,B3gnt1,"B4gat1, B3gnt2","ENSMUSG00000047379, ENSMUSG00000051650"
Mouse,Ambiguous_gene_synonym,ccp3,Gene_synonym_ccp3,"CCP3, Ccp3","Gzme, Agbl3","ENSMUSG00000022156, ENSMUSG00000038836"
Mouse,Ambiguous_gene_synonym,ccp5,Gene_synonym_ccp5,"CCP5, Ccp5","Gzmd, Agbl5","ENSMUSG00000059256, ENSMUSG00000029165"
Mouse,Ambiguous_gene_synonym,ctla-5,Gene_synonym_ctla-5,Ctla-5,"Gzmd, Gzmc","ENSMUSG00000059256, ENSMUSG00000079186"
Mouse,Ambiguous_gene_synonym,ctla5,Gene_synonym_ctla5,Ctla5,"Gzmd, Gzmc","ENSMUSG00000059256, ENSMUSG00000079186"
Mouse,Ambiguous_gene_synonym,ctla-7,Gene_synonym_ctla-7,Ctla-7,"Gzmg, Gzmf","ENSMUSG00000040284, ENSMUSG00000015441"
Mouse,Ambiguous_gene_synonym,ctla7,Gene_synonym_ctla7,Ctla7,"Gzmg, Gzmf","ENSMUSG00000040284, ENSMUSG00000015441"
Mouse,Ambiguous_gene_synonym,ccp1,Gene_synonym_ccp1,"CCP1, Ccp1","Gzmb, Agtpbp1, Ccdc115","ENSMUSG00000015437, ENSMUSG00000021557, ENSMUSG00000042111"
Mouse,Ambiguous_gene_synonym,gp39,Gene_synonym_gp39,"gp39, Gp39","Cd40lg, Chi3l1","ENSMUSG00000031132, ENSMUSG00000064246"
Mouse,Ambiguous_gene_synonym,54kda,Gene_synonym_54kda,54kDa,"Srp54a, Nup54","ENSMUSG00000073079, ENSMUSG00000034826"
Mouse,Ambiguous_gene_synonym,sp,Gene_synonym_sp,"SP, sp","Tff2, Tac1, Snap25","ENSMUSG00000024028, ENSMUSG00000061762, ENSMUSG00000027273"
Mouse,Ambiguous_gene_synonym,p193,Gene_synonym_p193,p193,"Parp4, Cul7","ENSMUSG00000054509, ENSMUSG00000038545"
Mouse,Ambiguous_gene_synonym,craf1,Gene_synonym_craf1,"CRAF1, Craf1","Traf3, Raf1","ENSMUSG00000021277, ENSMUSG00000000441"
Mouse,Ambiguous_gene_synonym,lap1,Gene_synonym_lap1,LAP1,"Traf3, Tor1aip1","ENSMUSG00000021277, ENSMUSG00000026466"
Mouse,Ambiguous_gene_synonym,ubcm2,Gene_synonym_ubcm2,ubcM2,"Ube2e1, Ube2e3","ENSMUSG00000021774, ENSMUSG00000027011"
Mouse,Ambiguous_gene_synonym,ck2,Gene_synonym_ck2,CK2,"Csnk2a2, Csnk2a1","ENSMUSG00000046707, ENSMUSG00000074698"
Mouse,Ambiguous_gene_synonym,c-1,Gene_synonym_c-1,"c-1, C-1","Oog1, Pfdn4","ENSMUSG00000096576, ENSMUSG00000052033"
Mouse,Ambiguous_gene_synonym,upk1,Gene_synonym_upk1,Upk1,"Upk1b, Upk1a","ENSMUSG00000049436, ENSMUSG00000006313"
Mouse,Ambiguous_gene_synonym,trif,Gene_synonym_trif,Trif,"Trim69, Ticam1","ENSMUSG00000033368, ENSMUSG00000047123"
Mouse,Ambiguous_gene_synonym,sdh1,Gene_synonym_sdh1,"Sdh1, SDH1","Sord, Sdsl","ENSMUSG00000027227, ENSMUSG00000029596"
Mouse,Ambiguous_gene_synonym,txgp1,Gene_synonym_txgp1,"TXGP1, Txgp1","Tnfsf4, Tnfrsf4","ENSMUSG00000026700, ENSMUSG00000029075"
Mouse,Ambiguous_gene_synonym,nip2,Gene_synonym_nip2,Nip2,"Duoxa2, Cntrob","ENSMUSG00000027225, ENSMUSG00000032782"
Mouse,Ambiguous_gene_synonym,gcap2,Gene_synonym_gcap2,"Gcap2, GCAP2","Guca2b, Guca1b","ENSMUSG00000032978, ENSMUSG00000023979"
Mouse,Ambiguous_gene_synonym,golph2,Gene_synonym_golph2,"Golph2, GOLPH2","Golm1, Gorasp2","ENSMUSG00000021556, ENSMUSG00000014959"
Mouse,Ambiguous_gene_synonym,fsp,Gene_synonym_fsp,"FSP, Fsp","Spon1, Cxcl1","ENSMUSG00000038156, ENSMUSG00000029380"
Mouse,Ambiguous_gene_synonym,mor256-31,Gene_synonym_mor256-31,MOR256-31,"Or2w1b, Or2w1","ENSMUSG00000060404, ENSMUSG00000071522"
Mouse,Ambiguous_gene_synonym,ia3,Gene_synonym_ia3,"IA3, Ia3","Or2w1, H2-Ea","ENSMUSG00000071522, ENSMUSG00000036322"
Mouse,Ambiguous_gene_synonym,ob-rgrp,Gene_synonym_ob-rgrp,OB-RGRP,"Leprot, Lepr","ENSMUSG00000035212, ENSMUSG00000057722"
Mouse,Ambiguous_gene_synonym,catp,Gene_synonym_catp,"CATP, catp","Ctsj, Atp13a1","ENSMUSG00000055298, ENSMUSG00000031862"
Mouse,Ambiguous_gene_synonym,dap4,Gene_synonym_dap4,"DAP4, Dap4","Dlgap4, Thap12","ENSMUSG00000061689, ENSMUSG00000030753"
Mouse,Ambiguous_gene_synonym,tr2,Gene_synonym_tr2,TR2,"Tas1r2, Nr2c1, Txnrd3","ENSMUSG00000028738, ENSMUSG00000005897, ENSMUSG00000000811"
Mouse,Ambiguous_gene_synonym,arl5,Gene_synonym_arl5,Arl5,"Arl4d, Arl5a","ENSMUSG00000034936, ENSMUSG00000036093"
Mouse,Ambiguous_gene_synonym,sa,Gene_synonym_sa,"sa, Sa","Foxq1, Acsm3","ENSMUSG00000038415, ENSMUSG00000030935"
Mouse,Ambiguous_gene_synonym,sam3,Gene_synonym_sam3,"Sam3, sam3","Tafa3, Fgfr3","ENSMUSG00000055865, ENSMUSG00000054252"
Mouse,Ambiguous_gene_synonym,zfp63,Gene_synonym_zfp63,Zfp63,"Zfp69, Zfp260","ENSMUSG00000064141, ENSMUSG00000049421"
Mouse,Ambiguous_gene_synonym,nl1,Gene_synonym_nl1,"NL1, Nl1","Nlgn1, Mmel1","ENSMUSG00000063887, ENSMUSG00000058183"
Mouse,Ambiguous_gene_synonym,aip1,Gene_synonym_aip1,"Aip1, AIP1","Wdr1, Pdcd6ip, Dab2ip","ENSMUSG00000005103, ENSMUSG00000032504, ENSMUSG00000026883"
Mouse,Ambiguous_gene_synonym,syn-1,Gene_synonym_syn-1,"syn-1, Syn-1","Sdc1, Syn1","ENSMUSG00000020592, ENSMUSG00000037217"
Mouse,Ambiguous_gene_synonym,vpp1,Gene_synonym_vpp1,Vpp1,"9530002B09Rik, Atp6v0a1","ENSMUSG00000023263, ENSMUSG00000019302"
Mouse,Ambiguous_gene_synonym,xlr3b,Gene_synonym_xlr3b,Xlr3b,"Xlr3b, Xlr3c","ENSMUSG00000073125, ENSMUSG00000058147"
Mouse,Ambiguous_gene_synonym,mrg1,Gene_synonym_mrg1,Mrg1,"Cited2, Meis2","ENSMUSG00000039910, ENSMUSG00000027210"
Mouse,Ambiguous_gene_synonym,msg2,Gene_synonym_msg2,"Msg2, MSG2","Cited2, Smr2","ENSMUSG00000039910, ENSMUSG00000029281"
Mouse,Ambiguous_gene_synonym,gc,Gene_synonym_gc,"gc, GC","Il2rg, Gba1","ENSMUSG00000031304, ENSMUSG00000028048"
Mouse,Ambiguous_gene_synonym,crp3,Gene_synonym_crp3,"Crp3, CRP3","Lmo4, Csrp3","ENSMUSG00000028266, ENSMUSG00000030470"
Mouse,Ambiguous_gene_synonym,catsperg,Gene_synonym_catsperg,"CATSPERG, Catsperg","Catsperg2, Catsperg1","ENSMUSG00000049123, ENSMUSG00000049676"
Mouse,Ambiguous_gene_synonym,estm14,Gene_synonym_estm14,"ESTM14, Estm14","Tle4, Tle1","ENSMUSG00000024642, ENSMUSG00000008305"
Mouse,Ambiguous_gene_synonym,ndf,Gene_synonym_ndf,NDF,"Nrg1, Glyr1","ENSMUSG00000062991, ENSMUSG00000118541, ENSMUSG00000022536"
Mouse,Ambiguous_gene_synonym,sut-1,Gene_synonym_sut-1,SUT-1,"Il3ra, Slc13a4","ENSMUSG00000068758, ENSMUSG00000029843"
Mouse,Ambiguous_gene_synonym,cf2,Gene_synonym_cf2,"Cf2, CF2","F2, Atp6ap1","ENSMUSG00000027249, ENSMUSG00000019087"
Mouse,Ambiguous_gene_synonym,ema,Gene_synonym_ema,EMA,"Muc1, E2f6","ENSMUSG00000042784, ENSMUSG00000057469"
Mouse,Ambiguous_gene_synonym,tcf4,Gene_synonym_tcf4,Tcf4,"Tcf7l2, Hnf4a","ENSMUSG00000024985, ENSMUSG00000017950"
Mouse,Ambiguous_gene_synonym,ste,Gene_synonym_ste,"ste, Ste","Map7, Sult1e1","ENSMUSG00000019996, ENSMUSG00000029272"
Mouse,Ambiguous_gene_synonym,leukotriene b4 omega hydroxylase,Gene_synonym_leukotriene b4 omega hydroxylase,leukotriene B4 omega hydroxylase,"Cyp4f14, Cyp4f13","ENSMUSG00000024292, ENSMUSG00000024055"
Mouse,Ambiguous_gene_synonym,cyct1,Gene_synonym_cyct1,"Cyct1, CycT1","Cyc1, Ccnt1","ENSMUSG00000022551, ENSMUSG00000011960"
Mouse,Ambiguous_gene_synonym,p75,Gene_synonym_p75,p75,"Tnfrsf1b, Ngfr","ENSMUSG00000028599, ENSMUSG00000000120"
Mouse,Ambiguous_gene_synonym,tnfbr,Gene_synonym_tnfbr,"TNFBR, Tnfbr","Tnfrsf1b, Ltbr","ENSMUSG00000028599, ENSMUSG00000030339"
Mouse,Ambiguous_gene_synonym,17kda,Gene_synonym_17kda,17kDa,"Timm17b, Timm17a","ENSMUSG00000031158, ENSMUSG00000062580"
Mouse,Ambiguous_gene_synonym,ccbp2,Gene_synonym_ccbp2,"CCBP2, Ccbp2","Ackr4, Ackr2","ENSMUSG00000079355, ENSMUSG00000044534"
Mouse,Ambiguous_gene_synonym,ccr11,Gene_synonym_ccr11,CCR11,"Ackr4, Ccrl2","ENSMUSG00000079355, ENSMUSG00000043953"
Mouse,Ambiguous_gene_synonym,amy-1,Gene_synonym_amy-1,Amy-1,"Mycbp, Amy1","ENSMUSG00000028647, ENSMUSG00000074264"
Mouse,Ambiguous_gene_synonym,cd203c,Gene_synonym_cd203c,"CD203c, Cd203c","Enpp1, Enpp3, Gstm7","ENSMUSG00000037370, ENSMUSG00000019989, ENSMUSG00000004035"
Mouse,Ambiguous_gene_synonym,prx1,Gene_synonym_prx1,"Prx1, prx1","Prrx1, Prdx1","ENSMUSG00000026586, ENSMUSG00000028691"
Mouse,Ambiguous_gene_synonym,tp1,Gene_synonym_tp1,"Tp1, TP1","Tep1, Tnp1","ENSMUSG00000006281, ENSMUSG00000026182"
Mouse,Ambiguous_gene_synonym,t1,Gene_synonym_t1,T1,"T, Il1rl1","ENSMUSG00000062327, ENSMUSG00000026069"
Mouse,Ambiguous_gene_synonym,n,Gene_synonym_n,N,"Hoxc13, Hr","ENSMUSG00000001655, ENSMUSG00000022096"
Mouse,Ambiguous_gene_synonym,fbl4,Gene_synonym_fbl4,"Fbl4, FBL4","Fbxl5, Fbxl4","ENSMUSG00000039753, ENSMUSG00000040410"
Mouse,Ambiguous_gene_synonym,44kda,Gene_synonym_44kda,44kDa,"Gtf2h2, Polr3d, Eif3g","ENSMUSG00000021639, ENSMUSG00000000776, ENSMUSG00000070319"
Mouse,Ambiguous_gene_synonym,mgc13061,Gene_synonym_mgc13061,MGC13061,"Rnf135, Osgepl1","ENSMUSG00000020707, ENSMUSG00000026096"
Mouse,Ambiguous_gene_synonym,np-1,Gene_synonym_np-1,"NP-1, Np-1","Nrp1, Pnp","ENSMUSG00000025810, ENSMUSG00000115338"
Mouse,Ambiguous_gene_synonym,tric-a,Gene_synonym_tric-a,"Tric-a, TRIC-A","Marveld2, Tmem38a","ENSMUSG00000021636, ENSMUSG00000031791"
Mouse,Ambiguous_gene_synonym,tric-b,Gene_synonym_tric-b,"Tric-b, TRIC-B","Marveld2, Tmem38b","ENSMUSG00000021636, ENSMUSG00000028420"
Mouse,Ambiguous_gene_synonym,hermes,Gene_synonym_hermes,"hermes, HERMES","Rbpms, Cd44","ENSMUSG00000031586, ENSMUSG00000005087"
Mouse,Ambiguous_gene_synonym,tcf1,Gene_synonym_tcf1,Tcf1,"Tcf7, Hnf1a","ENSMUSG00000000782, ENSMUSG00000029556"
Mouse,Ambiguous_gene_synonym,rlf,Gene_synonym_rlf,Rlf,"Rgl2, Insl3","ENSMUSG00000041354, ENSMUSG00000079019"
Mouse,Ambiguous_gene_synonym,hox-5.4,Gene_synonym_hox-5.4,Hox-5.4,"Hoxd11, Hoxd8","ENSMUSG00000042499, ENSMUSG00000027102"
Mouse,Ambiguous_gene_synonym,hox-5.5,Gene_synonym_hox-5.5,Hox-5.5,"Hoxd11, Hoxd3","ENSMUSG00000042499, ENSMUSG00000079277"
Mouse,Ambiguous_gene_synonym,caf1,Gene_synonym_caf1,"CAF1, Caf1","Chaf1b, Cnot7","ENSMUSG00000022945, ENSMUSG00000031601"
Mouse,Ambiguous_gene_synonym,pebp2,Gene_synonym_pebp2,Pebp2,"Cbfb, Pbp2","ENSMUSG00000031885, ENSMUSG00000047104"
Mouse,Ambiguous_gene_synonym,cat2,Gene_synonym_cat2,"Cat2, CaT2","Slc7a2, Trpv5","ENSMUSG00000031596, ENSMUSG00000036899"
Mouse,Ambiguous_gene_synonym,p66,Gene_synonym_p66,"p66, P66","Shc1, Pold3","ENSMUSG00000042626, ENSMUSG00000030726"
Mouse,Ambiguous_gene_synonym,pit-1,Gene_synonym_pit-1,"Pit-1, PiT-1","Pou1f1, Slc20a1","ENSMUSG00000004842, ENSMUSG00000027397"
Mouse,Ambiguous_gene_synonym,trap,Gene_synonym_trap,"TRAP, Trap","Acp5, Ssr4","ENSMUSG00000001348, ENSMUSG00000002014"
Mouse,Ambiguous_gene_synonym,punc,Gene_synonym_punc,Punc,"Pnck, Igdcc3","ENSMUSG00000002012, ENSMUSG00000032394"
Mouse,Ambiguous_gene_synonym,scl,Gene_synonym_scl,"Scl, SCL","Scx, Scly, Tal1","ENSMUSG00000034161, ENSMUSG00000026307, ENSMUSG00000028717"
Mouse,Ambiguous_gene_synonym,crt,Gene_synonym_crt,CRT,"Slc6a8, Calr","ENSMUSG00000019558, ENSMUSG00000003814"
Mouse,Ambiguous_gene_synonym,mlk3,Gene_synonym_mlk3,Mlk3,"Map3k11, Kcnk7","ENSMUSG00000004054, ENSMUSG00000024936"
Mouse,Ambiguous_gene_synonym,tak1,Gene_synonym_tak1,"Tak1, TAK1","Map3k7, Nr2c2","ENSMUSG00000028284, ENSMUSG00000005893"
Mouse,Ambiguous_gene_synonym,ced-12,Gene_synonym_ced-12,CED-12,"Elmo3, Elmo1, Elmo2","ENSMUSG00000014791, ENSMUSG00000041112, ENSMUSG00000017670"
Mouse,Ambiguous_gene_synonym,rnf3,Gene_synonym_rnf3,Rnf3,"Brd2, Pcgf3","ENSMUSG00000024335, ENSMUSG00000033623"
Mouse,Ambiguous_gene_synonym,l1,Gene_synonym_l1,L1,"L1cam, Oas1b","ENSMUSG00000031391, ENSMUSG00000029605"
Mouse,Ambiguous_gene_synonym,np-2,Gene_synonym_np-2,"NP-2, Np-2","Nrp2, Pnp","ENSMUSG00000025969, ENSMUSG00000115338"
Mouse,Ambiguous_gene_synonym,egf-tm7,Gene_synonym_egf-tm7,EGF-TM7,"Adgre1, Adgre4","ENSMUSG00000004730, ENSMUSG00000032915"
Mouse,Ambiguous_gene_synonym,p39,Gene_synonym_p39,"P39, p39","Atp6v0d1, Cdk5r2","ENSMUSG00000013160, ENSMUSG00000090071"
Mouse,Ambiguous_gene_synonym,c1,Gene_synonym_c1,"c1, C1","Arhgap4, Pfdn4","ENSMUSG00000031389, ENSMUSG00000052033"
Mouse,Ambiguous_gene_synonym,calnuc,Gene_synonym_calnuc,Calnuc,"Nucb2, Nucb1","ENSMUSG00000030659, ENSMUSG00000030824"
Mouse,Ambiguous_gene_synonym,mrf1,Gene_synonym_mrf1,Mrf1,"Arid5a, Trim59","ENSMUSG00000037447, ENSMUSG00000034317"
Mouse,Ambiguous_gene_synonym,pimt,Gene_synonym_pimt,"Pimt, PIMT","Tgs1, Pcmt1","ENSMUSG00000028233, ENSMUSG00000019795"
Mouse,Ambiguous_gene_synonym,p150,Gene_synonym_p150,p150,"Pik3r4, Dctn1, Chaf1a","ENSMUSG00000032571, ENSMUSG00000031865, ENSMUSG00000002835"
Mouse,Ambiguous_gene_synonym,p35,Gene_synonym_p35,"p35, P35","Cdk5r1, Il12a, Upk3b, Gchfr","ENSMUSG00000048895, ENSMUSG00000027776, ENSMUSG00000042985, ENSMUSG00000046814"
Mouse,Ambiguous_gene_synonym,lap,Gene_synonym_lap,LAP,"Lap3, Cebpb, Acp2","ENSMUSG00000039682, ENSMUSG00000056501, ENSMUSG00000002103"
Mouse,Ambiguous_gene_synonym,mll2,Gene_synonym_mll2,Mll2,"Kmt2d, Kmt2b","ENSMUSG00000048154, ENSMUSG00000006307"
Mouse,Ambiguous_gene_synonym,cr1,Gene_synonym_cr1,"Cr1, CR1","Cr2, Cripto","ENSMUSG00000026616, ENSMUSG00000032494"
Mouse,Ambiguous_gene_synonym,aip-6,Gene_synonym_aip-6,"AIP-6, Aip-6","Arl6ip1, Arl6ip6","ENSMUSG00000030654, ENSMUSG00000026960"
Mouse,Ambiguous_gene_synonym,mcp-2,Gene_synonym_mcp-2,"MCP-2, Mcp-2","Ccl8, Mcpt2","ENSMUSG00000009185, ENSMUSG00000022226"
Mouse,Ambiguous_gene_synonym,22kda,Gene_synonym_22kda,22kDa,"Ndufb10, Pxmp2","ENSMUSG00000040048, ENSMUSG00000029499"
Mouse,Ambiguous_gene_synonym,enk,Gene_synonym_enk,ENK,"Penk, Nanog","ENSMUSG00000045573, ENSMUSG00000012396"
Mouse,Ambiguous_gene_synonym,cep1,Gene_synonym_cep1,"CEP1, Cep1","Cdc42ep1, Cntrl","ENSMUSG00000049521, ENSMUSG00000057110"
Mouse,Ambiguous_gene_synonym,bpa,Gene_synonym_bpa,"BPA, Bpa","Il3, Nsdhl","ENSMUSG00000018914, ENSMUSG00000031349"
Mouse,Ambiguous_gene_synonym,psf,Gene_synonym_psf,PSF,"Il3, Sfpq","ENSMUSG00000018914, ENSMUSG00000028820"
Mouse,Ambiguous_gene_synonym,l14,Gene_synonym_l14,L14,"Lgals1, Rpl14","ENSMUSG00000068220, ENSMUSG00000025794"
Mouse,Ambiguous_gene_synonym,van,Gene_synonym_van,"van, VAN","Slc11a2, Tnip1","ENSMUSG00000023030, ENSMUSG00000020400"
Mouse,Ambiguous_gene_synonym,n-8 kinesin,Gene_synonym_n-8 kinesin,N-8 kinesin,"Kif18b, Kif18a, Kif19a","ENSMUSG00000051378, ENSMUSG00000027115, ENSMUSG00000010021"
Mouse,Ambiguous_gene_synonym,asc-1,Gene_synonym_asc-1,"ASC-1, Asc-1","Trip4, Slc7a10","ENSMUSG00000032386, ENSMUSG00000030495"
Mouse,Ambiguous_gene_synonym,lpp2,Gene_synonym_lpp2,Lpp2,"Plpp2, Vangl1","ENSMUSG00000052151, ENSMUSG00000027860"
Mouse,Ambiguous_gene_synonym,arg,Gene_synonym_arg,"ARG, Arg","Albfm1, Abl2","ENSMUSG00000070690, ENSMUSG00000026596"
Mouse,Ambiguous_gene_synonym,fbp1,Gene_synonym_fbp1,FBP1,"Fnbp1, Folr1","ENSMUSG00000075415, ENSMUSG00000001827"
Mouse,Ambiguous_gene_synonym,p21,Gene_synonym_p21,"P21, p21","Tceal1, Cdkn1a, Nsg1","ENSMUSG00000049536, ENSMUSG00000023067, ENSMUSG00000029126"
Mouse,Ambiguous_gene_synonym,plp,Gene_synonym_plp,Plp,"Plp1, C3","ENSMUSG00000031425, ENSMUSG00000024164"
Mouse,Ambiguous_gene_synonym,mip-2a,Gene_synonym_mip-2a,"MIP-2a, MIP-2A","Cxcl2, Trappc2","ENSMUSG00000058427, ENSMUSG00000079317"
Mouse,Ambiguous_gene_synonym,pan1,Gene_synonym_pan1,Pan1,"Tcf3, Nlrp2","ENSMUSG00000020167, ENSMUSG00000035177"
Mouse,Ambiguous_gene_synonym,epr,Gene_synonym_epr,EPR,"Ereg, Smim31","ENSMUSG00000029377, ENSMUSG00000074300"
Mouse,Ambiguous_gene_synonym,reca,Gene_synonym_reca,"RecA, Reca","Xrcc2, Rad51","ENSMUSG00000028933, ENSMUSG00000027323"
Mouse,Ambiguous_gene_synonym,c6st,Gene_synonym_c6st,C6ST,"Chst1, Chst3","ENSMUSG00000027221, ENSMUSG00000057337"
Mouse,Ambiguous_gene_synonym,hsp68,Gene_synonym_hsp68,"hsp68, Hsp68","Hspa1b, Hspa1a","ENSMUSG00000090877, ENSMUSG00000091971"
Mouse,Ambiguous_gene_synonym,agt1,Gene_synonym_agt1,"Agt1, AGT1","Agxt, Slc7a13","ENSMUSG00000026272, ENSMUSG00000041052"
Mouse,Ambiguous_gene_synonym,galt,Gene_synonym_galt,"GalT, GALT","B4galt1, Ggta1","ENSMUSG00000028413, ENSMUSG00000035778"
Mouse,Ambiguous_gene_synonym,hen1,Gene_synonym_hen1,Hen1,"Henmt1, Nhlh1","ENSMUSG00000045662, ENSMUSG00000051251"
Mouse,Ambiguous_gene_synonym,actl6,Gene_synonym_actl6,Actl6,"Actl6a, Actl6b","ENSMUSG00000027671, ENSMUSG00000029712"
Mouse,Ambiguous_gene_synonym,8kda,Gene_synonym_8kda,8kDa,"Ndufb2, Ndufab1","ENSMUSG00000002416, ENSMUSG00000030869"
Mouse,Ambiguous_gene_synonym,sla,Gene_synonym_sla,"SLA, sla","Sepsecs, Heph","ENSMUSG00000029173, ENSMUSG00000031209"
Mouse,Ambiguous_gene_synonym,mcp-5,Gene_synonym_mcp-5,"Mcp-5, MCP-5","Cma1, Ccl12","ENSMUSG00000022225, ENSMUSG00000035352"
Mouse,Ambiguous_gene_synonym,mcp-1,Gene_synonym_mcp-1,"Mcp-1, MCP-1","Mcpt1, Ccl2","ENSMUSG00000022227, ENSMUSG00000035385"
Mouse,Ambiguous_gene_synonym,phr1,Gene_synonym_phr1,"PHR1, Phr1","Plekhb1, Mycbp2","ENSMUSG00000030701, ENSMUSG00000033004"
Mouse,Ambiguous_gene_synonym,gpx,Gene_synonym_gpx,"GPx, Gpx","Gpx3, Gpx1, Prdx6","ENSMUSG00000018339, ENSMUSG00000063856, ENSMUSG00000026701"
Mouse,Ambiguous_gene_synonym,tau,Gene_synonym_tau,"Tau, tau","Mapt, Csnk1e","ENSMUSG00000018411, ENSMUSG00000022433"
Mouse,Ambiguous_gene_synonym,g2,Gene_synonym_g2,G2,"Prrc2a, D430041D05Rik","ENSMUSG00000024393, ENSMUSG00000068373"
Mouse,Ambiguous_gene_synonym,nkx-1.1,Gene_synonym_nkx-1.1,Nkx-1.1,"Nkx1-2, Nkx1-1","ENSMUSG00000048528, ENSMUSG00000029112"
Mouse,Ambiguous_gene_synonym,nr1,Gene_synonym_nr1,NR1,"Il11ra1, Ndor1, Grin1","ENSMUSG00000073889, ENSMUSG00000115018, ENSMUSG00000006471, ENSMUSG00000115074, ENSMUSG00000026959"
Mouse,Ambiguous_gene_synonym,nbs1,Gene_synonym_nbs1,Nbs1,"Nbn, Nlrp2","ENSMUSG00000028224, ENSMUSG00000035177"
Mouse,Ambiguous_gene_synonym,flamingo,Gene_synonym_flamingo,flamingo,"Celsr2, Celsr3","ENSMUSG00000068740, ENSMUSG00000023473"
Mouse,Ambiguous_gene_synonym,6ckine,Gene_synonym_6ckine,6Ckine,"Ccl21b, Ccl21a","ENSMUSG00000095675, ENSMUSG00000094686"
Mouse,Ambiguous_gene_synonym,ckb9,Gene_synonym_ckb9,CKb9,"Ccl21b, Ccl21a","ENSMUSG00000095675, ENSMUSG00000094686"
Mouse,Ambiguous_gene_synonym,exodus-2,Gene_synonym_exodus-2,Exodus-2,"Ccl21b, Ccl21a","ENSMUSG00000095675, ENSMUSG00000094686"
Mouse,Ambiguous_gene_synonym,scya21,Gene_synonym_scya21,Scya21,"Ccl21b, Ccl21a","ENSMUSG00000095675, ENSMUSG00000094686"
Mouse,Ambiguous_gene_synonym,slc,Gene_synonym_slc,SLC,"Ccl21b, Ccl21a","ENSMUSG00000095675, ENSMUSG00000094686"
Mouse,Ambiguous_gene_synonym,tca4,Gene_synonym_tca4,"TCA4, Tca4","Ccl21b, Ccl21a","ENSMUSG00000095675, ENSMUSG00000094686"
Mouse,Ambiguous_gene_synonym,s1p,Gene_synonym_s1p,S1P,"S1pr1, Mbtps1","ENSMUSG00000045092, ENSMUSG00000031835"
Mouse,Ambiguous_gene_synonym,pat1,Gene_synonym_pat1,"Pat1, PAT1","Slc36a1, Slc26a6, Appbp2","ENSMUSG00000020261, ENSMUSG00000023259, ENSMUSG00000018481"
Mouse,Ambiguous_gene_synonym,pst,Gene_synonym_pst,PST,"St8sia4, Sult1a1","ENSMUSG00000040710, ENSMUSG00000030711"
Mouse,Ambiguous_gene_synonym,svs iii,Gene_synonym_svs iii,SVS III,"Svs3b, Svs3a","ENSMUSG00000050383, ENSMUSG00000017003"
Mouse,Ambiguous_gene_synonym,madh6,Gene_synonym_madh6,"MADH6, Madh6","Smad9, Smad6","ENSMUSG00000027796, ENSMUSG00000036867"
Mouse,Ambiguous_gene_synonym,reggie-2,Gene_synonym_reggie-2,reggie-2,"Flot1, Flot2","ENSMUSG00000059714, ENSMUSG00000061981"
Mouse,Ambiguous_gene_synonym,az2,Gene_synonym_az2,AZ2,"Azi2, Oaz2","ENSMUSG00000039285, ENSMUSG00000040652"
Mouse,Ambiguous_gene_synonym,sno,Gene_synonym_sno,sno,"Med23, Sbno1","ENSMUSG00000019984, ENSMUSG00000038095"
Mouse,Ambiguous_gene_synonym,ela2,Gene_synonym_ela2,Ela2,"Elane, Cela2a","ENSMUSG00000020125, ENSMUSG00000058579"
Mouse,Ambiguous_gene_synonym,nor1,Gene_synonym_nor1,"Nor1, NOR1","Nr4a3, Plscr1","ENSMUSG00000028341, ENSMUSG00000032369"
Mouse,Ambiguous_gene_synonym,heb,Gene_synonym_heb,"HEB, heb","Tcf12, Frem1","ENSMUSG00000032228, ENSMUSG00000059049"
Mouse,Ambiguous_gene_synonym,14.5kda,Gene_synonym_14.5kda,14.5kDa,"Ndufa7, Polr2j","ENSMUSG00000041881, ENSMUSG00000039771"
Mouse,Ambiguous_gene_synonym,ozz,Gene_synonym_ozz,Ozz,"Neurl2, Jag1","ENSMUSG00000039873, ENSMUSG00000027276"
Mouse,Ambiguous_gene_synonym,gtbp,Gene_synonym_gtbp,"GTBP, Gtbp","Msh6, Rab1a","ENSMUSG00000005370, ENSMUSG00000020149"
Mouse,Ambiguous_gene_synonym,ncx1,Gene_synonym_ncx1,Ncx1,"Slc8a1, Tlx2","ENSMUSG00000054640, ENSMUSG00000068327"
Mouse,Ambiguous_gene_synonym,cyp11b,Gene_synonym_cyp11b,Cyp11b,"Cyp11b1, Cyp11b2","ENSMUSG00000075604, ENSMUSG00000022589"
Mouse,Ambiguous_gene_synonym,dynlt2,Gene_synonym_dynlt2,Dynlt2,"Dynlt2a2, Dynlt2a1","ENSMUSG00000079710, ENSMUSG00000079707"
Mouse,Ambiguous_gene_synonym,mor282-1,Gene_synonym_mor282-1,MOR282-1,"Or2z8, Or2z9","ENSMUSG00000069998, ENSMUSG00000061561"
Mouse,Ambiguous_gene_synonym,ctack,Gene_synonym_ctack,CTACK,"Ccl27a, Ccl27b","ENSMUSG00000073888, ENSMUSG00000096826"
Mouse,Ambiguous_gene_synonym,muc9,Gene_synonym_muc9,"muc9, MUC9","Ovgp1, Muc5b","ENSMUSG00000074340, ENSMUSG00000066108"
Mouse,Ambiguous_gene_synonym,mts1,Gene_synonym_mts1,"MTS1, Mts1","Cdkn2a, S100a4","ENSMUSG00000044303, ENSMUSG00000001020"
Mouse,Ambiguous_gene_synonym,m3,Gene_synonym_m3,M3,"Rln3, Or8b3","ENSMUSG00000045232, ENSMUSG00000049098"
Mouse,Ambiguous_gene_synonym,nk10,Gene_synonym_nk10,NK10,"Serpinb8, Zfp90","ENSMUSG00000026315, ENSMUSG00000031907"
Mouse,Ambiguous_gene_synonym,cs1,Gene_synonym_cs1,CS1,"Slamf7, Itprid2","ENSMUSG00000038179, ENSMUSG00000027007"
Mouse,Ambiguous_gene_synonym,jal,Gene_synonym_jal,"JAL, jal","Creb3l4, Gata3","ENSMUSG00000027938, ENSMUSG00000015619"
Mouse,Ambiguous_gene_synonym,mor-1,Gene_synonym_mor-1,"MOR-1, Mor-1","Oprm1, Mdh2","ENSMUSG00000000766, ENSMUSG00000019179"
Mouse,Ambiguous_gene_synonym,cst,Gene_synonym_cst,"Cst, CST","Gal3st1, Casz1, Cort","ENSMUSG00000049721, ENSMUSG00000028977, ENSMUSG00000028971"
Mouse,Ambiguous_gene_synonym,nan,Gene_synonym_nan,"Nan, NaN","Klf1, Scn11a","ENSMUSG00000054191, ENSMUSG00000034115"
Mouse,Ambiguous_gene_synonym,prssl1,Gene_synonym_prssl1,"Prssl1, PRSSL1","Prss57, Klk10","ENSMUSG00000020323, ENSMUSG00000030693"
Mouse,Ambiguous_gene_synonym,dic,Gene_synonym_dic,"DIC, Dic","Dync1i1, Slc25a10","ENSMUSG00000029757, ENSMUSG00000025792"
Mouse,Ambiguous_gene_synonym,dip1,Gene_synonym_dip1,DIP1,"Nckipsd, Ccndbp1","ENSMUSG00000032598, ENSMUSG00000023572"
Mouse,Ambiguous_gene_synonym,nk-1,Gene_synonym_nk-1,"NK-1, Nk-1","Tac1, Klrb1c","ENSMUSG00000061762, ENSMUSG00000030325"
Mouse,Ambiguous_gene_synonym,dyn,Gene_synonym_dyn,"Dyn, dyn","Pdyn, Sptbn4","ENSMUSG00000027400, ENSMUSG00000011751"
Mouse,Ambiguous_gene_synonym,mrg2,Gene_synonym_mrg2,Mrg2,"Cited4, Meis3","ENSMUSG00000070803, ENSMUSG00000041420"
Mouse,Ambiguous_gene_synonym,asgr,Gene_synonym_asgr,Asgr,"Asgr1, Asgr2","ENSMUSG00000020884, ENSMUSG00000040963"
Mouse,Ambiguous_gene_synonym,aln,Gene_synonym_aln,"ALN, aln","1810037I17Rik, Ttc21b","ENSMUSG00000054091, ENSMUSG00000034848"
Mouse,Ambiguous_gene_synonym,cal,Gene_synonym_cal,"cal, Cal","S100a11, Fblim1","ENSMUSG00000027907, ENSMUSG00000006219"
Mouse,Ambiguous_gene_synonym,clg,Gene_synonym_clg,Clg,"Mmp13, Plekhg2","ENSMUSG00000050578, ENSMUSG00000037552"
Mouse,Ambiguous_gene_synonym,8-lox,Gene_synonym_8-lox,8-LOX,"Alox12e, Alox8","ENSMUSG00000018907, ENSMUSG00000020891"
Mouse,Ambiguous_gene_synonym,n14,Gene_synonym_n14,N14,"Ssna1, Clptm1","ENSMUSG00000026966, ENSMUSG00000002981"
Mouse,Ambiguous_gene_synonym,st2l,Gene_synonym_st2l,"St2l, ST2L","Tmed1, Il1rl1","ENSMUSG00000032180, ENSMUSG00000026069"
Mouse,Ambiguous_gene_synonym,bgr,Gene_synonym_bgr,"BGR, Bgr","Clec7a, Acsbg2","ENSMUSG00000079293, ENSMUSG00000024207"
Mouse,Ambiguous_gene_synonym,kal1,Gene_synonym_kal1,"KAL1, Kal1","Slamf6, Wfdc18","ENSMUSG00000015314, ENSMUSG00000000983"
Mouse,Ambiguous_gene_synonym,hac1,Gene_synonym_hac1,HAC1,"Hcn2, Trim3","ENSMUSG00000020331, ENSMUSG00000036989"
Mouse,Ambiguous_gene_synonym,pex1,Gene_synonym_pex1,"Pex1, PEX1","Fev, Zfp260","ENSMUSG00000055197, ENSMUSG00000049421"
Mouse,Ambiguous_gene_synonym,m31,Gene_synonym_m31,M31,"Or10d1b, Cbx1","ENSMUSG00000062121, ENSMUSG00000018666"
Mouse,Ambiguous_gene_synonym,bf,Gene_synonym_bf,"Bf, bf","Cfb, Vps33a","ENSMUSG00000090231, ENSMUSG00000029434"
Mouse,Ambiguous_gene_synonym,ren,Gene_synonym_ren,Ren,"Ren1, Kctd11","ENSMUSG00000070645, ENSMUSG00000046731"
Mouse,Ambiguous_gene_synonym,s1,Gene_synonym_s1,S1,"Psmd1, Eef1a2","ENSMUSG00000026229, ENSMUSG00000016349"
Mouse,Ambiguous_gene_synonym,fop,Gene_synonym_fop,Fop,"Cep43, Chtop","ENSMUSG00000069135, ENSMUSG00000001017"
Mouse,Ambiguous_gene_synonym,s100a15,Gene_synonym_s100a15,S100a15,"S100a7a, S100a14","ENSMUSG00000063767, ENSMUSG00000042306"
Mouse,Ambiguous_gene_synonym,60b8ag,Gene_synonym_60b8ag,60B8Ag,"S100a8, S100a9","ENSMUSG00000056054, ENSMUSG00000056071"
Mouse,Ambiguous_gene_synonym,cep4,Gene_synonym_cep4,"CEP4, Cep4","Cdc42ep4, Cep135","ENSMUSG00000041598, ENSMUSG00000036403"
Mouse,Ambiguous_gene_synonym,80kda,Gene_synonym_80kda,80kDa,"Taf6, Phf21a","ENSMUSG00000036980, ENSMUSG00000058318"
Mouse,Ambiguous_gene_synonym,ts,Gene_synonym_ts,"Ts, TS","Rpl38, Tyms","ENSMUSG00000057322, ENSMUSG00000025747"
Mouse,Ambiguous_gene_synonym,arp2,Gene_synonym_arp2,Arp2,"Angptl2, Actr2","ENSMUSG00000004105, ENSMUSG00000020152"
Mouse,Ambiguous_gene_synonym,9230110f15rik,Gene_synonym_9230110f15rik,9230110F15Rik,"Pate6, Pate5","ENSMUSG00000032108, ENSMUSG00000047980"
Mouse,Ambiguous_gene_synonym,d730048i06rik,Gene_synonym_d730048i06rik,D730048I06Rik,"Pate6, Pate5","ENSMUSG00000032108, ENSMUSG00000047980"
Mouse,Ambiguous_gene_synonym,pate-a,Gene_synonym_pate-a,Pate-A,"Pate6, Pate5","ENSMUSG00000032108, ENSMUSG00000047980"
Mouse,Ambiguous_gene_synonym,pate-c,Gene_synonym_pate-c,Pate-C,"Pate6, Pate5","ENSMUSG00000032108, ENSMUSG00000047980"
Mouse,Ambiguous_gene_synonym,cdki,Gene_synonym_cdki,CDKI,"Cdkn1a, Cdkn1c","ENSMUSG00000023067, ENSMUSG00000037664"
Mouse,Ambiguous_gene_synonym,cip1,Gene_synonym_cip1,CIP1,"Cdkn1a, Slc12a9","ENSMUSG00000023067, ENSMUSG00000037344"
Mouse,Ambiguous_gene_synonym,mil-1,Gene_synonym_mil-1,"Mil-1, mil-1","Bcl2l13, Ifitm3","ENSMUSG00000009112, ENSMUSG00000025492"
Mouse,Ambiguous_gene_synonym,mpr,Gene_synonym_mpr,"mPR, Mpr","Paqr7, Igf2","ENSMUSG00000037348, ENSMUSG00000048583"
Mouse,Ambiguous_gene_synonym,k17,Gene_synonym_k17,K17,"Or5t18, Krt17","ENSMUSG00000078420, ENSMUSG00000035557"
Mouse,Ambiguous_gene_synonym,nik,Gene_synonym_nik,Nik,"Map4k4, Map3k14","ENSMUSG00000026074, ENSMUSG00000020941"
Mouse,Ambiguous_gene_synonym,mod1,Gene_synonym_mod1,"Mod1, MOD1","Me1, Cbx1","ENSMUSG00000032418, ENSMUSG00000018666"
Mouse,Ambiguous_gene_synonym,tra1,Gene_synonym_tra1,"TRA1, Tra1","Plscr1, Hsp90b1","ENSMUSG00000032369, ENSMUSG00000020048"
Mouse,Ambiguous_gene_synonym,rt-6,Gene_synonym_rt-6,Rt-6,"Art2b, Art2a","ENSMUSG00000030651, ENSMUSG00000092517"
Mouse,Ambiguous_gene_synonym,rt6,Gene_synonym_rt6,Rt6,"Art2b, Art2a","ENSMUSG00000030651, ENSMUSG00000092517"
Mouse,Ambiguous_gene_synonym,gid2,Gene_synonym_gid2,Gid2,"Rmnd5a, Rmnd5b","ENSMUSG00000002222, ENSMUSG00000001054"
Mouse,Ambiguous_gene_synonym,surf-3,Gene_synonym_surf-3,Surf-3,"Rpl7, Rpl7a","ENSMUSG00000043716, ENSMUSG00000062647"
Mouse,Ambiguous_gene_synonym,az1,Gene_synonym_az1,AZ1,"Oaz1, Cep131","ENSMUSG00000035242, ENSMUSG00000039781"
Mouse,Ambiguous_gene_synonym,mor1-2,Gene_synonym_mor1-2,MOR1-2,"Or51b17, Or51b6","ENSMUSG00000063615, ENSMUSG00000110259"
Mouse,Ambiguous_gene_synonym,cbf-a,Gene_synonym_cbf-a,"Cbf-A, CBF-A","Nfyb, Hnrnpab","ENSMUSG00000020248, ENSMUSG00000020358"
Mouse,Ambiguous_gene_synonym,72kda,Gene_synonym_72kda,72kDa,"Inpp5e, Srp72","ENSMUSG00000026925, ENSMUSG00000036323"
Mouse,Ambiguous_gene_synonym,gnn,Gene_synonym_gnn,Gnn,"Nt5dc3, Ttc41","ENSMUSG00000054027, ENSMUSG00000044937"
Mouse,Ambiguous_gene_synonym,il8ra,Gene_synonym_il8ra,"IL8RA, Il8ra","Cxcr2, Cxcr1","ENSMUSG00000026180, ENSMUSG00000048480"
Mouse,Ambiguous_gene_synonym,fbs1,Gene_synonym_fbs1,Fbs1,"Fbxo2, Fbrs","ENSMUSG00000041556, ENSMUSG00000042423"
Mouse,Ambiguous_gene_synonym,gp110,Gene_synonym_gp110,"gp110, Gp110","Cd68, Adrm1","ENSMUSG00000018774, ENSMUSG00000039041"
Mouse,Ambiguous_gene_synonym,mlc-2,Gene_synonym_mlc-2,MLC-2,"Myl2, Mylpf","ENSMUSG00000013936, ENSMUSG00000030672"
Mouse,Ambiguous_gene_synonym,psk1,Gene_synonym_psk1,"PSK1, Psk1","Taok2, Sez6l2","ENSMUSG00000059981, ENSMUSG00000030683"
Mouse,Ambiguous_gene_synonym,i54,Gene_synonym_i54,I54,"Or1e16, Or6a2","ENSMUSG00000069823, ENSMUSG00000070417"
Mouse,Ambiguous_gene_synonym,p47,Gene_synonym_p47,p47,"Nsfl1c, Ruvbl2","ENSMUSG00000027455, ENSMUSG00000003868"
Mouse,Ambiguous_gene_synonym,hsp110,Gene_synonym_hsp110,"HSP110, Hsp110","Hsph1, Hspa4","ENSMUSG00000029657, ENSMUSG00000020361"
Mouse,Ambiguous_gene_synonym,tnt,Gene_synonym_tnt,Tnt,"Tnnt2, Tnnt1","ENSMUSG00000026414, ENSMUSG00000064179"
Mouse,Ambiguous_gene_synonym,evi2,Gene_synonym_evi2,Evi2,"Evi2b, Evi2a","ENSMUSG00000093938, ENSMUSG00000078771"
Mouse,Ambiguous_gene_synonym,clm2,Gene_synonym_clm2,"Clm2, CLM2","Cd300e, Cyth2","ENSMUSG00000048498, ENSMUSG00000003269"
Mouse,Ambiguous_gene_synonym,mor228-4,Gene_synonym_mor228-4,MOR228-4,"Or4x13, Or4x15","ENSMUSG00000082980, ENSMUSG00000075064"
Mouse,Ambiguous_gene_synonym,fertilin alpha,Gene_synonym_fertilin alpha,fertilin alpha,"Adam1b, Adam1a","ENSMUSG00000062438, ENSMUSG00000072647"
Mouse,Ambiguous_gene_synonym,ftna,Gene_synonym_ftna,Ftna,"Adam1b, Adam1a","ENSMUSG00000062438, ENSMUSG00000072647"
Mouse,Ambiguous_gene_synonym,ph-30 alpha,Gene_synonym_ph-30 alpha,PH-30 alpha,"Adam1b, Adam1a","ENSMUSG00000062438, ENSMUSG00000072647"
Mouse,Ambiguous_gene_synonym,h/aca small nucleolar rnps,Gene_synonym_h/aca small nucleolar rnps,H/ACA small nucleolar RNPs,"Nhp2, Nop10","ENSMUSG00000001056, ENSMUSG00000027133"
Mouse,Ambiguous_gene_synonym,mor230-9,Gene_synonym_mor230-9,MOR230-9,"Or4s2, Or4s2b","ENSMUSG00000081948, ENSMUSG00000060827"
Mouse,Ambiguous_gene_synonym,myhs-f,Gene_synonym_myhs-f,Myhs-f,"Myh2, Myh1","ENSMUSG00000033196, ENSMUSG00000056328"
Mouse,Ambiguous_gene_synonym,acas2,Gene_synonym_acas2,Acas2,"Acss1, Acss2","ENSMUSG00000027452, ENSMUSG00000027605"
Mouse,Ambiguous_gene_synonym,mor245-1,Gene_synonym_mor245-1,MOR245-1,"Or4f14d, Or4f14c","ENSMUSG00000109801, ENSMUSG00000109033"
Mouse,Ambiguous_gene_synonym,csn2,Gene_synonym_csn2,"CSN2, Csn2","Csn2, Cops2","ENSMUSG00000063157, ENSMUSG00000027206"
Mouse,Ambiguous_gene_synonym,k12,Gene_synonym_k12,K12,"Sectm1b, Krt12","ENSMUSG00000039364, ENSMUSG00000020912"
Mouse,Ambiguous_gene_synonym,l56,Gene_synonym_l56,L56,"Htra1, Ttn","ENSMUSG00000006205, ENSMUSG00000051747"
Mouse,Ambiguous_gene_synonym,siglec5,Gene_synonym_siglec5,Siglec5,"Siglecf, Siglece","ENSMUSG00000039013, ENSMUSG00000030474"
Mouse,Ambiguous_gene_synonym,cs-1,Gene_synonym_cs-1,"CS-1, Cs-1","Itprid2, Cat","ENSMUSG00000027007, ENSMUSG00000027187"

Species,Category,Ambiguous_official_symbols,Anchored_ambiguous_official_symbols,Ensembl_stable_IDs,tolower_Gene_Synonyms,Gene_Synonym_variants,Alternative_official_symbols,Anchored_Alternative_official_symbols,Alternative_Ensembl_stable_IDs
Rat,Ambiguous official symbols,Hoxa10,Gene_Hoxa10,ENSRNOG00000065199,hoxa10,Hoxa10,Hoxa11,Gene_Hoxa11,ENSRNOG00000059870
Rat,Ambiguous official symbols,Ptgdr2,Gene_Ptgdr2,ENSRNOG00000036631,ptgdr2,Ptgdr2,"Ptgdr, Ptgdrl1","Gene_Ptgdr, Gene_Ptgdrl1","ENSRNOG00000031307, ENSRNOG00000031535"
Rat,Ambiguous official symbols,Or51a7,Gene_Or51a7,ENSRNOG00000034083,or51a7,Or51a7,Or51a7b,Gene_Or51a7b,ENSRNOG00000015649
Rat,Ambiguous official symbols,Or51a7b,Gene_Or51a7b,ENSRNOG00000015649,or51a7b,Or51a7b,Or51a7,Gene_Or51a7,ENSRNOG00000034083
Rat,Ambiguous official symbols,Gemin7,Gene_Gemin7,ENSRNOG00000049772,gemin7,Gemin7,Gemin7l1,Gene_Gemin7l1,ENSRNOG00000034168
Rat,Ambiguous official symbols,Clp1,Gene_Clp1,ENSRNOG00000007416,clp1,Clp1,Hexim1,Gene_Hexim1,ENSRNOG00000003203
Rat,Ambiguous official symbols,Klk12,Gene_Klk12,ENSRNOG00000034012,klk12,Klk12,Klk1c12,Gene_Klk1c12,ENSRNOG00000069309
Rat,Ambiguous official symbols,Gna14,Gene_Gna14,ENSRNOG00000014840,gna14,Gna14,Ankmy2,Gene_Ankmy2,ENSRNOG00000005623
Rat,Ambiguous official symbols,Raf1,Gene_Raf1,ENSRNOG00000010153,raf1,Raf1,Rnase2,Gene_Rnase2,ENSRNOG00000032133
Rat,Ambiguous official symbols,Gucy2d,Gene_Gucy2d,ENSRNOG00000015058,gucy2d,Gucy2d,Gucy2e,Gene_Gucy2e,ENSRNOG00000007931
Rat,Ambiguous official symbols,Mrgprb2,Gene_Mrgprb2,ENSRNOG00000037156,mrgprb2,Mrgprb2,Mrgprx2l,Gene_Mrgprx2l,ENSRNOG00000022729
Rat,Ambiguous official symbols,Ppp1r1c,Gene_Ppp1r1c,ENSRNOG00000024990,ppp1r1c,Ppp1r1c,Arpp21,Gene_Arpp21,ENSRNOG00000008919
Rat,Ambiguous official symbols,Fkbp2,Gene_Fkbp2,ENSRNOG00000021153,fkbp2,Fkbp2,Fkbp1a,Gene_Fkbp1a,ENSRNOG00000008822
Rat,Ambiguous official symbols,Car1,Gene_Car1,ENSRNOG00000010698,car1,"Car1, CAR1","Cxadr, Slc40a1","Gene_Cxadr, Gene_Slc40a1","ENSRNOG00000001557, ENSRNOG00000003872"
Rat,Ambiguous official symbols,Zfp790,Gene_Zfp790,ENSRNOG00000066969,zfp790,Zfp790,"Zfp84, Zfp568","Gene_Zfp84, Gene_Zfp568","ENSRNOG00000029043, ENSRNOG00000055519, ENSRNOG00000046652"
Rat,Ambiguous official symbols,Lilrb3,Gene_Lilrb3,ENSRNOG00000046683,lilrb3,Lilrb3,Lilrb2,Gene_Lilrb2,ENSRNOG00000054954
Rat,Ambiguous official symbols,Apoc4,Gene_Apoc4,ENSRNOG00000018405,apoc4,Apoc4,Apoa4,Gene_Apoa4,ENSRNOG00000055909
Rat,Ambiguous official symbols,Iqub,Gene_Iqub,ENSRNOG00000021729,iqub,Iqub,Wasl,Gene_Wasl,ENSRNOG00000006975
Rat,Ambiguous official symbols,Klk1,Gene_Klk1,ENSRNOG00000068378,klk1,Klk1,"Klk1b3, Klk1c12","Gene_Klk1b3, Gene_Klk1c12","ENSRNOG00000068069, ENSRNOG00000069309"
Rat,Ambiguous official symbols,Bnc1,Gene_Bnc1,ENSRNOG00000019770,bnc1,BNC1,Asic2,Gene_Asic2,ENSRNOG00000058308
Rat,Ambiguous official symbols,Prg3,Gene_Prg3,ENSRNOG00000037908,prg3,Prg3,Aifm2,Gene_Aifm2,ENSRNOG00000059445
Rat,Ambiguous official symbols,Hmgn5,Gene_Hmgn5,ENSRNOG00000065214,hmgn5,Hmgn5,Hmgn5b,Gene_Hmgn5b,ENSRNOG00000029078
Rat,Ambiguous official symbols,Rad1,Gene_Rad1,ENSRNOG00000018063,rad1,RAD1,Rrad,Gene_Rrad,ENSRNOG00000011901
Rat,Ambiguous official symbols,F3,Gene_F3,ENSRNOG00000011800,f3,F3,Cntn1,Gene_Cntn1,ENSRNOG00000004438
Rat,Ambiguous official symbols,Kcmf1,Gene_Kcmf1,ENSRNOG00000015097,kcmf1,Kcmf1,Elmod3,Gene_Elmod3,ENSRNOG00000038102
Rat,Ambiguous official symbols,Snrpd2,Gene_Snrpd2,ENSRNOG00000015844,snrpd2,Snrpd2,Snrpd2l,Gene_Snrpd2l,ENSRNOG00000048758
Rat,Ambiguous official symbols,Foxo1,Gene_Foxo1,ENSRNOG00000013397,foxo1,Foxo1,Foxg1,Gene_Foxg1,ENSRNOG00000047891
Rat,Ambiguous official symbols,Bet1,Gene_Bet1,ENSRNOG00000011008,bet1,Bet1,Bet1l,Gene_Bet1l,ENSRNOG00000013165
Rat,Ambiguous official symbols,Klk10,Gene_Klk10,ENSRNOG00000030281,klk10,Klk10,Klk1c10,Gene_Klk1c10,ENSRNOG00000046297
Rat,Ambiguous official symbols,Cic,Gene_Cic,ENSRNOG00000056118,cic,Cic,Slc25a1,Gene_Slc25a1,ENSRNOG00000038001
Rat,Ambiguous official symbols,Klk9,Gene_Klk9,ENSRNOG00000022313,klk9,Klk9,Klk1c9,Gene_Klk1c9,ENSRNOG00000067884
Rat,Ambiguous official symbols,Klk8,Gene_Klk8,ENSRNOG00000018580,klk8,KLK8,Klk1c8,Gene_Klk1c8,ENSRNOG00000070110
Rat,Ambiguous official symbols,Klk7,Gene_Klk7,ENSRNOG00000018664,klk7,Klk7,Klk1,Gene_Klk1,ENSRNOG00000068378
Rat,Ambiguous official symbols,Adam8,Gene_Adam8,ENSRNOG00000017897,adam8,Adam8,Tubgcp2,Gene_Tubgcp2,ENSRNOG00000018137
Rat,Ambiguous official symbols,Klk6,Gene_Klk6,ENSRNOG00000031927,klk6,Klk6,"Klk1c6, Klk1c8","Gene_Klk1c6, Gene_Klk1c8","ENSRNOG00000068628, ENSRNOG00000070110"
Rat,Ambiguous official symbols,Clca5,Gene_Clca5,ENSRNOG00000013334,clca5,Clca5,Clca2,Gene_Clca2,ENSRNOG00000013771
Rat,Ambiguous official symbols,Hnrnpl,Gene_Hnrnpl,ENSRNOG00000020235,hnrnpl,Hnrnpl,Fblim1,Gene_Fblim1,ENSRNOG00000011774
Rat,Ambiguous official symbols,Klk5,Gene_Klk5,ENSRNOG00000018831,klk5,Klk5,Klk1,Gene_Klk1,ENSRNOG00000068378
Rat,Ambiguous official symbols,Dbp,Gene_Dbp,ENSRNOG00000021027,dbp,DBP,"Gc, Mybbp1a, Hsd17b4","Gene_Gc, Gene_Mybbp1a, Gene_Hsd17b4","ENSRNOG00000003119, ENSRNOG00000015236, ENSRNOG00000015840"
Rat,Ambiguous official symbols,Hist1h4m,Gene_Hist1h4m,"ENSRNOG00000032224, ENSRNOG00000066473, ENSRNOG00000070706, ENSRNOG00000070513",hist1h4m,Hist1h4m,"H4c14, Hist1h2ao, Hist1h4b","Gene_H4c14, Gene_Hist1h2ao, Gene_Hist1h4b","ENSRNOG00000067648, ENSRNOG00000054017, ENSRNOG00000065263, ENSRNOG00000064025, ENSRNOG00000063552"
Rat,Ambiguous official symbols,Uox,Gene_Uox,ENSRNOG00000016339,uox,UOX,Dnase2b,Gene_Dnase2b,ENSRNOG00000016262
Rat,Ambiguous official symbols,Cat,Gene_Cat,ENSRNOG00000008364,cat,CAT,Crat,Gene_Crat,ENSRNOG00000018145
Rat,Ambiguous official symbols,Gje1,Gene_Gje1,ENSRNOG00000012092,gje1,Gje1,Gjc3,Gene_Gjc3,ENSRNOG00000001329
Rat,Ambiguous official symbols,Obp2b,Gene_Obp2b,ENSRNOG00000048417,obp2b,Obp2b,Obp2a,Gene_Obp2a,ENSRNOG00000042407
Rat,Ambiguous official symbols,Spi1,Gene_Spi1,ENSRNOG00000012172,spi1,Spi1,Serpina1,Gene_Serpina1,ENSRNOG00000032669
Rat,Ambiguous official symbols,Ttn,Gene_Ttn,ENSRNOG00000069271,ttn,Ttn,Dbi,Gene_Dbi,ENSRNOG00000046889
Rat,Ambiguous official symbols,Glt6d1,Gene_Glt6d1,ENSRNOG00000027900,glt6d1,Glt6d1,Ggta1l1,Gene_Ggta1l1,ENSRNOG00000042373
Rat,Ambiguous official symbols,Snca,Gene_Snca,ENSRNOG00000008656,snca,Snca,Mageb16,Gene_Mageb16,ENSRNOG00000029408
Rat,Ambiguous official symbols,Asip,Gene_Asip,ENSRNOG00000017701,asip,ASIP,Pard3,Gene_Pard3,ENSRNOG00000032437
Rat,Ambiguous official symbols,Cabp2,Gene_Cabp2,ENSRNOG00000018339,cabp2,caBP2,Pdia4,Gene_Pdia4,ENSRNOG00000006228
Rat,Ambiguous official symbols,Sec1,Gene_Sec1,ENSRNOG00000021014,sec1,Sec1,Stxbp1,Gene_Stxbp1,ENSRNOG00000015420
Rat,Ambiguous official symbols,Cyp2b15,Gene_Cyp2b15,ENSRNOG00000069949,cyp2b15,"Cyp2b15, CYP2B15","Cyp2b12, Cyp2b14","Gene_Cyp2b12, Gene_Cyp2b14","ENSRNOG00000031529, ENSRNOG00000069620"
Rat,Ambiguous official symbols,Ebf3,Gene_Ebf3,ENSRNOG00000016102,ebf3,EBF3,Mapre3,Gene_Mapre3,ENSRNOG00000008961
Rat,Ambiguous official symbols,Zfp764,Gene_Zfp764,ENSRNOG00000031003,zfp764,Zfp764,Zfp764l1,Gene_Zfp764l1,ENSRNOG00000046480
Rat,Ambiguous official symbols,Dap3,Gene_Dap3,ENSRNOG00000020373,dap3,Dap3,Dlgap3,Gene_Dlgap3,ENSRNOG00000014302
Rat,Ambiguous official symbols,Snurf,Gene_Snurf,ENSRNOG00000054391,snurf,SNURF,Rnf4,Gene_Rnf4,ENSRNOG00000013930
Rat,Ambiguous official symbols,Ms4a6a,Gene_Ms4a6a,ENSRNOG00000020991,ms4a6a,Ms4a6a,Ms4a6b,Gene_Ms4a6b,ENSRNOG00000047349
Rat,Ambiguous official symbols,Dlx5,Gene_Dlx5,ENSRNOG00000010905,dlx5,Dlx5,Dlx2,Gene_Dlx2,ENSRNOG00000001519
Rat,Ambiguous official symbols,Gas2,Gene_Gas2,ENSRNOG00000016717,gas2,Gas2,Gas2l2,Gene_Gas2l2,ENSRNOG00000047546
Rat,Ambiguous official symbols,Hmgcs1,Gene_Hmgcs1,ENSRNOG00000016552,hmgcs1,Hmgcs1,Hmgcs2,Gene_Hmgcs2,ENSRNOG00000019120
Rat,Ambiguous official symbols,Pex2,Gene_Pex2,ENSRNOG00000008748,pex2,Pex2,Pex5l,Gene_Pex5l,ENSRNOG00000011211
Rat,Ambiguous official symbols,Prkci,Gene_Prkci,ENSRNOG00000009652,prkci,Prkci,Hint1-ps1,Gene_Hint1-ps1,ENSRNOG00000005630
Rat,Ambiguous official symbols,Ankrd26,Gene_Ankrd26,ENSRNOG00000006717,ankrd26,Ankrd26,LOC103690071,Gene_LOC103690071,ENSRNOG00000056515
Rat,Ambiguous official symbols,Mtx1,Gene_Mtx1,ENSRNOG00000042977,mtx1,MTX1,Slc19a1,Gene_Slc19a1,ENSRNOG00000001232
Rat,Ambiguous official symbols,Rpl37,Gene_Rpl37,ENSRNOG00000064545,rpl37,Rpl37,"Rpl37l1, Rpl37-ps5","Gene_Rpl37l1, Gene_Rpl37-ps5","ENSRNOG00000033803, ENSRNOG00000034180"
Rat,Ambiguous official symbols,Gabpb2,Gene_Gabpb2,ENSRNOG00000021105,gabpb2,Gabpb2,Gabpb1l,Gene_Gabpb1l,ENSRNOG00000053439
Rat,Ambiguous official symbols,Slc4a5,Gene_Slc4a5,ENSRNOG00000010378,slc4a5,SLC4A5,Slc4a4,Gene_Slc4a4,ENSRNOG00000003134
Rat,Ambiguous official symbols,Nmb,Gene_Nmb,ENSRNOG00000011011,nmb,Nmb,Wdr73,Gene_Wdr73,ENSRNOG00000010664
Rat,Ambiguous official symbols,Cd36l1,Gene_Cd36l1,ENSRNOG00000005906,cd36l1,Cd36l1,Scarb1,Gene_Scarb1,ENSRNOG00000000981
Rat,Ambiguous official symbols,Nat8,Gene_Nat8,ENSRNOG00000063398,nat8,Nat8,Nat8b,Gene_Nat8b,ENSRNOG00000056962
Rat,Ambiguous official symbols,Lce3d,Gene_Lce3d,ENSRNOG00000070776,lce3d,Lce3d,Lce3b,Gene_Lce3b,ENSRNOG00000067521
Rat,Ambiguous official symbols,Obp2a,Gene_Obp2a,ENSRNOG00000042407,obp2a,Obp2a,Obp2b,Gene_Obp2b,ENSRNOG00000048417
Rat,Ambiguous official symbols,Zfp51,Gene_Zfp51,ENSRNOG00000056036,zfp51,Zfp51,Zfp51l1,Gene_Zfp51l1,ENSRNOG00000043341
Rat,Ambiguous official symbols,Wfdc8,Gene_Wfdc8,ENSRNOG00000014771,wfdc8,Wfdc8,Eppin,Gene_Eppin,ENSRNOG00000028908
Rat,Ambiguous official symbols,Ces2,Gene_Ces2,ENSRNOG00000036571,ces2,Ces2,Ces2h,Gene_Ces2h,ENSRNOG00000039079
Rat,Ambiguous official symbols,Abo2,Gene_Abo2,ENSRNOG00000045801,abo2,Abo2,Abo,Gene_Abo,ENSRNOG00000046958
Rat,Ambiguous official symbols,Abo,Gene_Abo,ENSRNOG00000046958,abo,Abo,"Abo3, Abo2","Gene_Abo3, Gene_Abo2","ENSRNOG00000039906, ENSRNOG00000045801"
Rat,Ambiguous official symbols,AABR07071891.3,Gene_AABR07071891.3,ENSRNOG00000049295,aabr07071891.3,AABR07071891.3,AABR07071891.2,Gene_AABR07071891.2,ENSRNOG00000045741
Rat,Ambiguous official symbols,Camk1,Gene_Camk1,ENSRNOG00000021781,camk1,CAMK1,Camk2d,Gene_Camk2d,ENSRNOG00000011589
Rat,Ambiguous official symbols,Arhgap15,Gene_Arhgap15,ENSRNOG00000031168,arhgap15,Arhgap15,Arhgap27,Gene_Arhgap27,ENSRNOG00000028569
Rat,Ambiguous official symbols,Neurl2,Gene_Neurl2,ENSRNOG00000015797,neurl2,Neurl2,Neurl1b,Gene_Neurl1b,ENSRNOG00000027606
Rat,Ambiguous official symbols,C9,Gene_C9,ENSRNOG00000013736,c9,C9,Dab2,Gene_Dab2,ENSRNOG00000028930
Rat,Ambiguous official symbols,Clca2,Gene_Clca2,ENSRNOG00000013771,clca2,Clca2,Clca5,Gene_Clca5,ENSRNOG00000013334
Rat,Ambiguous official symbols,Zfp239,Gene_Zfp239,ENSRNOG00000062429,zfp239,Zfp239,Zfp35,Gene_Zfp35,ENSRNOG00000049137
Rat,Ambiguous official symbols,Tuba3b,Gene_Tuba3b,ENSRNOG00000031707,tuba3b,Tuba3b,"Tuba3a, Tuba1a","Gene_Tuba3a, Gene_Tuba1a","ENSRNOG00000032967, ENSRNOG00000053468"
Rat,Ambiguous official symbols,Chtop,Gene_Chtop,ENSRNOG00000012760,chtop,Chtop,Chtopl1,Gene_Chtopl1,ENSRNOG00000058457
Rat,Ambiguous official symbols,Stard5,Gene_Stard5,ENSRNOG00000025052,stard5,Stard5,Tmc3,Gene_Tmc3,ENSRNOG00000025088
Rat,Ambiguous official symbols,Rad51,Gene_Rad51,ENSRNOG00000037302,rad51,Rad51,Knl1,Gene_Knl1,ENSRNOG00000060100
Rat,Ambiguous official symbols,Tes,Gene_Tes,ENSRNOG00000051952,tes,Tes,Tesl,Gene_Tesl,ENSRNOG00000033628
Rat,Ambiguous official symbols,Ifit1,Gene_Ifit1,ENSRNOG00000019050,ifit1,Ifit1,Ifit1bl,Gene_Ifit1bl,ENSRNOG00000036603
Rat,Ambiguous official symbols,Sec16a,Gene_Sec16a,ENSRNOG00000019122,sec16a,Sec16a,Inpp5e,Gene_Inpp5e,ENSRNOG00000019039
Rat,Ambiguous official symbols,Zfp334,Gene_Zfp334,ENSRNOG00000019099,zfp334,Zfp334,Ocstamp,Gene_Ocstamp,ENSRNOG00000019110
Rat,Ambiguous official symbols,Gstm3,Gene_Gstm3,ENSRNOG00000019058,gstm3,Gstm3,Gstm5,Gene_Gstm5,ENSRNOG00000049743
Rat,Ambiguous official symbols,Scn2a,Gene_Scn2a,ENSRNOG00000005018,scn2a,Scn2a,"Scn3a, Scn9a","Gene_Scn3a, Gene_Scn9a","ENSRNOG00000005007, ENSRNOG00000006639"
Rat,Ambiguous official symbols,Rit1,Gene_Rit1,ENSRNOG00000064584,rit1,Rit1,Rit2,Gene_Rit2,ENSRNOG00000017568
Rat,Ambiguous official symbols,Si,Gene_Si,ENSRNOG00000031067,si,"SI, Si","Eef1a2, Eef1a1, Pmel","Gene_Eef1a2, Gene_Eef1a1, Gene_Pmel","ENSRNOG00000011624, ENSRNOG00000009439, ENSRNOG00000023085"
Rat,Ambiguous official symbols,Capza1,Gene_Capza1,ENSRNOG00000013538,capza1,Capza1,Mov10,Gene_Mov10,ENSRNOG00000012946
Rat,Ambiguous official symbols,B3gnt6,Gene_B3gnt6,ENSRNOG00000014471,b3gnt6,B3gnt6,B4gat1,Gene_B4gat1,ENSRNOG00000020110
Rat,Ambiguous official symbols,Ube2d2,Gene_Ube2d2,"ENSRNOG00000013741, ENSRNOG00000069286",ube2d2,Ube2d2,Ube2d2b,Gene_Ube2d2b,ENSRNOG00000063388
Rat,Ambiguous official symbols,Gpr21,Gene_Gpr21,ENSRNOG00000042269,gpr21,Gpr21,Rabgap1,Gene_Rabgap1,ENSRNOG00000009402
Rat,Ambiguous official symbols,Ttf1,Gene_Ttf1,ENSRNOG00000039777,ttf1,TTF1,Nkx2-1,Gene_Nkx2-1,ENSRNOG00000008644
Rat,Ambiguous official symbols,Pip5k1a,Gene_Pip5k1a,ENSRNOG00000021068,pip5k1a,Pip5k1a,Pip5k1b,Gene_Pip5k1b,ENSRNOG00000015232
Rat,Ambiguous official symbols,Ceacam15,Gene_Ceacam15,ENSRNOG00000028617,ceacam15,Ceacam15,Ceacam15l1,Gene_Ceacam15l1,ENSRNOG00000065825
Rat,Ambiguous official symbols,Lbp,Gene_Lbp,ENSRNOG00000014532,lbp,LBP,Ehhadh,Gene_Ehhadh,ENSRNOG00000001770
Rat,Ambiguous official symbols,Cldn12,Gene_Cldn12,ENSRNOG00000039862,cldn12,Cldn12,Gtpbp10,Gene_Gtpbp10,ENSRNOG00000007098
Rat,Ambiguous official symbols,Gabpb1,Gene_Gabpb1,ENSRNOG00000010659,gabpb1,Gabpb1,Gabpb1l,Gene_Gabpb1l,ENSRNOG00000053439
Rat,Ambiguous official symbols,Rpl12,Gene_Rpl12,ENSRNOG00000016220,rpl12,Rpl12,Rpl12-ps1,Gene_Rpl12-ps1,ENSRNOG00000061579
Rat,Ambiguous official symbols,Abol1,Gene_Abol1,ENSRNOG00000069798,abol1,Abol1,Abo3,Gene_Abo3,ENSRNOG00000039906
Rat,Ambiguous official symbols,Ccdc88b,Gene_Ccdc88b,ENSRNOG00000024931,ccdc88b,Ccdc88b,Rps6ka4,Gene_Rps6ka4,ENSRNOG00000021117
Rat,Ambiguous official symbols,Cgm4,Gene_Cgm4,ENSRNOG00000062787,cgm4,Cgm4,Ceacam3,Gene_Ceacam3,ENSRNOG00000027607
Rat,Ambiguous official symbols,Psg16,Gene_Psg16,ENSRNOG00000062379,psg16,Psg16,Cgm4,Gene_Cgm4,ENSRNOG00000062787
Rat,Ambiguous official symbols,Cast,Gene_Cast,ENSRNOG00000010286,cast,"CAST, Cast","Erc1, Erc2","Gene_Erc1, Gene_Erc2","ENSRNOG00000009264, ENSRNOG00000015148"
Rat,Ambiguous official symbols,Entpd8,Gene_Entpd8,ENSRNOG00000009239,entpd8,Entpd8,Cant1,Gene_Cant1,ENSRNOG00000003239
Rat,Ambiguous official symbols,Tsga13,Gene_Tsga13,ENSRNOG00000011108,tsga13,Tsga13,Klf14,Gene_Klf14,ENSRNOG00000027557
Rat,Ambiguous official symbols,Bcl3,Gene_Bcl3,ENSRNOG00000043416,bcl3,Bcl3,Ceacam16,Gene_Ceacam16,ENSRNOG00000031391
Rat,Ambiguous official symbols,Zbp1,Gene_Zbp1,ENSRNOG00000006314,zbp1,ZBP1,Igf2bp1,Gene_Igf2bp1,ENSRNOG00000006122
Rat,Ambiguous official symbols,Mme,Gene_Mme,ENSRNOG00000009514,mme,Mme,Mmp12,Gene_Mmp12,ENSRNOG00000030187
Rat,Ambiguous official symbols,Ehd2,Gene_Ehd2,ENSRNOG00000011346,ehd2,Ehd2,Ehd3,Gene_Ehd3,ENSRNOG00000007744
Rat,Ambiguous official symbols,Rpl23al1,Gene_Rpl23al1,ENSRNOG00000029670,rpl23al1,Rpl23al1,"Rpl23al6, Rpl23al7","Gene_Rpl23al6, Gene_Rpl23al7","ENSRNOG00000033439, ENSRNOG00000032148"
Rat,Ambiguous official symbols,Ggta1,Gene_Ggta1,ENSRNOG00000019179,ggta1,Ggta1,"Ggt5, Ggta1l1","Gene_Ggt5, Gene_Ggta1l1","ENSRNOG00000062276, ENSRNOG00000042373"
Rat,Ambiguous official symbols,Dmwd,Gene_Dmwd,ENSRNOG00000014984,dmwd,Dmwd,Rsph6a,Gene_Rsph6a,ENSRNOG00000061526
Rat,Ambiguous official symbols,Zfp772,Gene_Zfp772,ENSRNOG00000015598,zfp772,Zfp772,Zfp954,Gene_Zfp954,ENSRNOG00000022742
Rat,Ambiguous official symbols,Gca,Gene_Gca,ENSRNOG00000007359,gca,Gca,Npr1,Gene_Npr1,ENSRNOG00000014684
Rat,Ambiguous official symbols,Rpl37a-ps1,Gene_Rpl37a-ps1,ENSRNOG00000066117,rpl37a-ps1,Rpl37a-ps1,Rpl37a,Gene_Rpl37a,ENSRNOG00000063418
Rat,Ambiguous official symbols,Pip5k1b,Gene_Pip5k1b,ENSRNOG00000015232,pip5k1b,Pip5k1b,Pip5k1a,Gene_Pip5k1a,ENSRNOG00000021068
Rat,Ambiguous official symbols,Spr,Gene_Spr,ENSRNOG00000015455,spr,"SPR, Spr","Tacr1, Sprr1a","Gene_Tacr1, Gene_Sprr1a","ENSRNOG00000005853, ENSRNOG00000024028"
Rat,Ambiguous official symbols,Znf773,Gene_Znf773,ENSRNOG00000059513,znf773,Znf773,Zfp773-ps1,Gene_Zfp773-ps1,ENSRNOG00000047061
Rat,Ambiguous official symbols,Srsf12,Gene_Srsf12,ENSRNOG00000069984,srsf12,Srsf12,Srek1,Gene_Srek1,ENSRNOG00000032735
Rat,Ambiguous official symbols,Edem2,Gene_Edem2,ENSRNOG00000019299,edem2,Edem2,Dnaaf4,Gene_Dnaaf4,ENSRNOG00000056654
Rat,Ambiguous official symbols,Rerg,Gene_Rerg,ENSRNOG00000027592,rerg,RERG,Kcnh2,Gene_Kcnh2,ENSRNOG00000009872
Rat,Ambiguous official symbols,Rad51ap1,Gene_Rad51ap1,ENSRNOG00000059878,rad51ap1,Rad51ap1,Dyrk4,Gene_Dyrk4,ENSRNOG00000053178
Rat,Ambiguous official symbols,Prss3,Gene_Prss3,ENSRNOG00000068192,prss3,Prss3,Prss3b,Gene_Prss3b,ENSRNOG00000013382
Rat,Ambiguous official symbols,Tbc1d12,Gene_Tbc1d12,ENSRNOG00000036598,tbc1d12,Tbc1d12,Hells,Gene_Hells,ENSRNOG00000047692
Rat,Ambiguous official symbols,Lmo3,Gene_Lmo3,ENSRNOG00000047450,lmo3,Lmo3,Lmo1,Gene_Lmo1,ENSRNOG00000014629
Rat,Ambiguous official symbols,Cga,Gene_Cga,ENSRNOG00000009269,cga,cgA,Chga,Gene_Chga,ENSRNOG00000052549
Rat,Ambiguous official symbols,Rplp2l1,Gene_Rplp2l1,ENSRNOG00000040219,rplp2l1,Rplp2l1,Rplp2l2,Gene_Rplp2l2,ENSRNOG00000038074
Rat,Ambiguous official symbols,Rem1,Gene_Rem1,ENSRNOG00000007567,rem1,Rem1,Rcn3,Gene_Rcn3,ENSRNOG00000043007
Rat,Ambiguous official symbols,Prb1,Gene_Prb1,ENSRNOG00000010449,prb1,"Prb1, pRb1","Prpmp5, Rbl1","Gene_Prpmp5, Gene_Rbl1","ENSRNOG00000010485, ENSRNOG00000006921"
Rat,Ambiguous official symbols,Ahrr,Gene_Ahrr,ENSRNOG00000014721,ahrr,AHRR,Cyp1a1,Gene_Cyp1a1,ENSRNOG00000019500
Rat,Ambiguous official symbols,Or13f5,Gene_Or13f5,ENSRNOG00000005666,or13f5,Or13f5,Or13f5l1,Gene_Or13f5l1,ENSRNOG00000049788
Rat,Ambiguous official symbols,Lrtomt,Gene_Lrtomt,ENSRNOG00000023434,lrtomt,Lrtomt,Lrrc51,Gene_Lrrc51,ENSRNOG00000020124
Rat,Ambiguous official symbols,Ns5atp4,Gene_Ns5atp4,ENSRNOG00000017758,ns5atp4,Ns5atp4,Ns5atp4-ps3,Gene_Ns5atp4-ps3,ENSRNOG00000027533
Rat,Ambiguous official symbols,Prdx1,Gene_Prdx1,ENSRNOG00000017194,prdx1,prdx1,Kcnk13,Gene_Kcnk13,ENSRNOG00000047363
Rat,Ambiguous official symbols,Eef1a2,Gene_Eef1a2,ENSRNOG00000011624,eef1a2,Eef1a2,Eef1a1,Gene_Eef1a1,ENSRNOG00000009439
Rat,Ambiguous official symbols,Zfp352,Gene_Zfp352,ENSRNOG00000033600,zfp352,Zfp352,Zfp353,Gene_Zfp353,ENSRNOG00000050804
Rat,Ambiguous official symbols,Rpl10al1,Gene_Rpl10al1,ENSRNOG00000069595,rpl10al1,Rpl10al1,"Rpl10a-ps1, Rpl10al2, Rpl10al3","Gene_Rpl10a-ps1, Gene_Rpl10al2, Gene_Rpl10al3","ENSRNOG00000063674, ENSRNOG00000063278, ENSRNOG00000011484"
Rat,Ambiguous official symbols,Xdh,Gene_Xdh,ENSRNOG00000007081,xdh,XDH,Sord,Gene_Sord,ENSRNOG00000017291
Rat,Ambiguous official symbols,Dap,Gene_Dap,ENSRNOG00000010747,dap,DAP,"Iapp, Acbd3","Gene_Iapp, Gene_Acbd3","ENSRNOG00000012417, ENSRNOG00000003185"
Rat,Ambiguous official symbols,Rps17l1,Gene_Rps17l1,ENSRNOG00000029835,rps17l1,Rps17l1,"Rps17l2, AABR07068536.1, Rps17l4","Gene_Rps17l2, Gene_AABR07068536.1, Gene_Rps17l4","ENSRNOG00000019106, ENSRNOG00000032765, ENSRNOG00000030162"
Rat,Ambiguous official symbols,Rgs19,Gene_Rgs19,ENSRNOG00000016547,rgs19,Rgs19,Gipc1,Gene_Gipc1,ENSRNOG00000003864
Rat,Ambiguous official symbols,Stip1,Gene_Stip1,ENSRNOG00000021164,stip1,stIP1,Elp2,Gene_Elp2,ENSRNOG00000015301
Rat,Ambiguous official symbols,Strap,Gene_Strap,ENSRNOG00000007134,strap,strap,Ttc5,Gene_Ttc5,ENSRNOG00000008850
Rat,Ambiguous official symbols,Gle1l1,Gene_Gle1l1,ENSRNOG00000012652,gle1l1,Gle1l1,Gle1-ps1,Gene_Gle1-ps1,ENSRNOG00000053311
Rat,Ambiguous official symbols,Pip,Gene_Pip,ENSRNOG00000016076,pip,PIP,"Mybbp1a, Bpnt1","Gene_Mybbp1a, Gene_Bpnt1","ENSRNOG00000015236, ENSRNOG00000002378"
Rat,Ambiguous official symbols,Rps26l1,Gene_Rps26l1,ENSRNOG00000033161,rps26l1,Rps26l1,"Rps26-ps12, Rps26-ps13, Rps26l5","Gene_Rps26-ps12, Gene_Rps26-ps13, Gene_Rps26l5","ENSRNOG00000051710, ENSRNOG00000052877, ENSRNOG00000029512"
Rat,Ambiguous official symbols,Taar7c,Gene_Taar7c,ENSRNOG00000071165,taar7c,Taar7c,Taar7d,Gene_Taar7d,ENSRNOG00000068797
Rat,Ambiguous official symbols,Klra17,Gene_Klra17,ENSRNOG00000060241,klra17,Klra17,"Ly49si2, Ly49si4, Ly49si1","Gene_Ly49si2, Gene_Ly49si4, Gene_Ly49si1","ENSRNOG00000064635, ENSRNOG00000053661, ENSRNOG00000061895"
Rat,Ambiguous official symbols,Mafa,Gene_Mafa,ENSRNOG00000007668,mafa,MAFA,Klrg1,Gene_Klrg1,ENSRNOG00000014918
Rat,Ambiguous official symbols,Clca4,Gene_Clca4,ENSRNOG00000029889,clca4,Clca4,Clca5,Gene_Clca5,ENSRNOG00000013334
Rat,Ambiguous official symbols,Tpt1l1,Gene_Tpt1l1,ENSRNOG00000002475,tpt1l1,Tpt1l1,"Tpt1l2, Tpt1, Tpt1l3","Gene_Tpt1l2, Gene_Tpt1, Gene_Tpt1l3","ENSRNOG00000030299, ENSRNOG00000001049, ENSRNOG00000033517"
Rat,Ambiguous official symbols,Srsf10,Gene_Srsf10,ENSRNOG00000007992,srsf10,Srsf10,Tra2b,Gene_Tra2b,ENSRNOG00000001783
Rat,Ambiguous official symbols,Ms4a1,Gene_Ms4a1,ENSRNOG00000020945,ms4a1,Ms4a1,Ms4a2,Gene_Ms4a2,ENSRNOG00000020993
Rat,Ambiguous official symbols,Klra1,Gene_Klra1,ENSRNOG00000051489,klra1,Klra1,"Klra22, Klra2","Gene_Klra22, Gene_Klra2","ENSRNOG00000053772, ENSRNOG00000031515"
Rat,Ambiguous official symbols,Ccdc121,Gene_Ccdc121,ENSRNOG00000055899,ccdc121,Ccdc121,Ccdc121rt1,Gene_Ccdc121rt1,ENSRNOG00000022717
Rat,Ambiguous official symbols,E2f2,Gene_E2f2,ENSRNOG00000047741,e2f2,E2F2,Mst1,Gene_Mst1,ENSRNOG00000019680
Rat,Ambiguous official symbols,Zfp628,Gene_Zfp628,ENSRNOG00000038622,zfp628,Zfp628,Nat14,Gene_Nat14,ENSRNOG00000067958
Rat,Ambiguous official symbols,Sos1,Gene_Sos1,ENSRNOG00000007106,sos1,Sos1,Sos2,Gene_Sos2,ENSRNOG00000004826
Rat,Ambiguous official symbols,C2cd4d,Gene_C2cd4d,ENSRNOG00000020832,c2cd4d,C2cd4d,Them5,Gene_Them5,ENSRNOG00000043445
Rat,Ambiguous official symbols,Znf865,Gene_Znf865,ENSRNOG00000028628,znf865,Znf865,Zfp865,Gene_Zfp865,ENSRNOG00000016279
Rat,Ambiguous official symbols,Ephb2,Gene_Ephb2,ENSRNOG00000012531,ephb2,Ephb2,Ephb1,Gene_Ephb1,ENSRNOG00000007865
Rat,Ambiguous official symbols,Caps2,Gene_Caps2,ENSRNOG00000026600,caps2,Caps2,Cadps,Gene_Cadps,ENSRNOG00000008570
Rat,Ambiguous official symbols,Bpifb5,Gene_Bpifb5,ENSRNOG00000025238,bpifb5,Bpifb5,Rplp1l3,Gene_Rplp1l3,ENSRNOG00000015637
Rat,Ambiguous official symbols,Pomt2,Gene_Pomt2,ENSRNOG00000012146,pomt2,Pomt2,Sptlc2,Gene_Sptlc2,ENSRNOG00000012210
Rat,Ambiguous official symbols,Ms4a6b,Gene_Ms4a6b,ENSRNOG00000047349,ms4a6b,Ms4a6b,"Ms4a6c, Ms4a6bl1","Gene_Ms4a6c, Gene_Ms4a6bl1","ENSRNOG00000030689, ENSRNOG00000050395"
Rat,Ambiguous official symbols,Magi1,Gene_Magi1,ENSRNOG00000022060,magi1,Magi1,Cnksr3,Gene_Cnksr3,ENSRNOG00000018052
Rat,Ambiguous official symbols,Rex2l3,Gene_Rex2l3,ENSRNOG00000062859,rex2l3,Rex2l3,"Rex2l2, Rex2l4","Gene_Rex2l2, Gene_Rex2l4","ENSRNOG00000062461, ENSRNOG00000059160"
Rat,Ambiguous official symbols,Gstm4,Gene_Gstm4,ENSRNOG00000019221,gstm4,Gstm4,"Gstm3, Gstm5","Gene_Gstm3, Gene_Gstm5","ENSRNOG00000019058, ENSRNOG00000049743"
Rat,Ambiguous official symbols,Brf1,Gene_Brf1,ENSRNOG00000014595,brf1,Brf1,Zfp36l1,Gene_Zfp36l1,ENSRNOG00000058646
Rat,Ambiguous official symbols,Ptch2,Gene_Ptch2,ENSRNOG00000057616,ptch2,Ptch2,Ptch1,Gene_Ptch1,ENSRNOG00000019354
Rat,Ambiguous official symbols,Cad,Gene_Cad,ENSRNOG00000026474,cad,Cad,Dffb,Gene_Dffb,ENSRNOG00000025030
Rat,Ambiguous official symbols,Slc66a1,Gene_Slc66a1,ENSRNOG00000017706,slc66a1,SLC66A1,Npc1,Gene_Npc1,ENSRNOG00000012016
Rat,Ambiguous official symbols,Obox2l1,Gene_Obox2l1,ENSRNOG00000029702,obox2l1,Obox2l1,"Obox2, Obox2l2","Gene_Obox2, Gene_Obox2l2","ENSRNOG00000032891, ENSRNOG00000021972"
Rat,Ambiguous official symbols,Zfp808l1,Gene_Zfp808l1,ENSRNOG00000068148,zfp808l1,Zfp808l1,"Zfp808l2, Zfp808l3","Gene_Zfp808l2, Gene_Zfp808l3","ENSRNOG00000068835, ENSRNOG00000070106, ENSRNOG00000062387"
Rat,Ambiguous official symbols,Osr1,Gene_Osr1,ENSRNOG00000004210,osr1,"osr1, Osr1","Oser1, Oxsr1","Gene_Oser1, Gene_Oxsr1","ENSRNOG00000008297, ENSRNOG00000013136"
Rat,Ambiguous official symbols,Dtnb,Gene_Dtnb,ENSRNOG00000011914,dtnb,DTNB,Myl11,Gene_Myl11,ENSRNOG00000017645
Rat,Ambiguous official symbols,Tuba3a,Gene_Tuba3a,ENSRNOG00000032967,tuba3a,Tuba3a,"Tuba3b, Tuba1a","Gene_Tuba3b, Gene_Tuba1a","ENSRNOG00000031707, ENSRNOG00000053468"
Rat,Ambiguous official symbols,Hoxa11,Gene_Hoxa11,ENSRNOG00000059870,hoxa11,Hoxa11,Hoxa2,Gene_Hoxa2,ENSRNOG00000005968
Rat,Ambiguous official symbols,Agl,Gene_Agl,ENSRNOG00000016214,agl,Agl,Btg2,Gene_Btg2,ENSRNOG00000003300
Rat,Ambiguous official symbols,Hoxa9,Gene_Hoxa9,ENSRNOG00000064322,hoxa9,Hoxa9,Hoxa7,Gene_Hoxa7,ENSRNOG00000046361
Rat,Ambiguous official symbols,Pirb,Gene_Pirb,ENSRNOG00000058422,pirb,Pirb,Lilrb2,Gene_Lilrb2,ENSRNOG00000054954
Rat,Ambiguous official symbols,Rex2l2,Gene_Rex2l2,ENSRNOG00000062461,rex2l2,Rex2l2,"Zfp534l2, Rex2l3","Gene_Zfp534l2, Gene_Rex2l3","ENSRNOG00000033792, ENSRNOG00000062859"
Rat,Ambiguous official symbols,Zfp426,Gene_Zfp426,ENSRNOG00000033624,zfp426,Zfp426,Zfp266,Gene_Zfp266,ENSRNOG00000034037
Rat,Ambiguous official symbols,Mgll,Gene_Mgll,ENSRNOG00000014508,mgll,Mgll,Clec10a,Gene_Clec10a,ENSRNOG00000018715
Rat,Ambiguous official symbols,Sprr1b,Gene_Sprr1b,ENSRNOG00000031144,sprr1b,Sprr1b,Sprr1a,Gene_Sprr1a,ENSRNOG00000024028
Rat,Ambiguous official symbols,Smokl3,Gene_Smokl3,ENSRNOG00000048230,smokl3,Smokl3,Smokl4,Gene_Smokl4,ENSRNOG00000071034
Rat,Ambiguous official symbols,Rdh14,Gene_Rdh14,ENSRNOG00000039551,rdh14,Rdh14,Nt5c1b,Gene_Nt5c1b,ENSRNOG00000004296
Rat,Ambiguous official symbols,Scd,Gene_Scd,ENSRNOG00000013552,scd,Scd,Scd2,Gene_Scd2,ENSRNOG00000046005
Rat,Ambiguous official symbols,Olr1,Gene_Olr1,ENSRNOG00000056219,olr1,Olr1,Or6al1,Gene_Or6al1,ENSRNOG00000066178
Rat,Ambiguous official symbols,Usp17l8,Gene_Usp17l8,ENSRNOG00000066547,usp17l8,Usp17l8,"Hrg, Hrg l1","Gene_Hrg, Gene_Hrg l1","ENSRNOG00000001809, ENSRNOG00000070559"
Rat,Ambiguous official symbols,Odc1,Gene_Odc1,ENSRNOG00000005424,odc1,Odc1,Slc25a21,Gene_Slc25a21,ENSRNOG00000008931
Rat,Ambiguous official symbols,Pgm1,Gene_Pgm1,ENSRNOG00000009889,pgm1,Pgm1,Pgm2,Gene_Pgm2,ENSRNOG00000002185
Rat,Ambiguous official symbols,Klra2,Gene_Klra2,ENSRNOG00000031515,klra2,Klra2,Klra1,Gene_Klra1,ENSRNOG00000051489
Rat,Ambiguous official symbols,Rab6b,Gene_Rab6b,ENSRNOG00000009198,rab6b,Rab6b,Rab6a,Gene_Rab6a,ENSRNOG00000018176
Rat,Ambiguous official symbols,Tf,Gene_Tf,ENSRNOG00000030625,tf,TF,F3,Gene_F3,ENSRNOG00000011800
Rat,Ambiguous official symbols,Nt5dc3,Gene_Nt5dc3,ENSRNOG00000026793,nt5dc3,Nt5dc3,Ttc41,Gene_Ttc41,ENSRNOG00000026807
Rat,Ambiguous official symbols,Dhrs7,Gene_Dhrs7,ENSRNOG00000005589,dhrs7,Dhrs7,"LOC120093108, Dhrs7l1","Gene_LOC120093108, Gene_Dhrs7l1","ENSRNOG00000067058, ENSRNOG00000025648"
Rat,Ambiguous official symbols,Pate14,Gene_Pate14,ENSRNOG00000066040,pate14,Pate14,Sslp1l1,Gene_Sslp1l1,"ENSRNOG00000069348, ENSRNOG00000063923"
Rat,Ambiguous official symbols,Gbp3,Gene_Gbp3,ENSRNOG00000036885,gbp3,Gbp3,Gbp4,Gene_Gbp4,ENSRNOG00000028768
Rat,Ambiguous official symbols,Rup2l1,Gene_Rup2l1,ENSRNOG00000045799,rup2l1,Rup2l1,Rup2l2,Gene_Rup2l2,ENSRNOG00000065852
Rat,Ambiguous official symbols,Sag,Gene_Sag,ENSRNOG00000018185,sag,"SAG, sag","Pmp22, Iqsec3","Gene_Pmp22, Gene_Iqsec3","ENSRNOG00000003338, ENSRNOG00000014083"
Rat,Ambiguous official symbols,Gls,Gene_Gls,ENSRNOG00000056246,gls,GLS,Gls2,Gene_Gls2,ENSRNOG00000031612
Rat,Ambiguous official symbols,Slc37a2,Gene_Slc37a2,ENSRNOG00000039390,slc37a2,Slc37a2,Ccdc15,Gene_Ccdc15,ENSRNOG00000032180
Rat,Ambiguous official symbols,Usp31,Gene_Usp31,ENSRNOG00000025793,usp31,Usp31,Usp48,Gene_Usp48,ENSRNOG00000013602
Rat,Ambiguous official symbols,Grip1,Gene_Grip1,ENSRNOG00000004013,grip1,Grip1,Ncoa2,Gene_Ncoa2,ENSRNOG00000007975
Rat,Ambiguous official symbols,Lyz2,Gene_Lyz2,ENSRNOG00000005825,lyz2,Lyz2,Lyc2,Gene_Lyc2,ENSRNOG00000034139
Rat,Ambiguous official symbols,Pc,Gene_Pc,ENSRNOG00000019372,pc,PC,Podxl,Gene_Podxl,ENSRNOG00000012495
Rat,Ambiguous official symbols,Arhgap8,Gene_Arhgap8,ENSRNOG00000033570,arhgap8,Arhgap8,Prr5,Gene_Prr5,ENSRNOG00000069507
Rat,Ambiguous official symbols,Sycp3,Gene_Sycp3,ENSRNOG00000005270,sycp3,Sycp3,Sycp3l2,Gene_Sycp3l2,ENSRNOG00000051360
Rat,Ambiguous official symbols,Pramef25,Gene_Pramef25,ENSRNOG00000027000,pramef25,pramef25,Pramef20,Gene_Pramef20,ENSRNOG00000053942
Rat,Ambiguous official symbols,Mlc1,Gene_Mlc1,ENSRNOG00000032871,mlc1,Mlc1,Myl1_v1,Gene_Myl1_v1,ENSRNOG00000013262
Rat,Ambiguous official symbols,Rex2,Gene_Rex2,ENSRNOG00000025261,rex2,Rex2,Rex2l2,Gene_Rex2l2,ENSRNOG00000062461
Rat,Ambiguous official symbols,Hspa2,Gene_Hspa2,ENSRNOG00000006472,hspa2,Hspa2,"Hspa1a, Hspa1b","Gene_Hspa1a, Gene_Hspa1b","ENSRNOG00000050647, ENSRNOG00000045654"
Rat,Ambiguous official symbols,Tpi1l1,Gene_Tpi1l1,ENSRNOG00000055222,tpi1l1,Tpi1l1,Tpi1l2,Gene_Tpi1l2,"ENSRNOG00000015290, ENSRNOG00000031706"
Rat,Ambiguous official symbols,Ptprd,Gene_Ptprd,ENSRNOG00000005711,ptprd,Ptprd,Ptprs,Gene_Ptprs,ENSRNOG00000047247
Rat,Ambiguous official symbols,Prr23a2,Gene_Prr23a2,ENSRNOG00000067755,prr23a2,Prr23a2,Prr23a3,Gene_Prr23a3,ENSRNOG00000065507
Rat,Ambiguous official symbols,Slc35b2,Gene_Slc35b2,ENSRNOG00000019900,slc35b2,Slc35b2,Nfkbie,Gene_Nfkbie,ENSRNOG00000019907
Rat,Ambiguous official symbols,Ucn2,Gene_Ucn2,ENSRNOG00000020655,ucn2,Ucn2,Uts2,Gene_Uts2,ENSRNOG00000018393
Rat,Ambiguous official symbols,Caps,Gene_Caps,ENSRNOG00000063246,caps,Caps,Cadps,Gene_Cadps,ENSRNOG00000008570
Rat,Ambiguous official symbols,Ccr4,Gene_Ccr4,ENSRNOG00000010315,ccr4,"CCR4, Ccr4","Cnot6, Noct","Gene_Cnot6, Gene_Noct","ENSRNOG00000054891, ENSRNOG00000010799"
Rat,Ambiguous official symbols,Krt83,Gene_Krt83,ENSRNOG00000030814,krt83,Krt83,Krt87,Gene_Krt87,ENSRNOG00000032859
Rat,Ambiguous official symbols,Dcaf12,Gene_Dcaf12,ENSRNOG00000050790,dcaf12,Dcaf12,Dcaf12l1,Gene_Dcaf12l1,ENSRNOG00000023458
Rat,Ambiguous official symbols,Slc1a7,Gene_Slc1a7,ENSRNOG00000011644,slc1a7,Slc1a7,Slc1a5,Gene_Slc1a5,ENSRNOG00000015948
Rat,Ambiguous official symbols,Tnnt3,Gene_Tnnt3,ENSRNOG00000020332,tnnt3,Tnnt3,Tnnt2,Gene_Tnnt2,ENSRNOG00000033734
Rat,Ambiguous official symbols,Ubb,Gene_Ubb,ENSRNOG00000066088,ubb,Ubb,"Uba52, Rps27a-ps1","Gene_Uba52, Gene_Rps27a-ps1","ENSRNOG00000019971, ENSRNOG00000034246"
Rat,Ambiguous official symbols,Ube2w,Gene_Ube2w,ENSRNOG00000062415,ube2w,Ube2w,Ap1s1,Gene_Ap1s1,ENSRNOG00000001415
Rat,Ambiguous official symbols,Hoxc8,Gene_Hoxc8,ENSRNOG00000028619,hoxc8,Hoxc8,Hoxc9,Gene_Hoxc9,ENSRNOG00000016199
Rat,Ambiguous official symbols,Rnf11,Gene_Rnf11,ENSRNOG00000057589,rnf11,Rnf11,Rnf11l2,Gene_Rnf11l2,ENSRNOG00000048819
Rat,Ambiguous official symbols,Birc2,Gene_Birc2,ENSRNOG00000010602,birc2,Birc2,Birc3,Gene_Birc3,ENSRNOG00000005731
Rat,Ambiguous official symbols,Polr2k,Gene_Polr2k,ENSRNOG00000010408,polr2k,Polr2k,Polr2k-ps2,Gene_Polr2k-ps2,ENSRNOG00000055424
Rat,Ambiguous official symbols,Boll,Gene_Boll,ENSRNOG00000054379,boll,Boll,Rbfox1,Gene_Rbfox1,ENSRNOG00000002827
Rat,Ambiguous official symbols,Crisp1,Gene_Crisp1,ENSRNOG00000013612,crisp1,Crisp1,Crisp3,Gene_Crisp3,ENSRNOG00000013496
Rat,Ambiguous official symbols,Elk3,Gene_Elk3,ENSRNOG00000004367,elk3,ELK3,Kcnh8,Gene_Kcnh8,ENSRNOG00000058626
Rat,Ambiguous official symbols,Anln,Gene_Anln,ENSRNOG00000014343,anln,Anln,Anlnl1,Gene_Anlnl1,ENSRNOG00000018113
Rat,Ambiguous official symbols,Rgp1,Gene_Rgp1,ENSRNOG00000016309,rgp1,Rgp1,Reg1a,Gene_Reg1a,ENSRNOG00000006486
Rat,Ambiguous official symbols,Spata31e1l1,Gene_Spata31e1l1,ENSRNOG00000026195,spata31e1l1,Spata31e1l1,Spata31e1l2,Gene_Spata31e1l2,ENSRNOG00000039574
Rat,Ambiguous official symbols,Fzd7,Gene_Fzd7,ENSRNOG00000016119,fzd7,Fzd7,Cdk15,Gene_Cdk15,ENSRNOG00000022899
Rat,Ambiguous official symbols,Gsta1,Gene_Gsta1,ENSRNOG00000013484,gsta1,Gsta1,Gsta2,Gene_Gsta2,ENSRNOG00000029861
Rat,Ambiguous official symbols,Dlg2,Gene_Dlg2,ENSRNOG00000022635,dlg2,Dlg2,Mpp2,Gene_Mpp2,ENSRNOG00000059683
Rat,Ambiguous official symbols,Gsta3,Gene_Gsta3,ENSRNOG00000056847,gsta3,"Gsta3, GSTA3","Gsta1, Gstm1","Gene_Gsta1, Gene_Gstm1","ENSRNOG00000013484, ENSRNOG00000029726"
Rat,Ambiguous official symbols,Retnlb,Gene_Retnlb,ENSRNOG00000032187,retnlb,retnlb,Retnlg,Gene_Retnlg,ENSRNOG00000001943
Rat,Ambiguous official symbols,Bola2,Gene_Bola2,ENSRNOG00000047988,bola2,Bola2,Bola2-ps1,Gene_Bola2-ps1,ENSRNOG00000015333
Rat,Ambiguous official symbols,Myo1c,Gene_Myo1c,ENSRNOG00000004072,myo1c,Myo1c,Myo1d,Gene_Myo1d,ENSRNOG00000003276
Rat,Ambiguous official symbols,Setd1b,Gene_Setd1b,ENSRNOG00000001337,setd1b,Setd1b,Setd1a,Gene_Setd1a,ENSRNOG00000055028
Rat,Ambiguous official symbols,Mrpl42,Gene_Mrpl42,ENSRNOG00000042740,mrpl42,Mrpl42,Mrpl42l1,Gene_Mrpl42l1,ENSRNOG00000025964
Rat,Ambiguous official symbols,Hrg,Gene_Hrg,ENSRNOG00000001809,hrg,Hrg,Hrg l1,Gene_Hrg l1,ENSRNOG00000070559
Rat,Ambiguous official symbols,Rai1,Gene_Rai1,ENSRNOG00000060615,rai1,Rai1,Rnase12,Gene_Rnase12,ENSRNOG00000042612
Rat,Ambiguous official symbols,Crygs,Gene_Crygs,ENSRNOG00000038355,crygs,Crygs,Tbccd1,Gene_Tbccd1,ENSRNOG00000026458
Rat,Ambiguous official symbols,Cdk4,Gene_Cdk4,ENSRNOG00000025602,cdk4,CDK4,Defb1,Gene_Defb1,ENSRNOG00000013768
Rat,Ambiguous official symbols,Hbe1,Gene_Hbe1,ENSRNOG00000029286,hbe1,Hbe1,Hbg1,Gene_Hbg1,ENSRNOG00000030879
Rat,Ambiguous official symbols,Mrc2,Gene_Mrc2,ENSRNOG00000006548,mrc2,Mrc2,Pla2r1,Gene_Pla2r1,ENSRNOG00000008129
Rat,Ambiguous official symbols,Stfa2,Gene_Stfa2,ENSRNOG00000064199,stfa2,Stfa2,"Stfa2l1, Stfa2l2","Gene_Stfa2l1, Gene_Stfa2l2","ENSRNOG00000033929, ENSRNOG00000063669"
Rat,Ambiguous official symbols,Pfas,Gene_Pfas,ENSRNOG00000005193,pfas,PFAS,Fnta,Gene_Fnta,ENSRNOG00000014462
Rat,Ambiguous official symbols,Gsta2,Gene_Gsta2,ENSRNOG00000029861,gsta2,Gsta2,Gsta5,Gene_Gsta5,ENSRNOG00000000201
Rat,Ambiguous official symbols,Gsta4,Gene_Gsta4,ENSRNOG00000030449,gsta4,GSTA4,"Gstm5l, Gstm2","Gene_Gstm5l, Gene_Gstm2","ENSRNOG00000060939, ENSRNOG00000018937"
Rat,Ambiguous official symbols,Hsd3b1,Gene_Hsd3b1,ENSRNOG00000070622,hsd3b1,Hsd3b1,Hsd3b2,Gene_Hsd3b2,ENSRNOG00000019441
Rat,Ambiguous official symbols,Ercc4,Gene_Ercc4,ENSRNOG00000070542,ercc4,Ercc4,Ercc4l1,Gene_Ercc4l1,ENSRNOG00000065745
Rat,Ambiguous official symbols,Gh1,Gene_Gh1,ENSRNOG00000011207,gh1,GH1,Gnrhr,Gene_Gnrhr,ENSRNOG00000002011
Rat,Ambiguous official symbols,Gsta5,Gene_Gsta5,ENSRNOG00000000201,gsta5,Gsta5,"Gsta1, Gsta3","Gene_Gsta1, Gene_Gsta3","ENSRNOG00000013484, ENSRNOG00000056847"
Rat,Ambiguous official symbols,Pan2,Gene_Pan2,ENSRNOG00000032441,pan2,Pan2,Tcf3,Gene_Tcf3,ENSRNOG00000051499
Rat,Ambiguous official symbols,Pam,Gene_Pam,ENSRNOG00000033280,pam,Pam,Mycbp2,Gene_Mycbp2,ENSRNOG00000010479
Rat,Ambiguous official symbols,Myl2,Gene_Myl2,ENSRNOG00000030848,myl2,Myl2,Myl11,Gene_Myl11,ENSRNOG00000017645
Rat,Ambiguous official symbols,Rpl23,Gene_Rpl23,ENSRNOG00000004107,rpl23,rpL23,"Rpl17-ps17, Rpl17","Gene_Rpl17-ps17, Gene_Rpl17","ENSRNOG00000029262, ENSRNOG00000018680"
Rat,Ambiguous official symbols,Sat2,Gene_Sat2,ENSRNOG00000011714,sat2,Sat2,Slc38a2,Gene_Slc38a2,ENSRNOG00000006305
Rat,Ambiguous official symbols,Rps2,Gene_Rps2,ENSRNOG00000014179,rps2,Rps2,Rps2-ps6,Gene_Rps2-ps6,ENSRNOG00000022934
Rat,Ambiguous official symbols,Rilp,Gene_Rilp,ENSRNOG00000003784,rilp,Rilp,Prickle1,Gene_Prickle1,ENSRNOG00000022772
Rat,Ambiguous official symbols,Hapstr1,Gene_Hapstr1,ENSRNOG00000002545,hapstr1,Hapstr1,Nhsl3,Gene_Nhsl3,ENSRNOG00000008113
Rat,Ambiguous official symbols,Crp,Gene_Crp,ENSRNOG00000000053,crp,CRP,"Csrp1, Prr4","Gene_Csrp1, Gene_Prr4","ENSRNOG00000008937, ENSRNOG00000021313"
Rat,Ambiguous official symbols,Sbp,Gene_Sbp,ENSRNOG00000058058,sbp,SBP,Shbg,Gene_Shbg,ENSRNOG00000011357
Rat,Ambiguous official symbols,Cd244,Gene_Cd244,ENSRNOG00000064255,cd244,Cd244,Cd244l1,Gene_Cd244l1,ENSRNOG00000068754
Rat,Ambiguous official symbols,Nfya,Gene_Nfya,ENSRNOG00000012702,nfya,Nfya,Nfyb,Gene_Nfyb,ENSRNOG00000010309
Rat,Ambiguous official symbols,Efcab3,Gene_Efcab3,ENSRNOG00000042255,efcab3,Efcab3,Efcab6,Gene_Efcab6,ENSRNOG00000011094
Rat,Ambiguous official symbols,Actl9,Gene_Actl9,ENSRNOG00000049571,actl9,Actl9,Actl9b,Gene_Actl9b,ENSRNOG00000026033
Rat,Ambiguous official symbols,Mip,Gene_Mip,ENSRNOG00000003132,mip,MIP,Mipep,Gene_Mipep,ENSRNOG00000013876
Rat,Ambiguous official symbols,Rpl31-ps12,Gene_Rpl31-ps12,"ENSRNOG00000050393, ENSRNOG00000067660",rpl31-ps12,Rpl31-ps12,Rpl31l2,Gene_Rpl31l2,ENSRNOG00000031313
Rat,Ambiguous official symbols,Rpa2,Gene_Rpa2,ENSRNOG00000013005,rpa2,RPA2,Polr1b,Gene_Polr1b,ENSRNOG00000018349
Rat,Ambiguous official symbols,Zg16b,Gene_Zg16b,ENSRNOG00000057127,zg16b,Zg16b,Sbp,Gene_Sbp,ENSRNOG00000058058
Rat,Ambiguous official symbols,Ugt2b15,Gene_Ugt2b15,ENSRNOG00000064466,ugt2b15,Ugt2b15,Ugt2b35,Gene_Ugt2b35,ENSRNOG00000001980
Rat,Ambiguous official symbols,Dnase1l2,Gene_Dnase1l2,ENSRNOG00000042352,dnase1l2,Dnase1l2,E4f1,Gene_E4f1,ENSRNOG00000009224
Rat,Ambiguous official symbols,Pilrb1l1,Gene_Pilrb1l1,ENSRNOG00000063820,pilrb1l1,Pilrb1l1,"Pilrb1l3, Pilrb2l3, Pilrb1l4","Gene_Pilrb1l3, Gene_Pilrb2l3, Gene_Pilrb1l4","ENSRNOG00000066614, ENSRNOG00000048881, ENSRNOG00000063284"
Rat,Ambiguous official symbols,Rpa1,Gene_Rpa1,ENSRNOG00000003123,rpa1,Rpa1,Polr1a,Gene_Polr1a,ENSRNOG00000009545
Rat,Ambiguous official symbols,Fh,Gene_Fh,ENSRNOG00000003653,fh,Fh,Cfh,Gene_Cfh,ENSRNOG00000030715
Rat,Ambiguous official symbols,Gjc1,Gene_Gjc1,ENSRNOG00000048838,gjc1,Gjc1,Gjd3,Gene_Gjd3,ENSRNOG00000051691
Rat,Ambiguous official symbols,Pgs1,Gene_Pgs1,ENSRNOG00000002949,pgs1,PGs1,Tpgs1,Gene_Tpgs1,ENSRNOG00000008296
Rat,Ambiguous official symbols,Gng13,Gene_Gng13,ENSRNOG00000039350,gng13,Gng13,Lmf1,Gene_Lmf1,ENSRNOG00000000230
Rat,Ambiguous official symbols,Snrpgl1,Gene_Snrpgl1,ENSRNOG00000032232,snrpgl1,Snrpgl1,Snrpg-ps8,Gene_Snrpg-ps8,ENSRNOG00000065591
Rat,Ambiguous official symbols,Isg20l1,Gene_Isg20l1,ENSRNOG00000037348,isg20l1,Isg20l1,Aen,Gene_Aen,ENSRNOG00000018421
Rat,Ambiguous official symbols,Pla1a,Gene_Pla1a,ENSRNOG00000057153,pla1a,Pla1a,Lypla1,Gene_Lypla1,ENSRNOG00000008320
Rat,Ambiguous official symbols,Hlf,Gene_Hlf,ENSRNOG00000067479,hlf,HLF,Epas1,Gene_Epas1,ENSRNOG00000021318
Rat,Ambiguous official symbols,Mrgprx1,Gene_Mrgprx1,ENSRNOG00000014242,mrgprx1,Mrgprx1,Mrgprb2,Gene_Mrgprb2,ENSRNOG00000037156
Rat,Ambiguous official symbols,Atp5mpl,Gene_Atp5mpl,ENSRNOG00000070574,atp5mpl,Atp5mpl,Atp5mj-ps1,Gene_Atp5mj-ps1,ENSRNOG00000066701
Rat,Ambiguous official symbols,Rps27l3,Gene_Rps27l3,ENSRNOG00000021159,rps27l3,Rps27l3,Rps27a-ps12,Gene_Rps27a-ps12,ENSRNOG00000020492
Rat,Ambiguous official symbols,Trim47,Gene_Trim47,ENSRNOG00000008215,trim47,Trim47,Trim80,Gene_Trim80,ENSRNOG00000028812
Rat,Ambiguous official symbols,Eml1,Gene_Eml1,ENSRNOG00000043143,eml1,Eml1,Eml2,Gene_Eml2,ENSRNOG00000030127
Rat,Ambiguous official symbols,Ttbk1,Gene_Ttbk1,ENSRNOG00000018416,ttbk1,Ttbk1,Ttbk2,Gene_Ttbk2,ENSRNOG00000011059
Rat,Ambiguous official symbols,Pde6g,Gene_Pde6g,ENSRNOG00000069361,pde6g,Pde6g,Pde6h,Gene_Pde6h,ENSRNOG00000005947
Rat,Ambiguous official symbols,Atp8b2,Gene_Atp8b2,ENSRNOG00000020822,atp8b2,Atp8b2,Ubap2l,Gene_Ubap2l,ENSRNOG00000017990
Rat,Ambiguous official symbols,Usp43,Gene_Usp43,ENSRNOG00000003785,usp43,Usp43,Cfap52,Gene_Cfap52,ENSRNOG00000037718
Rat,Ambiguous official symbols,Usp49,Gene_Usp49,ENSRNOG00000013866,usp49,Usp49,Med20,Gene_Med20,ENSRNOG00000013852
Rat,Ambiguous official symbols,Ptgdr,Gene_Ptgdr,ENSRNOG00000031307,ptgdr,Ptgdr,Ptgdrl1,Gene_Ptgdrl1,ENSRNOG00000031535
Rat,Ambiguous official symbols,Ppp1r2l1,Gene_Ppp1r2l1,ENSRNOG00000015975,ppp1r2l1,Ppp1r2l1,Ppp1r2-ps1,Gene_Ppp1r2-ps1,ENSRNOG00000069720
Rat,Ambiguous official symbols,Slc35e1,Gene_Slc35e1,ENSRNOG00000012287,slc35e1,Slc35e1,Med26,Gene_Med26,ENSRNOG00000012270
Rat,Ambiguous official symbols,Snrpnl1,Gene_Snrpnl1,ENSRNOG00000067437,snrpnl1,Snrpnl1,Snrpnl2,Gene_Snrpnl2,ENSRNOG00000069095
Rat,Ambiguous official symbols,Tubb2b,Gene_Tubb2b,ENSRNOG00000017445,tubb2b,Tubb2b,Tubb2a,Gene_Tubb2a,ENSRNOG00000017558
Rat,Ambiguous official symbols,Aldh2,Gene_Aldh2,ENSRNOG00000037815,aldh2,Aldh2,Aldh1a1,Gene_Aldh1a1,ENSRNOG00000017619
Rat,Ambiguous official symbols,Rpl34l2,Gene_Rpl34l2,ENSRNOG00000038045,rpl34l2,Rpl34l2,Rpl34,Gene_Rpl34,ENSRNOG00000016387
Rat,Ambiguous official symbols,Rps10l2,Gene_Rps10l2,ENSRNOG00000012174,rps10l2,Rps10l2,"Rps10-ps21, Rps10-ps22, Rps10-ps20","Gene_Rps10-ps21, Gene_Rps10-ps22, Gene_Rps10-ps20","ENSRNOG00000068503, ENSRNOG00000030441, ENSRNOG00000049099"
Rat,Ambiguous official symbols,Maf,Gene_Maf,ENSRNOG00000012428,maf,Maf,Mmd,Gene_Mmd,ENSRNOG00000002436
Rat,Ambiguous official symbols,Rbp1,Gene_Rbp1,ENSRNOG00000013794,rbp1,Rbp1,Pdxp,Gene_Pdxp,ENSRNOG00000009570
Rat,Ambiguous official symbols,Rbp2,Gene_Rbp2,ENSRNOG00000013932,rbp2,Rbp2,Rimbp2,Gene_Rimbp2,ENSRNOG00000022893
Rat,Ambiguous official symbols,Use1,Gene_Use1,ENSRNOG00000016619,use1,use1,Ube2z,Gene_Ube2z,ENSRNOG00000006868
Rat,Ambiguous official symbols,Gucy2e,Gene_Gucy2e,ENSRNOG00000007931,gucy2e,Gucy2e,Gucy2d,Gene_Gucy2d,ENSRNOG00000015058
Rat,Ambiguous official symbols,Spag11b,Gene_Spag11b,"ENSRNOG00000068498, ENSRNOG00000070256",spag11b,Spag11b,Spag11a,Gene_Spag11a,ENSRNOG00000013957
Rat,Ambiguous official symbols,Stfa2l3,Gene_Stfa2l3,ENSRNOG00000070861,stfa2l3,Stfa2l3,Stfa2l2,Gene_Stfa2l2,ENSRNOG00000063669
Rat,Ambiguous official symbols,Fbxl2,Gene_Fbxl2,ENSRNOG00000027099,fbxl2,Fbxl2,Fbxl20,Gene_Fbxl20,ENSRNOG00000005081
Rat,Ambiguous official symbols,Clgn,Gene_Clgn,ENSRNOG00000003755,clgn,Clgn,Mmp1,Gene_Mmp1,ENSRNOG00000032353
Rat,Ambiguous official symbols,Csta,Gene_Csta,ENSRNOG00000068634,csta,Csta,Stfa3,Gene_Stfa3,ENSRNOG00000033933
Rat,Ambiguous official symbols,Mbd3l3,Gene_Mbd3l3,ENSRNOG00000065634,mbd3l3,Mbd3l3,Mbd3l2,Gene_Mbd3l2,ENSRNOG00000026629
Rat,Ambiguous official symbols,Adam34,Gene_Adam34,ENSRNOG00000038743,adam34,Adam34,Adam34l,Gene_Adam34l,ENSRNOG00000056277
Rat,Ambiguous official symbols,Mapk1,Gene_Mapk1,ENSRNOG00000001849,mapk1,MAPK1,Mapk3,Gene_Mapk3,ENSRNOG00000053583
Rat,Ambiguous official symbols,Crlf3,Gene_Crlf3,ENSRNOG00000050657,crlf3,Crlf3,Ggps1,Gene_Ggps1,ENSRNOG00000016767
Rat,Ambiguous official symbols,Ddx3y,Gene_Ddx3y,ENSRNOG00000057231,ddx3y,Ddx3y,"Ddx3x, Ddx3","Gene_Ddx3x, Gene_Ddx3","ENSRNOG00000023383, ENSRNOG00000002501"
Rat,Ambiguous official symbols,Tcf3,Gene_Tcf3,ENSRNOG00000051499,tcf3,Tcf3,Tcf7l1,Gene_Tcf7l1,ENSRNOG00000014753
Rat,Ambiguous official symbols,Samt2l1,Gene_Samt2l1,ENSRNOG00000024298,samt2l1,Samt2l1,Samt2l3,Gene_Samt2l3,ENSRNOG00000071039
Rat,Ambiguous official symbols,Rp2,Gene_Rp2,ENSRNOG00000025428,rp2,RP2,Rplp2,Gene_Rplp2,ENSRNOG00000068445
Rat,Ambiguous official symbols,Apex2,Gene_Apex2,ENSRNOG00000000166,apex2,Apex2,Apex2l1,Gene_Apex2l1,ENSRNOG00000026046
Rat,Ambiguous official symbols,Rp1,Gene_Rp1,ENSRNOG00000008807,rp1,Rp1,Cyld,Gene_Cyld,ENSRNOG00000014048
Rat,Ambiguous official symbols,Ube1y1,Gene_Ube1y1,ENSRNOG00000070228,ube1y1,Ube1y1,Uba1y,Gene_Uba1y,ENSRNOG00000063279
Rat,Ambiguous official symbols,Hars2,Gene_Hars2,ENSRNOG00000016087,hars2,Hars2,Dtd1,Gene_Dtd1,ENSRNOG00000008746
Rat,Ambiguous official symbols,Cntnap5c,Gene_Cntnap5c,ENSRNOG00000029556,cntnap5c,Cntnap5c,Cntnap5b,Gene_Cntnap5b,ENSRNOG00000064462
Rat,Ambiguous official symbols,Dlg3,Gene_Dlg3,ENSRNOG00000002767,dlg3,Dlg3,Mpp3,Gene_Mpp3,ENSRNOG00000033653
Rat,Ambiguous official symbols,Ank3,Gene_Ank3,ENSRNOG00000053288,ank3,Ank3,Ank2,Gene_Ank2,ENSRNOG00000011076
Rat,Ambiguous official symbols,Prss40,Gene_Prss40,ENSRNOG00000014001,prss40,Prss40,Prss39,Gene_Prss39,ENSRNOG00000023858
Rat,Ambiguous official symbols,Or7e173,Gene_Or7e173,ENSRNOG00000063358,or7e173,Or7e173,Or7e173d,Gene_Or7e173d,ENSRNOG00000064920
Rat,Ambiguous official symbols,Srsf8,Gene_Srsf8,ENSRNOG00000048925,srsf8,Srsf8,Sfswap,Gene_Sfswap,ENSRNOG00000000931
Rat,Ambiguous official symbols,Gps2,Gene_Gps2,ENSRNOG00000016360,gps2,Gps2,Neurl4,Gene_Neurl4,ENSRNOG00000016109
Rat,Ambiguous official symbols,Azi2,Gene_Azi2,ENSRNOG00000010096,azi2,AzI2,Azin2,Gene_Azin2,ENSRNOG00000051507
Rat,Ambiguous official symbols,Spag6l,Gene_Spag6l,ENSRNOG00000025787,spag6l,Spag6l,Spag6,Gene_Spag6,ENSRNOG00000022021
Rat,Ambiguous official symbols,Cap1,Gene_Cap1,ENSRNOG00000013492,cap1,CAP1,"Prss8, Park7","Gene_Prss8, Gene_Park7","ENSRNOG00000019616, ENSRNOG00000018289"
Rat,Ambiguous official symbols,Rps4x,Gene_Rps4x,ENSRNOG00000003201,rps4x,Rps4x,Rps4x-ps9,Gene_Rps4x-ps9,ENSRNOG00000029574
Rat,Ambiguous official symbols,Agt,Gene_Agt,ENSRNOG00000018445,agt,AGT,Agxt,Gene_Agxt,ENSRNOG00000023856
Rat,Ambiguous official symbols,Krtap2-1,Gene_Krtap2-1,"ENSRNOG00000065269, ENSRNOG00000060847",krtap2-1,Krtap2-1,"Krtap2-4, Krtap2-4l1","Gene_Krtap2-4, Gene_Krtap2-4l1","ENSRNOG00000063772, ENSRNOG00000061130"
Rat,Ambiguous official symbols,Ervfrd-1,Gene_Ervfrd-1,ENSRNOG00000050672,ervfrd-1,Ervfrd-1,Synb,Gene_Synb,ENSRNOG00000021823
Rat,Ambiguous official symbols,Mecp2,Gene_Mecp2,ENSRNOG00000056659,mecp2,Mecp2,Prr14,Gene_Prr14,ENSRNOG00000018518
Rat,Ambiguous official symbols,Kif9,Gene_Kif9,ENSRNOG00000020891,kif9,Kif9,Setd2,Gene_Setd2,ENSRNOG00000020915
Rat,Ambiguous official symbols,Rbmxl1,Gene_Rbmxl1,ENSRNOG00000062375,rbmxl1,Rbmxl1,Rbmxl1b,Gene_Rbmxl1b,ENSRNOG00000059347
Rat,Ambiguous official symbols,Tep1,Gene_Tep1,ENSRNOG00000051706,tep1,TEP1,Pten,Gene_Pten,ENSRNOG00000020723
Rat,Ambiguous official symbols,Por,Gene_Por,ENSRNOG00000001442,por,POR,Arfip2,Gene_Arfip2,ENSRNOG00000018440
Rat,Ambiguous official symbols,Clec4m,Gene_Clec4m,ENSRNOG00000029881,clec4m,Clec4m,Cd209d,Gene_Cd209d,ENSRNOG00000001017
Rat,Ambiguous official symbols,Dusp3,Gene_Dusp3,ENSRNOG00000036798,dusp3,Dusp3,Mpp3,Gene_Mpp3,ENSRNOG00000033653
Rat,Ambiguous official symbols,Irx5,Gene_Irx5,ENSRNOG00000011180,irx5,Irx5,Irx2,Gene_Irx2,ENSRNOG00000012742
Rat,Ambiguous official symbols,Znf846,Gene_Znf846,ENSRNOG00000028651,znf846,Znf846,Zfp846,Gene_Zfp846,ENSRNOG00000020356
Rat,Ambiguous official symbols,Akr1c13,Gene_Akr1c13,ENSRNOG00000062679,akr1c13,Akr1c13,Akr1c12,Gene_Akr1c12,ENSRNOG00000033010
Rat,Ambiguous official symbols,Cnih3,Gene_Cnih3,ENSRNOG00000022724,cnih3,Cnih3,Cnih2,Gene_Cnih2,ENSRNOG00000020247
Rat,Ambiguous official symbols,Sry3,Gene_Sry3,ENSRNOG00000066858,sry3,Sry3,"Sry3c, Sry3a, Sry3b1","Gene_Sry3c, Gene_Sry3a, Gene_Sry3b1","ENSRNOG00000068692, ENSRNOG00000066009, ENSRNOG00000064645"
Rat,Ambiguous official symbols,Akr1c12,Gene_Akr1c12,ENSRNOG00000033010,akr1c12,Akr1c12,Akr1c13,Gene_Akr1c13,ENSRNOG00000062679
Rat,Ambiguous official symbols,Slc7a2,Gene_Slc7a2,ENSRNOG00000011016,slc7a2,Slc7a2,Slc7a3,Gene_Slc7a3,ENSRNOG00000004133
Rat,Ambiguous official symbols,Alox12,Gene_Alox12,ENSRNOG00000027037,alox12,Alox12,Alox15,Gene_Alox15,ENSRNOG00000019183
Rat,Ambiguous official symbols,Rnase1,Gene_Rnase1,ENSRNOG00000063584,rnase1,Rnase1,Rnase1l1,Gene_Rnase1l1,ENSRNOG00000025615
Rat,Ambiguous official symbols,Nos2,Gene_Nos2,ENSRNOG00000057443,nos2,nos2,Rela,Gene_Rela,ENSRNOG00000030888
Rat,Ambiguous official symbols,Med14,Gene_Med14,ENSRNOG00000003792,med14,MED14,LOC103694537,Gene_LOC103694537,ENSRNOG00000060437
Rat,Ambiguous official symbols,Foxf1,Gene_Foxf1,ENSRNOG00000049906,foxf1,Foxf1,Foxi2,Gene_Foxi2,ENSRNOG00000018917
Rat,Ambiguous official symbols,Afap1l1,Gene_Afap1l1,ENSRNOG00000019403,afap1l1,Afap1l1,Grpel2,Gene_Grpel2,ENSRNOG00000064275
Rat,Ambiguous official symbols,Uba52,Gene_Uba52,ENSRNOG00000019971,uba52,Uba52,Rps27a-ps1,Gene_Rps27a-ps1,ENSRNOG00000034246
Rat,Ambiguous official symbols,Cd7,Gene_Cd7,ENSRNOG00000036674,cd7,CD7,Thy1,Gene_Thy1,ENSRNOG00000006604
Rat,Ambiguous official symbols,Krtap14,Gene_Krtap14,ENSRNOG00000001567,krtap14,Krtap14,Krtap14l,Gene_Krtap14l,ENSRNOG00000042680
Rat,Ambiguous official symbols,Tnfrsf11a,Gene_Tnfrsf11a,ENSRNOG00000015615,tnfrsf11a,Tnfrsf11a,Zcchc2,Gene_Zcchc2,ENSRNOG00000002882
Rat,Ambiguous official symbols,Rlf,Gene_Rlf,ENSRNOG00000027921,rlf,Rlf,Insl3,Gene_Insl3,"ENSRNOG00000068505, ENSRNOG00000018669"
Rat,Ambiguous official symbols,Sox30,Gene_Sox30,ENSRNOG00000006098,sox30,Sox30,Adam19,Gene_Adam19,ENSRNOG00000042980
Rat,Ambiguous official symbols,Dst,Gene_Dst,ENSRNOG00000012207,dst,DST,"Sult2a1, Sult2a2","Gene_Sult2a1, Gene_Sult2a2","ENSRNOG00000047986, ENSRNOG00000063815, ENSRNOG00000062869"
Rat,Ambiguous official symbols,Cbfb,Gene_Cbfb,ENSRNOG00000014647,cbfb,CBFB,Nfyb,Gene_Nfyb,ENSRNOG00000010309
Rat,Ambiguous official symbols,Frg1,Gene_Frg1,ENSRNOG00000009846,frg1,Frg1,Frg1l1,Gene_Frg1l1,ENSRNOG00000000964
Rat,Ambiguous official symbols,Trmt1,Gene_Trmt1,ENSRNOG00000002914,trmt1,Trmt1,Trmu,Gene_Trmu,ENSRNOG00000016465
Rat,Ambiguous official symbols,Rpl14l1,Gene_Rpl14l1,ENSRNOG00000031061,rpl14l1,Rpl14l1,Rpl14l2,Gene_Rpl14l2,ENSRNOG00000032160
Rat,Ambiguous official symbols,Slc39a1,Gene_Slc39a1,ENSRNOG00000059463,slc39a1,Slc39a1,Slc40a1,Gene_Slc40a1,ENSRNOG00000003872
Rat,Ambiguous official symbols,Btnl4,Gene_Btnl4,ENSRNOG00000068088,btnl4,Btnl4,Btn3a2,Gene_Btn3a2,ENSRNOG00000068592
Rat,Ambiguous official symbols,Kdm6a,Gene_Kdm6a,ENSRNOG00000052721,kdm6a,Kdm6a,Uty,Gene_Uty,ENSRNOG00000060617
Rat,Ambiguous official symbols,Nat1,Gene_Nat1,ENSRNOG00000049498,nat1,Nat1,Slc38a3,Gene_Slc38a3,ENSRNOG00000016827
Rat,Ambiguous official symbols,Mcpt1,Gene_Mcpt1,ENSRNOG00000020625,mcpt1,Mcpt1,Mcpt1l1,Gene_Mcpt1l1,ENSRNOG00000053494
Rat,Ambiguous official symbols,Gtf2ird1,Gene_Gtf2ird1,ENSRNOG00000001478,gtf2ird1,Gtf2ird1,Gtf2i,Gene_Gtf2i,ENSRNOG00000001479
Rat,Ambiguous official symbols,Ckb,Gene_Ckb,ENSRNOG00000010872,ckb,CKB,Chkb,Gene_Chkb,ENSRNOG00000011404
Rat,Ambiguous official symbols,Cdh1,Gene_Cdh1,ENSRNOG00000020151,cdh1,Cdh1,Fzr1,Gene_Fzr1,ENSRNOG00000004169
Rat,Ambiguous official symbols,Sdf2l1,Gene_Sdf2l1,ENSRNOG00000001859,sdf2l1,Sdf2l1,Ccdc116,Gene_Ccdc116,ENSRNOG00000001860
Rat,Ambiguous official symbols,Ptch1,Gene_Ptch1,ENSRNOG00000019354,ptch1,Ptch1,Ptch2,Gene_Ptch2,ENSRNOG00000057616
Rat,Ambiguous official symbols,Arc,Gene_Arc,ENSRNOG00000043465,arc,Arc,Nol3,Gene_Nol3,ENSRNOG00000015588
Rat,Ambiguous official symbols,Ar,Gene_Ar,ENSRNOG00000005639,ar,AR,"Akr1b1, Areg, Fdxr","Gene_Akr1b1, Gene_Areg, Gene_Fdxr","ENSRNOG00000009513, ENSRNOG00000002754, ENSRNOG00000058497"
Rat,Ambiguous official symbols,Hspa1a,Gene_Hspa1a,ENSRNOG00000050647,hspa1a,Hspa1a,Hspa1b,Gene_Hspa1b,ENSRNOG00000045654
Rat,Ambiguous official symbols,Ddx21,Gene_Ddx21,ENSRNOG00000043099,ddx21,Ddx21,Ddx56,Gene_Ddx56,ENSRNOG00000004670
Rat,Ambiguous official symbols,Hspa1b,Gene_Hspa1b,ENSRNOG00000045654,hspa1b,Hspa1b,Hspa1a,Gene_Hspa1a,ENSRNOG00000050647
Rat,Ambiguous official symbols,Fbp1,Gene_Fbp1,ENSRNOG00000017597,fbp1,Fbp1,Folr1,Gene_Folr1,ENSRNOG00000019902
Rat,Ambiguous official symbols,Btnl9,Gene_Btnl9,ENSRNOG00000046377,btnl9,Btnl9,Btnl4,Gene_Btnl4,ENSRNOG00000068088
Rat,Ambiguous official symbols,Rac1,Gene_Rac1,ENSRNOG00000001068,rac1,Rac1,Rnase1l1,Gene_Rnase1l1,ENSRNOG00000025615
Rat,Ambiguous official symbols,Or2v2b,Gene_Or2v2b,ENSRNOG00000069499,or2v2b,Or2v2b,Or2v2,Gene_Or2v2,ENSRNOG00000064665
Rat,Ambiguous official symbols,C4b,Gene_C4b,ENSRNOG00000070397,c4b,C4b,C4a,Gene_C4a,ENSRNOG00000066573
Rat,Ambiguous official symbols,Add1,Gene_Add1,ENSRNOG00000013039,add1,ADD1,Srebf1,Gene_Srebf1,ENSRNOG00000003463
Rat,Ambiguous official symbols,Or2v2,Gene_Or2v2,ENSRNOG00000064665,or2v2,Or2v2,Or2v2b,Gene_Or2v2b,ENSRNOG00000069499
Rat,Ambiguous official symbols,Rbisl1,Gene_Rbisl1,ENSRNOG00000066516,rbisl1,Rbisl1,"Rbisl2, Rbis","Gene_Rbisl2, Gene_Rbis","ENSRNOG00000064945, ENSRNOG00000038902"
Rat,Ambiguous official symbols,Chchd2,Gene_Chchd2,ENSRNOG00000065713,chchd2,Chchd2,Chchd2l3,Gene_Chchd2l3,ENSRNOG00000051180
Rat,Ambiguous official symbols,Pramef8l1,Gene_Pramef8l1,ENSRNOG00000067406,pramef8l1,Pramef8l1,"Pramef8l2, Pramef8l3","Gene_Pramef8l2, Gene_Pramef8l3","ENSRNOG00000067042, ENSRNOG00000063749, ENSRNOG00000063211"
Rat,Ambiguous official symbols,Galnt17,Gene_Galnt17,ENSRNOG00000024435,galnt17,Galnt17,Galntl6,Gene_Galntl6,ENSRNOG00000067282
Rat,Ambiguous official symbols,Pcdhb2,Gene_Pcdhb2,ENSRNOG00000039476,pcdhb2,Pcdhb2,Pcdhb12,Gene_Pcdhb12,ENSRNOG00000033719
Rat,Ambiguous official symbols,Slc17a2,Gene_Slc17a2,ENSRNOG00000017180,slc17a2,Slc17a2,Slc34a1,Gene_Slc34a1,ENSRNOG00000015262
Rat,Ambiguous official symbols,Vat1,Gene_Vat1,ENSRNOG00000020684,vat1,VAT1,Slc18a1,Gene_Slc18a1,ENSRNOG00000011992
Rat,Ambiguous official symbols,Rnd2,Gene_Rnd2,ENSRNOG00000020698,rnd2,Rnd2,Fnbp1,Gene_Fnbp1,ENSRNOG00000008258
Rat,Ambiguous official symbols,Rpl36a,Gene_Rpl36a,ENSRNOG00000011494,rpl36a,Rpl36a,"Rpl36al-ps2, Rpl36al1","Gene_Rpl36al-ps2, Gene_Rpl36al1","ENSRNOG00000031315, ENSRNOG00000032408"
Rat,Ambiguous official symbols,Lat2,Gene_Lat2,ENSRNOG00000021856,lat2,Lat2,Slc7a8,Gene_Slc7a8,ENSRNOG00000014311
Rat,Ambiguous official symbols,Blk,Gene_Blk,ENSRNOG00000010798,blk,Blk,Bik,Gene_Bik,ENSRNOG00000010359
Rat,Ambiguous official symbols,Elk1,Gene_Elk1,ENSRNOG00000010171,elk1,Elk1,Kcnh8,Gene_Kcnh8,ENSRNOG00000058626
Rat,Ambiguous official symbols,Hist1h2bc,Gene_Hist1h2bc,ENSRNOG00000069373,hist1h2bc,Hist1h2bc,H2bc12,Gene_H2bc12,ENSRNOG00000070916
Rat,Ambiguous official symbols,Drd1,Gene_Drd1,ENSRNOG00000023688,drd1,Drd1,Ddr1,Gene_Ddr1,ENSRNOG00000057125
Rat,Ambiguous official symbols,Barhl2,Gene_Barhl2,ENSRNOG00000002117,barhl2,Barhl2,Barhl1,Gene_Barhl1,ENSRNOG00000013209
Rat,Ambiguous official symbols,Rpe,Gene_Rpe,ENSRNOG00000038085,rpe,Rpe,Unc80,Gene_Unc80,ENSRNOG00000028362
Rat,Ambiguous official symbols,Myh7,Gene_Myh7,ENSRNOG00000016983,myh7,Myh7,Myh6,Gene_Myh6,ENSRNOG00000025757
Rat,Ambiguous official symbols,Rlim,Gene_Rlim,ENSRNOG00000045695,rlim,rlim,Lhx1,Gene_Lhx1,ENSRNOG00000002812
Rat,Ambiguous official symbols,Pcyt1b,Gene_Pcyt1b,ENSRNOG00000012358,pcyt1b,Pcyt1b,Phka1,Gene_Phka1,ENSRNOG00000003063
Rat,Ambiguous official symbols,Zfp958,Gene_Zfp958,"ENSRNOG00000065430, ENSRNOG00000030410",zfp958,Zfp958,Zfp958l1,Gene_Zfp958l1,ENSRNOG00000000891
Rat,Ambiguous official symbols,Auh,Gene_Auh,ENSRNOG00000011684,auh,AUH,Agmat,Gene_Agmat,ENSRNOG00000012315
Rat,Ambiguous official symbols,Kiaa0319,Gene_Kiaa0319,ENSRNOG00000018141,kiaa0319,Kiaa0319,KIAA0319l,Gene_KIAA0319l,ENSRNOG00000012204
Rat,Ambiguous official symbols,Cox7a2,Gene_Cox7a2,ENSRNOG00000027791,cox7a2,Cox7a2,Cox7a2l2,Gene_Cox7a2l2,ENSRNOG00000042903
Rat,Ambiguous official symbols,Rfc1,Gene_Rfc1,ENSRNOG00000002855,rfc1,RFC1,Slc19a1,Gene_Slc19a1,ENSRNOG00000001232
Rat,Ambiguous official symbols,Ndufa13,Gene_Ndufa13,ENSRNOG00000020602,ndufa13,Ndufa13,Ndufa13-ps1,Gene_Ndufa13-ps1,ENSRNOG00000021688
Rat,Ambiguous official symbols,Htra3,Gene_Htra3,ENSRNOG00000008182,htra3,Htra3,Capn5,Gene_Capn5,ENSRNOG00000014251
Rat,Ambiguous official symbols,Ucn3,Gene_Ucn3,ENSRNOG00000017759,ucn3,Ucn3,Ucn2,Gene_Ucn2,ENSRNOG00000020655
Rat,Ambiguous official symbols,Zxdb,Gene_Zxdb,ENSRNOG00000067786,zxdb,Zxdb,Zxda,Gene_Zxda,ENSRNOG00000070035
Rat,Ambiguous official symbols,Psap,Gene_Psap,ENSRNOG00000000571,psap,PSAP,Sftpa1,Gene_Sftpa1,ENSRNOG00000011438
Rat,Ambiguous official symbols,Pls3,Gene_Pls3,ENSRNOG00000027520,pls3,Pls3,Plscr3,Gene_Plscr3,ENSRNOG00000027914
Rat,Ambiguous official symbols,Ctsq,Gene_Ctsq,ENSRNOG00000048693,ctsq,Ctsq,Ctsql1,Gene_Ctsql1,ENSRNOG00000056519
Rat,Ambiguous official symbols,Mpv17l,Gene_Mpv17l,ENSRNOG00000003285,mpv17l,Mpv17l,Mpv17,Gene_Mpv17,ENSRNOG00000049430
Rat,Ambiguous official symbols,Cts8,Gene_Cts8,ENSRNOG00000040000,cts8,Cts8,Cts8l1,Gene_Cts8l1,ENSRNOG00000065532
Rat,Ambiguous official symbols,Dkk4,Gene_Dkk4,ENSRNOG00000019267,dkk4,Dkk4,Dkk2,Gene_Dkk2,ENSRNOG00000011360
Rat,Ambiguous official symbols,Dao,Gene_Dao,ENSRNOG00000054962,dao,DAO,Aoc1,Gene_Aoc1,ENSRNOG00000008575
Rat,Ambiguous official symbols,Zfp120l1,Gene_Zfp120l1,ENSRNOG00000062710,zfp120l1,Zfp120l1,Zfp120l3,Gene_Zfp120l3,ENSRNOG00000066706
Rat,Ambiguous official symbols,Tap2,Gene_Tap2,ENSRNOG00000000455,tap2,Tap2,Tap1,Gene_Tap1,ENSRNOG00000000457
Rat,Ambiguous official symbols,Defb2,Gene_Defb2,ENSRNOG00000038147,defb2,Defb2,Defb4,Gene_Defb4,ENSRNOG00000013939
Rat,Ambiguous official symbols,Stx2,Gene_Stx2,ENSRNOG00000000936,stx2,Stx2,Stx1b,Gene_Stx1b,ENSRNOG00000019193
Rat,Ambiguous official symbols,Znrf1,Gene_Znrf1,ENSRNOG00000019028,znrf1,Znrf1,Znrf2,Gene_Znrf2,ENSRNOG00000049057
Rat,Ambiguous official symbols,Ddx3,Gene_Ddx3,ENSRNOG00000002501,ddx3,Ddx3,Ddx3y,Gene_Ddx3y,ENSRNOG00000057231
Rat,Ambiguous official symbols,Asb16,Gene_Asb16,ENSRNOG00000036794,asb16,asb16,Hrob,Gene_Hrob,ENSRNOG00000020908
Rat,Ambiguous official symbols,Rhox3,Gene_Rhox3,ENSRNOG00000053351,rhox3,Rhox3,Rhoxf2b,Gene_Rhoxf2b,ENSRNOG00000040013
Rat,Ambiguous official symbols,Tat,Gene_Tat,ENSRNOG00000016348,tat,TAT,Atat1,Gene_Atat1,ENSRNOG00000000809
Rat,Ambiguous official symbols,Pbx4,Gene_Pbx4,ENSRNOG00000010736,pbx4,Pbx4,Lpar2,Gene_Lpar2,ENSRNOG00000010758
Rat,Ambiguous official symbols,Omd,Gene_Omd,ENSRNOG00000039560,omd,OMD,Orm1,Gene_Orm1,ENSRNOG00000007886
Rat,Ambiguous official symbols,Spin4,Gene_Spin4,ENSRNOG00000038169,spin4,Spin4,Serpine2,Gene_Serpine2,ENSRNOG00000015461
Rat,Ambiguous official symbols,Spin2b,Gene_Spin2b,ENSRNOG00000062360,spin2b,Spin2b,Serpina3c,Gene_Serpina3c,ENSRNOG00000010410
Rat,Ambiguous official symbols,Tpte2,Gene_Tpte2,ENSRNOG00000024837,tpte2,Tpte2,Crlf2,Gene_Crlf2,ENSRNOG00000049828
Rat,Ambiguous official symbols,Uchl3,Gene_Uchl3,ENSRNOG00000009530,uchl3,Uchl3,Uchl3-ps1,Gene_Uchl3-ps1,ENSRNOG00000065893
Rat,Ambiguous official symbols,Wdr59,Gene_Wdr59,ENSRNOG00000018967,wdr59,Wdr59,Fa2h,Gene_Fa2h,ENSRNOG00000018950
Rat,Ambiguous official symbols,Phb1l1,Gene_Phb1l1,ENSRNOG00000032797,phb1l1,Phb1l1,Phb1l2,Gene_Phb1l2,ENSRNOG00000060310
Rat,Ambiguous official symbols,Ralgdsl5,Gene_Ralgdsl5,ENSRNOG00000051817,ralgdsl5,Ralgdsl5,Ralgdsl8,Gene_Ralgdsl8,ENSRNOG00000063174
Rat,Ambiguous official symbols,Cabp1,Gene_Cabp1,ENSRNOG00000001173,cabp1,CaBP1,Pdia6,Gene_Pdia6,ENSRNOG00000050197
Rat,Ambiguous official symbols,Ecm2,Gene_Ecm2,ENSRNOG00000031716,ecm2,Ecm2,Sparcl1,Gene_Sparcl1,ENSRNOG00000015093
Rat,Ambiguous official symbols,Abcg3,Gene_Abcg3,ENSRNOG00000070774,abcg3,Abcg3,Abcg3l1,Gene_Abcg3l1,ENSRNOG00000069481
Rat,Ambiguous official symbols,Zdhhc20,Gene_Zdhhc20,ENSRNOG00000011024,zdhhc20,Zdhhc20,Zdhhc11,Gene_Zdhhc11,ENSRNOG00000039743
Rat,Ambiguous official symbols,Hmgb1,Gene_Hmgb1,ENSRNOG00000058908,hmgb1,Hmgb1,Hbp1,Gene_Hbp1,ENSRNOG00000008927
Rat,Ambiguous official symbols,Fzd10,Gene_Fzd10,ENSRNOG00000022784,fzd10,Fzd10,Fzd2,Gene_Fzd2,ENSRNOG00000021962
Rat,Ambiguous official symbols,Ubc,Gene_Ubc,ENSRNOG00000057823,ubc,UBC,Ubb,Gene_Ubb,ENSRNOG00000066088
Rat,Ambiguous official symbols,Fcgr3a,Gene_Fcgr3a,ENSRNOG00000024382,fcgr3a,Fcgr3a,"Fcgr2al1, Fcgr2a","Gene_Fcgr2al1, Gene_Fcgr2a","ENSRNOG00000046663, ENSRNOG00000049422"
Rat,Ambiguous official symbols,Limd1,Gene_Limd1,ENSRNOG00000004837,limd1,LIMD1,Lmcd1,Gene_Lmcd1,ENSRNOG00000005690
Rat,Ambiguous official symbols,Hist1h4b,Gene_Hist1h4b,ENSRNOG00000063552,hist1h4b,Hist1h4b,"Hist1h4m, H4c14, Hist1h2ao","Gene_Hist1h4m, Gene_H4c14, Gene_Hist1h2ao","ENSRNOG00000032224, ENSRNOG00000067648, ENSRNOG00000054017, ENSRNOG00000066473, ENSRNOG00000065263, ENSRNOG00000064025, ENSRNOG00000070706, ENSRNOG00000070513"
Rat,Ambiguous official symbols,Dynap,Gene_Dynap,ENSRNOG00000063474,dynap,Dynap,Dynapl1,Gene_Dynapl1,ENSRNOG00000028712
Rat,Ambiguous official symbols,Rbm24,Gene_Rbm24,ENSRNOG00000046547,rbm24,Rbm24,Fam8a1,Gene_Fam8a1,ENSRNOG00000026120
Rat,Ambiguous official symbols,Galnt15,Gene_Galnt15,ENSRNOG00000019718,galnt15,Galnt15,Galntl5,Gene_Galntl5,ENSRNOG00000040301
Rat,Ambiguous official symbols,Tcf4,Gene_Tcf4,ENSRNOG00000012405,tcf4,Tcf4,Hnf4a,Gene_Hnf4a,ENSRNOG00000008895
Rat,Ambiguous official symbols,Spag6,Gene_Spag6,ENSRNOG00000022021,spag6,Spag6,Spag6l,Gene_Spag6l,ENSRNOG00000025787
Rat,Ambiguous official symbols,Esco2,Gene_Esco2,ENSRNOG00000015921,esco2,Esco2,Esco2-ps2,Gene_Esco2-ps2,ENSRNOG00000029520
Rat,Ambiguous official symbols,Rax,Gene_Rax,ENSRNOG00000016944,rax,RAX,Prkra,Gene_Prkra,ENSRNOG00000011195
Rat,Ambiguous official symbols,Sat1,Gene_Sat1,ENSRNOG00000003809,sat1,Sat1,Slc38a1,Gene_Slc38a1,ENSRNOG00000005291
Rat,Ambiguous official symbols,Rbmx,Gene_Rbmx,ENSRNOG00000000866,rbmx,Rbmx,Rbmxl1,Gene_Rbmxl1,ENSRNOG00000062375
Rat,Ambiguous official symbols,Grp,Gene_Grp,ENSRNOG00000016999,grp,GRP,Ucma,Gene_Ucma,ENSRNOG00000017987
Rat,Ambiguous official symbols,Rpl35al1,Gene_Rpl35al1,ENSRNOG00000069961,rpl35al1,Rpl35al1,"Rpl35a, Rpl35al11, Rpl35a-ps6","Gene_Rpl35a, Gene_Rpl35al11, Gene_Rpl35a-ps6","ENSRNOG00000032348, ENSRNOG00000070978, ENSRNOG00000031641, ENSRNOG00000064222"
Rat,Ambiguous official symbols,Dzip1,Gene_Dzip1,ENSRNOG00000010311,dzip1,Dzip1,Dzip1-ps1,Gene_Dzip1-ps1,ENSRNOG00000046611
Rat,Ambiguous official symbols,Colq,Gene_Colq,ENSRNOG00000019615,colq,COLQ,Clps,Gene_Clps,ENSRNOG00000000510
Rat,Ambiguous official symbols,Rpl8,Gene_Rpl8,ENSRNOG00000068956,rpl8,Rpl8,Rpl8l1,Gene_Rpl8l1,ENSRNOG00000031381
Rat,Ambiguous official symbols,Cpne2,Gene_Cpne2,ENSRNOG00000043286,cpne2,Cpne2,Nlrc5,Gene_Nlrc5,ENSRNOG00000048222
Rat,Ambiguous official symbols,Rps27a,Gene_Rps27a,ENSRNOG00000004426,rps27a,Rps27a,"Uba52, Rps27a-ps1","Gene_Uba52, Gene_Rps27a-ps1","ENSRNOG00000019971, ENSRNOG00000034246"
Rat,Ambiguous official symbols,Dnd1,Gene_Dnd1,ENSRNOG00000016894,dnd1,Dnd1,Hars1,Gene_Hars1,ENSRNOG00000028105
Rat,Ambiguous official symbols,Trpm2,Gene_Trpm2,ENSRNOG00000001216,trpm2,Trpm2,Clu,Gene_Clu,ENSRNOG00000016460
Rat,Ambiguous official symbols,Mln,Gene_Mln,ENSRNOG00000042186,mln,Mln,Mrln,Gene_Mrln,ENSRNOG00000069916
Rat,Ambiguous official symbols,Phf11a,Gene_Phf11a,ENSRNOG00000069746,phf11a,Phf11a,"Phf11, Setdb2","Gene_Phf11, Gene_Setdb2","ENSRNOG00000053891, ENSRNOG00000021680"
Rat,Ambiguous official symbols,Spp1,Gene_Spp1,ENSRNOG00000043451,spp1,Spp1,Sgpp1,Gene_Sgpp1,ENSRNOG00000005175
Rat,Ambiguous official symbols,Galnt9,Gene_Galnt9,ENSRNOG00000037476,galnt9,Galnt9,Galnt10,Gene_Galnt10,ENSRNOG00000002488
Rat,Ambiguous official symbols,Aff2,Gene_Aff2,ENSRNOG00000052572,aff2,Aff2,1700020N15Rikl,Gene_1700020N15Rikl,"ENSRNOG00000067249, ENSRNOG00000064273"
Rat,Ambiguous official symbols,Tdh,Gene_Tdh,ENSRNOG00000011342,tdh,TDH,Sds,Gene_Sds,ENSRNOG00000001388
Rat,Ambiguous official symbols,Glud1,Gene_Glud1,ENSRNOG00000057367,glud1,GluD1,Grid1,Gene_Grid1,ENSRNOG00000055499
Rat,Ambiguous official symbols,Dsp,Gene_Dsp,ENSRNOG00000013928,dsp,Dsp,Dspp,Gene_Dspp,ENSRNOG00000002168
Rat,Ambiguous official symbols,Csn2,Gene_Csn2,ENSRNOG00000039326,csn2,CSN2,Cops2,Gene_Cops2,ENSRNOG00000008744
Rat,Ambiguous official symbols,Rpl10,Gene_Rpl10,ENSRNOG00000056765,rpl10,Rpl10,"Rpl15l1, Rpl15","Gene_Rpl15l1, Gene_Rpl15","ENSRNOG00000025212, ENSRNOG00000008140"
Rat,Ambiguous official symbols,Ripk1,Gene_Ripk1,ENSRNOG00000017787,ripk1,rIpk1,Ippk,Gene_Ippk,ENSRNOG00000015631
Rat,Ambiguous official symbols,Slc66a2,Gene_Slc66a2,ENSRNOG00000059215,slc66a2,SLC66A2,Npc1l1,Gene_Npc1l1,ENSRNOG00000049955
Rat,Ambiguous official symbols,Hmgb2l1,Gene_Hmgb2l1,ENSRNOG00000013167,hmgb2l1,Hmgb2l1,Hmgxb4,Gene_Hmgxb4,ENSRNOG00000013878
Rat,Ambiguous official symbols,Spcs3,Gene_Spcs3,ENSRNOG00000038933,spcs3,Spcs3,"Arxes1, Arxes2","Gene_Arxes1, Gene_Arxes2","ENSRNOG00000049355, ENSRNOG00000046858"

Species,Category,tolower_Gene_Synonym,Anchored_Gene_Synonym,Gene_Synonym_variants,Assigned_Official_symbols,Ensembl_stable_ID
Rat,Ambiguous_gene_synonym,sec7,Gene_synonym_sec7,Sec7,"Cyth2, Cyth1, Cyth3","ENSRNOG00000021051, ENSRNOG00000043381, ENSRNOG00000001065"
Rat,Ambiguous_gene_synonym,olr530,Gene_synonym_olr530,Olr530,"Or8h10c, Or8h10b","ENSRNOG00000062311, ENSRNOG00000070361"
Rat,Ambiguous_gene_synonym,loc295012,Gene_synonym_loc295012,LOC295012,"Tgap1l11, Tgap1l3","ENSRNOG00000070569, ENSRNOG00000042222"
Rat,Ambiguous_gene_synonym,rgd1563562,Gene_synonym_rgd1563562,RGD1563562,"Tgap1l11, Tgap1l3","ENSRNOG00000070569, ENSRNOG00000042222"
Rat,Ambiguous_gene_synonym,loc102548017,Gene_synonym_loc102548017,LOC102548017,"Tgap1l11, Tgap1l8","ENSRNOG00000070569, ENSRNOG00000064913"
Rat,Ambiguous_gene_synonym,loc678817,Gene_synonym_loc678817,LOC678817,"Tgap1l11, Tgap1l8","ENSRNOG00000070569, ENSRNOG00000064913"
Rat,Ambiguous_gene_synonym,loc499878,Gene_synonym_loc499878,LOC499878,"Mfap1a, Ppip5k1","ENSRNOG00000065756, ENSRNOG00000014436"
Rat,Ambiguous_gene_synonym,rgd1562232,Gene_synonym_rgd1562232,RGD1562232,"Mfap1a, Ppip5k1","ENSRNOG00000065756, ENSRNOG00000014436"
Rat,Ambiguous_gene_synonym,amy2,Gene_synonym_amy2,Amy2,"Amy2a3, LOC103689940","ENSRNOG00000065221, ENSRNOG00000069596"
Rat,Ambiguous_gene_synonym,loc100911494,Gene_synonym_loc100911494,LOC100911494,"Amy2a3, LOC103689940","ENSRNOG00000065221, ENSRNOG00000069596"
Rat,Ambiguous_gene_synonym,pa,Gene_synonym_pa,PA,"Amy2a3, LOC103689940","ENSRNOG00000065221, ENSRNOG00000069596"
Rat,Ambiguous_gene_synonym,amy2-3,Gene_synonym_amy2-3,Amy2-3,"Amy2a3, LOC103689940","ENSRNOG00000065221, ENSRNOG00000069596"
Rat,Ambiguous_gene_synonym,loc365914,Gene_synonym_loc365914,LOC365914,"Amy2a3, LOC103689940","ENSRNOG00000065221, ENSRNOG00000069596"
Rat,Ambiguous_gene_synonym,mgc114501,Gene_synonym_mgc114501,MGC114501,"Zfp61, Zfp94","ENSRNOG00000019416, ENSRNOG00000065649"
Rat,Ambiguous_gene_synonym,loc296318,Gene_synonym_loc296318,LOC296318,"Ndrg3l1, LOC120101769, Ndrg3","ENSRNOG00000067832, ENSRNOG00000064950, ENSRNOG00000036813"
Rat,Ambiguous_gene_synonym,loc100361060,Gene_synonym_loc100361060,LOC100361060,"Rpl36l3, Rpl36l7","ENSRNOG00000031947, ENSRNOG00000060478"
Rat,Ambiguous_gene_synonym,loc312559,Gene_synonym_loc312559,LOC312559,"Chchd4, Chchd4-ps1","ENSRNOG00000069157, ENSRNOG00000022466"
Rat,Ambiguous_gene_synonym,mgc109542,Gene_synonym_mgc109542,MGC109542,"Chchd4, Chchd4-ps1","ENSRNOG00000069157, ENSRNOG00000022466"
Rat,Ambiguous_gene_synonym,loc100361898,Gene_synonym_loc100361898,LOC100361898,"Chchd4, Chchd4-ps1","ENSRNOG00000069157, ENSRNOG00000022466"
Rat,Ambiguous_gene_synonym,loc108352192,Gene_synonym_loc108352192,LOC108352192,"Vom2r6, Vom2r4","ENSRNOG00000069767, ENSRNOG00000069644"
Rat,Ambiguous_gene_synonym,loc308248,Gene_synonym_loc308248,LOC308248,"Vom2r6, Vom2r4","ENSRNOG00000069767, ENSRNOG00000069644"
Rat,Ambiguous_gene_synonym,rgd1564110,Gene_synonym_rgd1564110,RGD1564110,"Vom2r6, Vom2r4","ENSRNOG00000069767, ENSRNOG00000069644"
Rat,Ambiguous_gene_synonym,loc498211,Gene_synonym_loc498211,LOC498211,"Mat2a, Mat2al1","ENSRNOG00000013520, ENSRNOG00000028513"
Rat,Ambiguous_gene_synonym,rgd1560523,Gene_synonym_rgd1560523,RGD1560523,"Mat2a, Mat2al1","ENSRNOG00000013520, ENSRNOG00000028513"
Rat,Ambiguous_gene_synonym,loc312077,Gene_synonym_loc312077,LOC312077,"Golga3-ps1, Golga3","ENSRNOG00000061046, ENSRNOG00000037437"
Rat,Ambiguous_gene_synonym,thrrs,Gene_synonym_thrrs,thrRS,"Tars1, Tars2","ENSRNOG00000019023, ENSRNOG00000057194"
Rat,Ambiguous_gene_synonym,olr358,Gene_synonym_olr358,Olr358,"Or5b104b, Olr1442l1","ENSRNOG00000057094, ENSRNOG00000064189"
Rat,Ambiguous_gene_synonym,abpa1,Gene_synonym_abpa1,Abpa1,"Apbh, Scgb1b24","ENSRNOG00000064903, ENSRNOG00000069356"
Rat,Ambiguous_gene_synonym,abpa2,Gene_synonym_abpa2,Abpa2,"Apbh, Scgb1b24","ENSRNOG00000064903, ENSRNOG00000069356"
Rat,Ambiguous_gene_synonym,loc292801,Gene_synonym_loc292801,LOC292801,"Apbh, Scgb1b24","ENSRNOG00000064903, ENSRNOG00000069356"
Rat,Ambiguous_gene_synonym,loc689199,Gene_synonym_loc689199,LOC689199,"Apbh, Scgb1b24","ENSRNOG00000064903, ENSRNOG00000069356"
Rat,Ambiguous_gene_synonym,sdh,Gene_synonym_sdh,"SDH, Sdh","Sord, Sds","ENSRNOG00000017291, ENSRNOG00000001388"
Rat,Ambiguous_gene_synonym,loc120093077,Gene_synonym_loc120093077,LOC120093077,"LOC120098584, Cyp2c6v1l1","ENSRNOG00000024016, ENSRNOG00000054181"
Rat,Ambiguous_gene_synonym,cox6b,Gene_synonym_cox6b,"Cox6b, COX6B","Cox6b1, Cox6a2, Upk1a, LOC120103152","ENSRNOG00000066942, ENSRNOG00000019851, ENSRNOG00000024331, ENSRNOG00000024309, ENSRNOG00000034161"
Rat,Ambiguous_gene_synonym,loc688869,Gene_synonym_loc688869,LOC688869,"Cox6b1, LOC120103152","ENSRNOG00000066942, ENSRNOG00000024309, ENSRNOG00000034161"
Rat,Ambiguous_gene_synonym,olr318,Gene_synonym_olr318,Olr318,"Or10v9, Or10v9b","ENSRNOG00000070788, ENSRNOG00000063075"
Rat,Ambiguous_gene_synonym,ftl,Gene_synonym_ftl,Ftl,"Ftl1-ps14, Ftl1","ENSRNOG00000065602, ENSRNOG00000064385, ENSRNOG00000020843"
Rat,Ambiguous_gene_synonym,loc100359668,Gene_synonym_loc100359668,LOC100359668,"Ftl1-ps14, Ftl1l2","ENSRNOG00000065602, ENSRNOG00000033776"
Rat,Ambiguous_gene_synonym,idh,Gene_synonym_idh,IDH,"Idh2, Idh3g, Idh1","ENSRNOG00000013949, ENSRNOG00000055572, ENSRNOG00000015020"
Rat,Ambiguous_gene_synonym,idp,Gene_synonym_idp,IDP,"Idh2, Idh1","ENSRNOG00000013949, ENSRNOG00000015020"
Rat,Ambiguous_gene_synonym,loc362041,Gene_synonym_loc362041,LOC362041,"Rpl34, Rpl34l2","ENSRNOG00000016387, ENSRNOG00000038045"
Rat,Ambiguous_gene_synonym,rpl34l2,Gene_synonym_rpl34l2,Rpl34l2,"Rpl34, Rpl34l2","ENSRNOG00000016387, ENSRNOG00000038045"
Rat,Ambiguous_gene_synonym,sytv,Gene_synonym_sytv,"sytV, Sytv","Syt5, Syt9","ENSRNOG00000018217, ENSRNOG00000019613"
Rat,Ambiguous_gene_synonym,p14,Gene_synonym_p14,p14,"Fabp1, Sub1, S100a9","ENSRNOG00000006675, ENSRNOG00000067555, ENSRNOG00000011483, ENSRNOG00000050563"
Rat,Ambiguous_gene_synonym,scp,Gene_synonym_scp,SCP,"Fabp1, Crisp3","ENSRNOG00000006675, ENSRNOG00000013496"
Rat,Ambiguous_gene_synonym,loc499690,Gene_synonym_loc499690,LOC499690,"Tmem167b, Tmem167b-ps1","ENSRNOG00000069709, ENSRNOG00000000376"
Rat,Ambiguous_gene_synonym,rgd1564454,Gene_synonym_rgd1564454,RGD1564454,"Tmem167b, Tmem167b-ps1","ENSRNOG00000069709, ENSRNOG00000000376"
Rat,Ambiguous_gene_synonym,fyb,Gene_synonym_fyb,Fyb,"Fyb1, Rictor","ENSRNOG00000013886, ENSRNOG00000011341"
Rat,Ambiguous_gene_synonym,prg-1,Gene_synonym_prg-1,"Prg-1, PRG-1","Plppr4, Ptgr1","ENSRNOG00000016872, ENSRNOG00000015072"
Rat,Ambiguous_gene_synonym,prg1,Gene_synonym_prg1,Prg1,"Plppr4, Ier3","ENSRNOG00000016872, ENSRNOG00000000827"
Rat,Ambiguous_gene_synonym,loc102556157,Gene_synonym_loc102556157,LOC102556157,"Zfp950l8, LOC134484934","ENSRNOG00000070257, ENSRNOG00000066299"
Rat,Ambiguous_gene_synonym,arp-1,Gene_synonym_arp-1,ARP-1,"Nr2f2, Nr2f1","ENSRNOG00000010308, ENSRNOG00000014795"
Rat,Ambiguous_gene_synonym,coup-tf ii,Gene_synonym_coup-tf ii,COUP-TF II,"Nr2f2, Nr2f1","ENSRNOG00000010308, ENSRNOG00000014795"
Rat,Ambiguous_gene_synonym,coup-tf2,Gene_synonym_coup-tf2,COUP-TF2,"Nr2f2, Nr2f1","ENSRNOG00000010308, ENSRNOG00000014795"
Rat,Ambiguous_gene_synonym,tfcoup2,Gene_synonym_tfcoup2,Tfcoup2,"Nr2f2, Nr2f1","ENSRNOG00000010308, ENSRNOG00000014795"
Rat,Ambiguous_gene_synonym,olfr1240,Gene_synonym_olfr1240,Olfr1240,"LOC120101681, Or4a68","ENSRNOG00000063688, ENSRNOG00000064193"
Rat,Ambiguous_gene_synonym,olr702,Gene_synonym_olr702,Olr702,"LOC120101681, Or4a68","ENSRNOG00000063688, ENSRNOG00000064193"
Rat,Ambiguous_gene_synonym,ratchr3-73717351-73716362_orf,Gene_synonym_ratchr3-73717351-73716362_orf,ratchr3-73717351-73716362_ORF,"LOC120101681, Or4a68","ENSRNOG00000063688, ENSRNOG00000064193"
Rat,Ambiguous_gene_synonym,glut,Gene_synonym_glut,"GluT, Glut","Slc1a2, Gls","ENSRNOG00000005479, ENSRNOG00000056246"
Rat,Ambiguous_gene_synonym,olr122,Gene_synonym_olr122,Olr122,"Or52a20, Or52a20l1","ENSRNOG00000029978, ENSRNOG00000032984"
Rat,Ambiguous_gene_synonym,phi-1,Gene_synonym_phi-1,PHI-1,"Ppp1r14b, Ppp1r14b-ps2","ENSRNOG00000021151, ENSRNOG00000068025"
Rat,Ambiguous_gene_synonym,crp-1,Gene_synonym_crp-1,"CRP-1, Crp-1","Andpro, Crip1","ENSRNOG00000031840, ENSRNOG00000027990"
Rat,Ambiguous_gene_synonym,crp1,Gene_synonym_crp1,"Crp1, CRP1","Andpro, Csrp1, Cebpe","ENSRNOG00000031840, ENSRNOG00000008937, ENSRNOG00000014282"
Rat,Ambiguous_gene_synonym,mlp,Gene_synonym_mlp,"MLP, Mlp","Csrp3, Muc2, Marcksl1, LOC103689966","ENSRNOG00000014327, ENSRNOG00000046602, ENSRNOG00000009113, ENSRNOG00000066033"
Rat,Ambiguous_gene_synonym,zfp1007l,Gene_synonym_zfp1007l,Zfp1007l,"Zfp1007l2, Zfp1007l1","ENSRNOG00000070917, ENSRNOG00000063563"
Rat,Ambiguous_gene_synonym,mgc72932,Gene_synonym_mgc72932,MGC72932,"Snu13-ps5, Snu13","ENSRNOG00000025154, ENSRNOG00000006762"
Rat,Ambiguous_gene_synonym,nhp2l1,Gene_synonym_nhp2l1,Nhp2l1,"Snu13-ps5, Snu13","ENSRNOG00000025154, ENSRNOG00000006762"
Rat,Ambiguous_gene_synonym,otk27,Gene_synonym_otk27,Otk27,"Snu13-ps5, Snu13","ENSRNOG00000025154, ENSRNOG00000006762"
Rat,Ambiguous_gene_synonym,loc100359574,Gene_synonym_loc100359574,LOC100359574,"Snu13-ps5, Snu13","ENSRNOG00000025154, ENSRNOG00000006762"
Rat,Ambiguous_gene_synonym,bdp,Gene_synonym_bdp,BDP,"Pcsk1, Ppm1k","ENSRNOG00000011107, ENSRNOG00000006893"
Rat,Ambiguous_gene_synonym,pc1,Gene_synonym_pc1,"PC1, Pc1","Pcsk1, Enpp1","ENSRNOG00000011107, ENSRNOG00000013994"
Rat,Ambiguous_gene_synonym,pc3,Gene_synonym_pc3,PC3,"Pcsk1, Btg2","ENSRNOG00000011107, ENSRNOG00000003300"
Rat,Ambiguous_gene_synonym,bal,Gene_synonym_bal,"BAL, Bal","Slc27a5, Cel","ENSRNOG00000019626, ENSRNOG00000010406"
Rat,Ambiguous_gene_synonym,mgc108603,Gene_synonym_mgc108603,MGC108603,"AABR07007134.1, Gcsh","ENSRNOG00000051496, ENSRNOG00000011535"
Rat,Ambiguous_gene_synonym,aabr07002868.1,Gene_synonym_aabr07002868.1,AABR07002868.1,"Zfp84, Zfp568","ENSRNOG00000029043, ENSRNOG00000055519, ENSRNOG00000046652"
Rat,Ambiguous_gene_synonym,loc308482,Gene_synonym_loc308482,LOC308482,"Zfp84, Zfp568","ENSRNOG00000029043, ENSRNOG00000055519, ENSRNOG00000046652"
Rat,Ambiguous_gene_synonym,zfp790,Gene_synonym_zfp790,Zfp790,"Zfp84, Zfp568","ENSRNOG00000029043, ENSRNOG00000055519, ENSRNOG00000046652"
Rat,Ambiguous_gene_synonym,znf30,Gene_synonym_znf30,Znf30,"Zfp84, Zfp568","ENSRNOG00000029043, ENSRNOG00000055519, ENSRNOG00000046652"
Rat,Ambiguous_gene_synonym,e2,Gene_synonym_e2,E2,"Dlat-ps1, Dlst, Dlat","ENSRNOG00000017095, ENSRNOG00000005061, ENSRNOG00000009994"
Rat,Ambiguous_gene_synonym,pbc,Gene_synonym_pbc,PBC,"Dlat-ps1, Dlat","ENSRNOG00000017095, ENSRNOG00000009994"
Rat,Ambiguous_gene_synonym,pdc-e2,Gene_synonym_pdc-e2,PDC-E2,"Dlat-ps1, Dlat","ENSRNOG00000017095, ENSRNOG00000009994"
Rat,Ambiguous_gene_synonym,pdce2,Gene_synonym_pdce2,PDCE2,"Dlat-ps1, Dlat","ENSRNOG00000017095, ENSRNOG00000009994"
Rat,Ambiguous_gene_synonym,pc4,Gene_synonym_pc4,"PC4, Pc4","Sub1, Ifrd1, Pcsk4","ENSRNOG00000067555, ENSRNOG00000050563, ENSRNOG00000050997, ENSRNOG00000016405"
Rat,Ambiguous_gene_synonym,psp,Gene_synonym_psp,"PSP, Psp","Reg1a, Bpifa2, Rida, Pspn, Psph","ENSRNOG00000006486, ENSRNOG00000013540, ENSRNOG00000005437, ENSRNOG00000071190, ENSRNOG00000000925"
Rat,Ambiguous_gene_synonym,ptp,Gene_synonym_ptp,"PTP, Ptp, ptp","Reg1a, Ptpn1, Slc25a3, Ptpn13","ENSRNOG00000006486, ENSRNOG00000010574, ENSRNOG00000008797, ENSRNOG00000002061"
Rat,Ambiguous_gene_synonym,reg1,Gene_synonym_reg1,Reg1,"Reg1a, Zc3h12a","ENSRNOG00000006486, ENSRNOG00000009131"
Rat,Ambiguous_gene_synonym,loc100359464,Gene_synonym_loc100359464,LOC100359464,"LOC134478826, Zfp420","ENSRNOG00000037556, ENSRNOG00000020774"
Rat,Ambiguous_gene_synonym,loc103690163,Gene_synonym_loc103690163,LOC103690163,"LOC134478826, Zfp420","ENSRNOG00000037556, ENSRNOG00000020774"
Rat,Ambiguous_gene_synonym,p54,Gene_synonym_p54,p54,"Nucb2, Ets1","ENSRNOG00000020456, ENSRNOG00000008941"
Rat,Ambiguous_gene_synonym,rps19l2,Gene_synonym_rps19l2,Rps19l2,"Rps19, Rps19l3","ENSRNOG00000037897, ENSRNOG00000031474"
Rat,Ambiguous_gene_synonym,tubb2,Gene_synonym_tubb2,Tubb2,"Tubb4b, Tubb2a, Tubb2b","ENSRNOG00000010170, ENSRNOG00000017558, ENSRNOG00000017445"
Rat,Ambiguous_gene_synonym,klk6,Gene_synonym_klk6,Klk6,"Klk1c8, Klk1c6","ENSRNOG00000070110, ENSRNOG00000068628"
Rat,Ambiguous_gene_synonym,bgp,Gene_synonym_bgp,Bgp,"Bglap, Ceacam1","ENSRNOG00000019607, ENSRNOG00000020578"
Rat,Ambiguous_gene_synonym,bgpr,Gene_synonym_bgpr,BGPR,"Bglap, Ceacam1","ENSRNOG00000019607, ENSRNOG00000020578"
Rat,Ambiguous_gene_synonym,mgc93478,Gene_synonym_mgc93478,MGC93478,"Timm23-ps8, Timm23b, Timm23","ENSRNOG00000032900, ENSRNOG00000031285, ENSRNOG00000019811"
Rat,Ambiguous_gene_synonym,loc100362432,Gene_synonym_loc100362432,LOC100362432,"Timm23-ps8, Timm23","ENSRNOG00000032900, ENSRNOG00000019811"
Rat,Ambiguous_gene_synonym,at-1,Gene_synonym_at-1,AT-1,"Slc33a1, Nat1","ENSRNOG00000010023, ENSRNOG00000049498"
Rat,Ambiguous_gene_synonym,pgp-i,Gene_synonym_pgp-i,PGP-I,"Cd44, Pgpep1","ENSRNOG00000006094, ENSRNOG00000019639"
Rat,Ambiguous_gene_synonym,rhamm,Gene_synonym_rhamm,RHAMM,"Cd44, Hmmr","ENSRNOG00000006094, ENSRNOG00000059894"
Rat,Ambiguous_gene_synonym,asi,Gene_synonym_asi,ASI,"Rpl17-ps17, Arsi, Rpl17","ENSRNOG00000029262, ENSRNOG00000026060, ENSRNOG00000018680"
Rat,Ambiguous_gene_synonym,l23,Gene_synonym_l23,L23,"Rpl17-ps17, Rpl17","ENSRNOG00000029262, ENSRNOG00000018680"
Rat,Ambiguous_gene_synonym,mgc112577,Gene_synonym_mgc112577,MGC112577,"Rpl17-ps17, Rpl17","ENSRNOG00000029262, ENSRNOG00000018680"
Rat,Ambiguous_gene_synonym,rpl23,Gene_synonym_rpl23,rpL23,"Rpl17-ps17, Rpl17","ENSRNOG00000029262, ENSRNOG00000018680"
Rat,Ambiguous_gene_synonym,rpl17l2,Gene_synonym_rpl17l2,Rpl17l2,"Rpl17-ps17, Rpl17-ps16","ENSRNOG00000029262, ENSRNOG00000027271"
Rat,Ambiguous_gene_synonym,loc499522,Gene_synonym_loc499522,LOC499522,"Rpl17-ps17, Rpl17l3","ENSRNOG00000029262, ENSRNOG00000064230"
Rat,Ambiguous_gene_synonym,olr214,Gene_synonym_olr214,Olr214,"Or2ag19b, Or2ag19","ENSRNOG00000066657, ENSRNOG00000064816"
Rat,Ambiguous_gene_synonym,acl,Gene_synonym_acl,"Acl, ACL","Apoc4, Apoa4, Acly","ENSRNOG00000018405, ENSRNOG00000055909, ENSRNOG00000016924"
Rat,Ambiguous_gene_synonym,asc-1,Gene_synonym_asc-1,Asc-1,"Slc7a10, Ascc1","ENSRNOG00000010938, ENSRNOG00000056647"
Rat,Ambiguous_gene_synonym,olr196,Gene_synonym_olr196,Olr196,"Or52l1b, Or52l1","ENSRNOG00000063165, ENSRNOG00000062378"
Rat,Ambiguous_gene_synonym,ratchr1-163062782-163061832_orf,Gene_synonym_ratchr1-163062782-163061832_orf,ratchr1-163062782-163061832_ORF,"Or52l1b, Or52l1","ENSRNOG00000063165, ENSRNOG00000062378"
Rat,Ambiguous_gene_synonym,pthr1,Gene_synonym_pthr1,Pthr1,"Pth, Pth1r","ENSRNOG00000014318, ENSRNOG00000020948"
Rat,Ambiguous_gene_synonym,klk1,Gene_synonym_klk1,Klk1,"Klk1c12, Klk1b3","ENSRNOG00000069309, ENSRNOG00000068069"
Rat,Ambiguous_gene_synonym,dnahc8,Gene_synonym_dnahc8,Dnahc8,"Dnah5, Dnah8","ENSRNOG00000048363, ENSRNOG00000000542"
Rat,Ambiguous_gene_synonym,mgc116166,Gene_synonym_mgc116166,MGC116166,"Iqub, Wasl","ENSRNOG00000021729, ENSRNOG00000006975"
Rat,Ambiguous_gene_synonym,trs4,Gene_synonym_trs4,"Trs4, TRS4","Iqub, Wasl","ENSRNOG00000021729, ENSRNOG00000006975"
Rat,Ambiguous_gene_synonym,b3gnt1,Gene_synonym_b3gnt1,B3gnt1,"B4gat1, B3gnt2","ENSRNOG00000020110, ENSRNOG00000009267"
Rat,Ambiguous_gene_synonym,loc685069,Gene_synonym_loc685069,LOC685069,"H2az2l1, H2az2","ENSRNOG00000068631, ENSRNOG00000052275"
Rat,Ambiguous_gene_synonym,h2a.z-2,Gene_synonym_h2a.z-2,H2A.Z-2,"H2az2l1, H2az2l3, H2az1-ps1, H2az2","ENSRNOG00000068631, ENSRNOG00000010306, ENSRNOG00000038375, ENSRNOG00000052275"
Rat,Ambiguous_gene_synonym,h2afv,Gene_synonym_h2afv,H2afv,"H2az2l1, H2az2l3, H2az1-ps1, H2az2","ENSRNOG00000068631, ENSRNOG00000010306, ENSRNOG00000038375, ENSRNOG00000052275"
Rat,Ambiguous_gene_synonym,loc685909,Gene_synonym_loc685909,LOC685909,"H2az2l1, H2az2l3, H2az1-ps1, H2az2","ENSRNOG00000068631, ENSRNOG00000010306, ENSRNOG00000038375, ENSRNOG00000052275"
Rat,Ambiguous_gene_synonym,olr775,Gene_synonym_olr775,Olr775,"Or4k48b, Or4k48","ENSRNOG00000062660, ENSRNOG00000067536"
Rat,Ambiguous_gene_synonym,klk3,Gene_synonym_klk3,"KLK3, Klk3","Klk1c3, Klkb1","ENSRNOG00000033414, ENSRNOG00000014118"
Rat,Ambiguous_gene_synonym,pak-1,Gene_synonym_pak-1,PAK-1,"Pak1, Pkn1","ENSRNOG00000029784, ENSRNOG00000004131"
Rat,Ambiguous_gene_synonym,aabr07002774.4,Gene_synonym_aabr07002774.4,AABR07002774.4,"LOC134478825, Zfp780b","ENSRNOG00000018885, ENSRNOG00000050995, ENSRNOG00000029805"
Rat,Ambiguous_gene_synonym,loc102554136,Gene_synonym_loc102554136,LOC102554136,"LOC134478825, Zfp780b","ENSRNOG00000018885, ENSRNOG00000050995, ENSRNOG00000029805"
Rat,Ambiguous_gene_synonym,loc685578,Gene_synonym_loc685578,LOC685578,"LOC134478825, Zfp780b","ENSRNOG00000018885, ENSRNOG00000050995, ENSRNOG00000029805"
Rat,Ambiguous_gene_synonym,ampd,Gene_synonym_ampd,Ampd,"Ampd1, Ampd2, Ampd3","ENSRNOG00000018656, ENSRNOG00000019240, ENSRNOG00000018262"
Rat,Ambiguous_gene_synonym,loc100363452,Gene_synonym_loc100363452,LOC100363452,"Rps8-ps17, Rps8","ENSRNOG00000021395, ENSRNOG00000054626"
Rat,Ambiguous_gene_synonym,rps8l3,Gene_synonym_rps8l3,Rps8l3,"Rps8-ps17, Rps8","ENSRNOG00000021395, ENSRNOG00000054626"
Rat,Ambiguous_gene_synonym,mgc156490,Gene_synonym_mgc156490,MGC156490,"Actc1, Acta2","ENSRNOG00000008536, ENSRNOG00000058039"
Rat,Ambiguous_gene_synonym,mgc105507,Gene_synonym_mgc105507,MGC105507,"Acta2, Actg2","ENSRNOG00000058039, ENSRNOG00000029401"
Rat,Ambiguous_gene_synonym,smga,Gene_synonym_smga,SMGA,"Acta2, Actg2","ENSRNOG00000058039, ENSRNOG00000029401"
Rat,Ambiguous_gene_synonym,atp5md,Gene_synonym_atp5md,Atp5md,"Atp5mk-ps2, Atp5mk","ENSRNOG00000020296, ENSRNOG00000067471"
Rat,Ambiguous_gene_synonym,usmg5,Gene_synonym_usmg5,Usmg5,"Atp5mk-ps2, Atp5mk","ENSRNOG00000020296, ENSRNOG00000067471"
Rat,Ambiguous_gene_synonym,loc100360002,Gene_synonym_loc100360002,LOC100360002,"Atp5mk-ps2, Atp5mk, Atp5mkl1","ENSRNOG00000020296, ENSRNOG00000067471, ENSRNOG00000042869"
Rat,Ambiguous_gene_synonym,loc103693430,Gene_synonym_loc103693430,LOC103693430,"Atp5mk-ps2, Atp5mk, Atp5mkl1","ENSRNOG00000020296, ENSRNOG00000067471, ENSRNOG00000042869"
Rat,Ambiguous_gene_synonym,cbp,Gene_synonym_cbp,"Cbp, CBP","Pag1, Crebbp","ENSRNOG00000061328, ENSRNOG00000005330"
Rat,Ambiguous_gene_synonym,loc103691549,Gene_synonym_loc103691549,LOC103691549,"Tgap1l5, LOC120100814, LOC120093152","ENSRNOG00000069607, ENSRNOG00000069904, ENSRNOG00000038242"
Rat,Ambiguous_gene_synonym,loc310390,Gene_synonym_loc310390,LOC310390,"Tgap1l5, LOC120100814, LOC120093152","ENSRNOG00000069607, ENSRNOG00000069904, ENSRNOG00000038242"
Rat,Ambiguous_gene_synonym,loc365791,Gene_synonym_loc365791,LOC365791,"Tgap1l5, LOC120100814, LOC120093152","ENSRNOG00000069607, ENSRNOG00000069904, ENSRNOG00000038242"
Rat,Ambiguous_gene_synonym,rgd1560995,Gene_synonym_rgd1560995,RGD1560995,"Tgap1l5, LOC120100814, LOC120093152","ENSRNOG00000069607, ENSRNOG00000069904, ENSRNOG00000038242"
Rat,Ambiguous_gene_synonym,ensrnog00000069904,Gene_synonym_ensrnog00000069904,ENSRNOG00000069904,"Tgap1l5, LOC120100814","ENSRNOG00000069607, ENSRNOG00000069904"
Rat,Ambiguous_gene_synonym,znf146,Gene_synonym_znf146,Znf146,"Zfp260, Zfp146","ENSRNOG00000020762, ENSRNOG00000067450, ENSRNOG00000006796"
Rat,Ambiguous_gene_synonym,atp5mj,Gene_synonym_atp5mj,Atp5mj,"Atp5mj-ps1, Atp5mpl","ENSRNOG00000066701, ENSRNOG00000070574"
Rat,Ambiguous_gene_synonym,loc100912557,Gene_synonym_loc100912557,LOC100912557,"Atp5mj-ps1, Atp5mpl","ENSRNOG00000066701, ENSRNOG00000070574"
Rat,Ambiguous_gene_synonym,mlq,Gene_synonym_mlq,MLQ,"Atp5mj-ps1, Atp5mpl","ENSRNOG00000066701, ENSRNOG00000070574"
Rat,Ambiguous_gene_synonym,loc361309,Gene_synonym_loc361309,LOC361309,"AC112866.1, Paip2","ENSRNOG00000048424, ENSRNOG00000019934"
Rat,Ambiguous_gene_synonym,paip-2,Gene_synonym_paip-2,PAIP-2,"AC112866.1, Paip2","ENSRNOG00000048424, ENSRNOG00000019934"
Rat,Ambiguous_gene_synonym,hmgn5,Gene_synonym_hmgn5,Hmgn5,"Hmgn5, Hmgn5b","ENSRNOG00000065214, ENSRNOG00000029078"
Rat,Ambiguous_gene_synonym,hmgn5l1,Gene_synonym_hmgn5l1,Hmgn5l1,"Hmgn5, Hmgn5b","ENSRNOG00000065214, ENSRNOG00000029078"
Rat,Ambiguous_gene_synonym,loc120097335,Gene_synonym_loc120097335,LOC120097335,"Hmgn5, Hmgn5b","ENSRNOG00000065214, ENSRNOG00000029078"
Rat,Ambiguous_gene_synonym,loc365273,Gene_synonym_loc365273,LOC365273,"Hmgn5, Hmgn5b","ENSRNOG00000065214, ENSRNOG00000029078"
Rat,Ambiguous_gene_synonym,loc680182,Gene_synonym_loc680182,LOC680182,"Hmgn5, Hmgn5b","ENSRNOG00000065214, ENSRNOG00000029078"
Rat,Ambiguous_gene_synonym,loc681284,Gene_synonym_loc681284,LOC681284,"Hmgn5, Hmgn5b","ENSRNOG00000065214, ENSRNOG00000029078"
Rat,Ambiguous_gene_synonym,mgc187664,Gene_synonym_mgc187664,MGC187664,"Hmgn5, Hmgn5b","ENSRNOG00000065214, ENSRNOG00000029078"
Rat,Ambiguous_gene_synonym,nsbp1,Gene_synonym_nsbp1,Nsbp1,"Hmgn5, Hmgn5b","ENSRNOG00000065214, ENSRNOG00000029078"
Rat,Ambiguous_gene_synonym,nsbp1_predicted,Gene_synonym_nsbp1_predicted,Nsbp1_predicted,"Hmgn5, Hmgn5b","ENSRNOG00000065214, ENSRNOG00000029078"
Rat,Ambiguous_gene_synonym,loc100910616,Gene_synonym_loc100910616,LOC100910616,"Hmgn5, Hmgn5b","ENSRNOG00000065214, ENSRNOG00000029078"
Rat,Ambiguous_gene_synonym,pap,Gene_synonym_pap,"Pap, pap, PAP","Reg3b, Acp3, Pdap1","ENSRNOG00000006151, ENSRNOG00000011820, ENSRNOG00000000990"
Rat,Ambiguous_gene_synonym,pap1,Gene_synonym_pap1,"Pap1, PAP1","Reg3b, Pdap1","ENSRNOG00000006151, ENSRNOG00000000990"
Rat,Ambiguous_gene_synonym,reg-2,Gene_synonym_reg-2,REG-2,"Reg3b, Flot1","ENSRNOG00000006151, ENSRNOG00000000826"
Rat,Ambiguous_gene_synonym,loc103690283,Gene_synonym_loc103690283,LOC103690283,"Rps2-ps13, AABR07067814.1, Rps2-ps42","ENSRNOG00000069056, ENSRNOG00000032289, ENSRNOG00000065186"
Rat,Ambiguous_gene_synonym,loc688473,Gene_synonym_loc688473,LOC688473,"Rps2-ps13, AABR07067814.1, Rps2-ps42","ENSRNOG00000069056, ENSRNOG00000032289, ENSRNOG00000065186"
Rat,Ambiguous_gene_synonym,rps2l2,Gene_synonym_rps2l2,Rps2l2,"Rps2-ps13, AABR07067814.1, Rps2-ps42","ENSRNOG00000069056, ENSRNOG00000032289, ENSRNOG00000065186"
Rat,Ambiguous_gene_synonym,loc367324,Gene_synonym_loc367324,LOC367324,"Rps17l2, AABR07068536.1","ENSRNOG00000019106, ENSRNOG00000032765"
Rat,Ambiguous_gene_synonym,rgd1559955,Gene_synonym_rgd1559955,RGD1559955,"Rps17l2, AABR07068536.1","ENSRNOG00000019106, ENSRNOG00000032765"
Rat,Ambiguous_gene_synonym,rps17l1,Gene_synonym_rps17l1,Rps17l1,"Rps17l2, AABR07068536.1, Rps17l4","ENSRNOG00000019106, ENSRNOG00000032765, ENSRNOG00000030162"
Rat,Ambiguous_gene_synonym,loc100912013,Gene_synonym_loc100912013,LOC100912013,"Nlrp4b, Nlrp4f","ENSRNOG00000015527, ENSRNOG00000027705"
Rat,Ambiguous_gene_synonym,loc365184,Gene_synonym_loc365184,LOC365184,"Nlrp4b, Nlrp4f","ENSRNOG00000015527, ENSRNOG00000027705"
Rat,Ambiguous_gene_synonym,rgd1559894,Gene_synonym_rgd1559894,RGD1559894,"Nlrp4b, Nlrp4f","ENSRNOG00000015527, ENSRNOG00000027705"
Rat,Ambiguous_gene_synonym,loc499803,Gene_synonym_loc499803,LOC499803,"Rps3l1, AABR07052430.1","ENSRNOG00000017418, ENSRNOG00000007605"
Rat,Ambiguous_gene_synonym,rgd1560831,Gene_synonym_rgd1560831,RGD1560831,"Rps3l1, AABR07052430.1","ENSRNOG00000017418, ENSRNOG00000007605"
Rat,Ambiguous_gene_synonym,olr306,Gene_synonym_olr306,Olr306,"Or13a26, Or13a23","ENSRNOG00000065850, ENSRNOG00000069778"
Rat,Ambiguous_gene_synonym,olr295,Gene_synonym_olr295,Olr295,"Or13a26, Or13a27b, Or13a27","ENSRNOG00000065850, ENSRNOG00000063968, ENSRNOG00000062449"
Rat,Ambiguous_gene_synonym,ratchr1-200447397-200446465_orf,Gene_synonym_ratchr1-200447397-200446465_orf,ratchr1-200447397-200446465_ORF,"Or13a26, Or13a27b, Or13a27","ENSRNOG00000065850, ENSRNOG00000063968, ENSRNOG00000062449"
Rat,Ambiguous_gene_synonym,olr309,Gene_synonym_olr309,Olr309,"Or13a26, Or13a27e","ENSRNOG00000065850, ENSRNOG00000070833"
Rat,Ambiguous_gene_synonym,ratchr1-200857727-200858659_orf,Gene_synonym_ratchr1-200857727-200858659_orf,ratchr1-200857727-200858659_ORF,"Or13a26, Or13a27e","ENSRNOG00000065850, ENSRNOG00000070833"
Rat,Ambiguous_gene_synonym,kdap,Gene_synonym_kdap,Kdap,"Napsa, Krtdap","ENSRNOG00000019854, ENSRNOG00000062262"
Rat,Ambiguous_gene_synonym,pimt,Gene_synonym_pimt,PIMT,"Pcmt1, Tgs1","ENSRNOG00000014330, ENSRNOG00000008156"
Rat,Ambiguous_gene_synonym,agtr1,Gene_synonym_agtr1,Agtr1,"Agtr1b, Agtr1a","ENSRNOG00000010640, ENSRNOG00000018346"
Rat,Ambiguous_gene_synonym,at1,Gene_synonym_at1,AT1,"Agtr1b, Agtr1a","ENSRNOG00000010640, ENSRNOG00000018346"
Rat,Ambiguous_gene_synonym,marc1,Gene_synonym_marc1,Marc1,"Amacr, Mtarc1","ENSRNOG00000018662, ENSRNOG00000037850"
Rat,Ambiguous_gene_synonym,hph-3,Gene_synonym_hph-3,HPH-3,"Egln2, Egln3","ENSRNOG00000020947, ENSRNOG00000005053"
Rat,Ambiguous_gene_synonym,phd1,Gene_synonym_phd1,PHD1,"Egln2, Uncx","ENSRNOG00000020947, ENSRNOG00000001284"
Rat,Ambiguous_gene_synonym,loc680309,Gene_synonym_loc680309,LOC680309,"Snrpd2, Snrpd2l","ENSRNOG00000015844, ENSRNOG00000048758"
Rat,Ambiguous_gene_synonym,lhfp,Gene_synonym_lhfp,Lhfp,"Lhfpl6, Lhfpl1","ENSRNOG00000014153, ENSRNOG00000027601"
Rat,Ambiguous_gene_synonym,crp2,Gene_synonym_crp2,"Crp2, CRP2","P22k15, Csrp2, Crip2","ENSRNOG00000030184, ENSRNOG00000003772, ENSRNOG00000005041"
Rat,Ambiguous_gene_synonym,spr,Gene_synonym_spr,"SPR, Spr","Tacr1, Sprr1a","ENSRNOG00000005853, ENSRNOG00000024028"
Rat,Ambiguous_gene_synonym,fkhr,Gene_synonym_fkhr,Fkhr,"Foxo1, Foxg1","ENSRNOG00000013397, ENSRNOG00000047891"
Rat,Ambiguous_gene_synonym,rgd1562590,Gene_synonym_rgd1562590,RGD1562590,"Ggct, Mindy4","ENSRNOG00000034084, ENSRNOG00000011530"
Rat,Ambiguous_gene_synonym,fa,Gene_synonym_fa,"FA, Fa","Gsk3a, Lepr, Gsk3b","ENSRNOG00000020417, ENSRNOG00000023664, ENSRNOG00000002833"
Rat,Ambiguous_gene_synonym,mgc188133,Gene_synonym_mgc188133,MGC188133,"Zfp248, Zfp9","ENSRNOG00000037251, ENSRNOG00000006726"
Rat,Ambiguous_gene_synonym,c-h-ras,Gene_synonym_c-h-ras,c-H-ras,"Hras, Nras","ENSRNOG00000016611, ENSRNOG00000023079"
Rat,Ambiguous_gene_synonym,h-ras-1,Gene_synonym_h-ras-1,H-Ras-1,"Hras, Nras","ENSRNOG00000016611, ENSRNOG00000023079"
Rat,Ambiguous_gene_synonym,hras1,Gene_synonym_hras1,HRAS1,"Hras, Nras","ENSRNOG00000016611, ENSRNOG00000023079"
Rat,Ambiguous_gene_synonym,p21ras,Gene_synonym_p21ras,p21ras,"Hras, Nras","ENSRNOG00000016611, ENSRNOG00000023079"
Rat,Ambiguous_gene_synonym,loc679574,Gene_synonym_loc679574,LOC679574,"Vom2r42, Vom2r42l1","ENSRNOG00000069874, ENSRNOG00000062988"
Rat,Ambiguous_gene_synonym,loc689485,Gene_synonym_loc689485,LOC689485,"Vmn2r116l-ps36, Vom2r67","ENSRNOG00000069678, ENSRNOG00000031928"
Rat,Ambiguous_gene_synonym,p120,Gene_synonym_p120,"P120, p120","Ctnnd1, Brd8","ENSRNOG00000030790, ENSRNOG00000020340"
Rat,Ambiguous_gene_synonym,np,Gene_synonym_np,"NP, Np","Klk8, Pnp","ENSRNOG00000018580, ENSRNOG00000009982"
Rat,Ambiguous_gene_synonym,swan,Gene_synonym_swan,swan,"Cpne1, Rbm12","ENSRNOG00000069087, ENSRNOG00000019723"
Rat,Ambiguous_gene_synonym,ck,Gene_synonym_ck,CK,"Chka, Cmpk1, Chkb","ENSRNOG00000016791, ENSRNOG00000007775, ENSRNOG00000011404"
Rat,Ambiguous_gene_synonym,ek,Gene_synonym_ek,EK,"Chka, Chkb","ENSRNOG00000016791, ENSRNOG00000011404"
Rat,Ambiguous_gene_synonym,ca11,Gene_synonym_ca11,Ca11,"Car11, Gkn1","ENSRNOG00000021017, ENSRNOG00000008838"
Rat,Ambiguous_gene_synonym,ces6,Gene_synonym_ces6,Ces6,"Ces2a, Ces2j","ENSRNOG00000012034, ENSRNOG00000011330"
Rat,Ambiguous_gene_synonym,loc246252,Gene_synonym_loc246252,LOC246252,"Ces2a, Ces2j","ENSRNOG00000012034, ENSRNOG00000011330"
Rat,Ambiguous_gene_synonym,h1ft,Gene_synonym_h1ft,H1ft,"Hist1h4m, H4c14, Hist1h2ao, H1f6, Hist1h4b","ENSRNOG00000032224, ENSRNOG00000067648, ENSRNOG00000054017, ENSRNOG00000066473, ENSRNOG00000065263, ENSRNOG00000064025, ENSRNOG00000070706, ENSRNOG00000061863, ENSRNOG00000070513, ENSRNOG00000063552"
Rat,Ambiguous_gene_synonym,h4c16,Gene_synonym_h4c16,H4c16,"Hist1h4m, H4c14, Hist1h2ao, Hist1h4b","ENSRNOG00000032224, ENSRNOG00000067648, ENSRNOG00000054017, ENSRNOG00000066473, ENSRNOG00000065263, ENSRNOG00000064025, ENSRNOG00000070706, ENSRNOG00000070513, ENSRNOG00000063552"
Rat,Ambiguous_gene_synonym,h4c2,Gene_synonym_h4c2,H4c2,"Hist1h4m, H4c14, Hist1h2ao, Hist1h4b","ENSRNOG00000032224, ENSRNOG00000067648, ENSRNOG00000054017, ENSRNOG00000066473, ENSRNOG00000065263, ENSRNOG00000064025, ENSRNOG00000070706, ENSRNOG00000070513, ENSRNOG00000063552"
Rat,Ambiguous_gene_synonym,h4f16,Gene_synonym_h4f16,H4f16,"Hist1h4m, H4c14, Hist1h2ao, Hist1h4b","ENSRNOG00000032224, ENSRNOG00000067648, ENSRNOG00000054017, ENSRNOG00000066473, ENSRNOG00000065263, ENSRNOG00000064025, ENSRNOG00000070706, ENSRNOG00000070513, ENSRNOG00000063552"
Rat,Ambiguous_gene_synonym,hist1h4m,Gene_synonym_hist1h4m,Hist1h4m,"Hist1h4m, H4c14, Hist1h2ao, Hist1h4b","ENSRNOG00000032224, ENSRNOG00000067648, ENSRNOG00000054017, ENSRNOG00000066473, ENSRNOG00000065263, ENSRNOG00000064025, ENSRNOG00000070706, ENSRNOG00000070513, ENSRNOG00000063552"
Rat,Ambiguous_gene_synonym,hist4,Gene_synonym_hist4,Hist4,"Hist1h4m, H4c14, Hist1h2ao, Hist1h4b","ENSRNOG00000032224, ENSRNOG00000067648, ENSRNOG00000054017, ENSRNOG00000066473, ENSRNOG00000065263, ENSRNOG00000064025, ENSRNOG00000070706, ENSRNOG00000070513, ENSRNOG00000063552"
Rat,Ambiguous_gene_synonym,hist4h4,Gene_synonym_hist4h4,Hist4h4,"Hist1h4m, H4c14, Hist1h2ao, Hist1h4b","ENSRNOG00000032224, ENSRNOG00000067648, ENSRNOG00000054017, ENSRNOG00000066473, ENSRNOG00000065263, ENSRNOG00000064025, ENSRNOG00000070706, ENSRNOG00000070513, ENSRNOG00000063552"
Rat,Ambiguous_gene_synonym,loc364723,Gene_synonym_loc364723,LOC364723,"Hist1h4m, H4c14, Hist1h2ao, Hist1h4b","ENSRNOG00000032224, ENSRNOG00000067648, ENSRNOG00000054017, ENSRNOG00000066473, ENSRNOG00000065263, ENSRNOG00000064025, ENSRNOG00000070706, ENSRNOG00000070513, ENSRNOG00000063552"
Rat,Ambiguous_gene_synonym,hist1h4b,Gene_synonym_hist1h4b,Hist1h4b,"Hist1h4m, H4c14, Hist1h2ao, Hist1h4b","ENSRNOG00000032224, ENSRNOG00000067648, ENSRNOG00000054017, ENSRNOG00000066473, ENSRNOG00000065263, ENSRNOG00000064025, ENSRNOG00000070706, ENSRNOG00000070513, ENSRNOG00000063552"
Rat,Ambiguous_gene_synonym,loc291152,Gene_synonym_loc291152,LOC291152,"Hist1h4m, H4c14, Hist1h2ao, Hist1h4b","ENSRNOG00000032224, ENSRNOG00000067648, ENSRNOG00000054017, ENSRNOG00000066473, ENSRNOG00000065263, ENSRNOG00000064025, ENSRNOG00000070706, ENSRNOG00000070513, ENSRNOG00000063552"
Rat,Ambiguous_gene_synonym,hist2h4,Gene_synonym_hist2h4,Hist2h4,"Hist1h4m, H4c14, Hist1h2ao, Hist1h4b","ENSRNOG00000032224, ENSRNOG00000067648, ENSRNOG00000054017, ENSRNOG00000066473, ENSRNOG00000065263, ENSRNOG00000064025, ENSRNOG00000070706, ENSRNOG00000070513, ENSRNOG00000063552"
Rat,Ambiguous_gene_synonym,loc295277,Gene_synonym_loc295277,LOC295277,"Hist1h4m, H4c14, Hist1h2ao, Hist1h4b","ENSRNOG00000032224, ENSRNOG00000067648, ENSRNOG00000054017, ENSRNOG00000066473, ENSRNOG00000065263, ENSRNOG00000064025, ENSRNOG00000070706, ENSRNOG00000070513, ENSRNOG00000063552"
Rat,Ambiguous_gene_synonym,kv4,Gene_synonym_kv4,"Kv4, KV4","Kcna4, Kcnc1","ENSRNOG00000004918, ENSRNOG00000055401"
Rat,Ambiguous_gene_synonym,rhk1,Gene_synonym_rhk1,"RHK1, Rhk1","Kcna4, Cep170","ENSRNOG00000004918, ENSRNOG00000004127"
Rat,Ambiguous_gene_synonym,mep,Gene_synonym_mep,MEP,"Nln, Ctsl","ENSRNOG00000011561, ENSRNOG00000018566"
Rat,Ambiguous_gene_synonym,oct2,Gene_synonym_oct2,"Oct2, OCT2","Pou2f2, Slc22a2","ENSRNOG00000055650, ENSRNOG00000016625"
Rat,Ambiguous_gene_synonym,chp,Gene_synonym_chp,Chp,"Chp1, Rhov","ENSRNOG00000004742, ENSRNOG00000013380"
Rat,Ambiguous_gene_synonym,bcrp1,Gene_synonym_bcrp1,"BCRP1, Bcrp1","Abcg2, Banf1","ENSRNOG00000007041, ENSRNOG00000020460"
Rat,Ambiguous_gene_synonym,reh,Gene_synonym_reh,REH,"Lipe, Ces1c","ENSRNOG00000020546, ENSRNOG00000069004, ENSRNOG00000015438"
Rat,Ambiguous_gene_synonym,adh,Gene_synonym_adh,"ADH, Adh","Avp, Adh1c","ENSRNOG00000021229, ENSRNOG00000012436"
Rat,Ambiguous_gene_synonym,loc100361025,Gene_synonym_loc100361025,LOC100361025,"Prmt1, Prmt1l1","ENSRNOG00000026109, ENSRNOG00000004090"
Rat,Ambiguous_gene_synonym,catl,Gene_synonym_catl,"Catl, CatL","Cat, Ctsl","ENSRNOG00000008364, ENSRNOG00000018566"
Rat,Ambiguous_gene_synonym,loc100363869,Gene_synonym_loc100363869,LOC100363869,"Rpl32l5, Rpl32-ps1","ENSRNOG00000010746, ENSRNOG00000032605"
Rat,Ambiguous_gene_synonym,rpl32l1,Gene_synonym_rpl32l1,Rpl32l1,"Rpl32l5, Rpl32-ps1, Rpl32l3, Rpl32l2","ENSRNOG00000010746, ENSRNOG00000032605, ENSRNOG00000008516, ENSRNOG00000030346"
Rat,Ambiguous_gene_synonym,loc100912389,Gene_synonym_loc100912389,LOC100912389,"Vom1r86, Vom1r84","ENSRNOG00000070667, ENSRNOG00000070044"
Rat,Ambiguous_gene_synonym,v1rc43,Gene_synonym_v1rc43,V1rc43,"Vom1r86, Vom1r84","ENSRNOG00000070667, ENSRNOG00000070044"
Rat,Ambiguous_gene_synonym,prp,Gene_synonym_prp,"PrP, Prp, PRP","Prnp, LOC120093139, Prp15, Prl7d1, Prp2l1","ENSRNOG00000021259, ENSRNOG00000068724, ENSRNOG00000070768, ENSRNOG00000016510, ENSRNOG00000042833"
Rat,Ambiguous_gene_synonym,cyp2b15,Gene_synonym_cyp2b15,"Cyp2b15, CYP2B15","Cyp2b12, Cyp2b14","ENSRNOG00000031529, ENSRNOG00000069620"
Rat,Ambiguous_gene_synonym,lcn1p1,Gene_synonym_lcn1p1,Lcn1p1,"Vegp2, Lcn1","ENSRNOG00000033761, ENSRNOG00000033020"
Rat,Ambiguous_gene_synonym,vegp1,Gene_synonym_vegp1,Vegp1,"Vegp2, Lcn1","ENSRNOG00000033761, ENSRNOG00000033020"
Rat,Ambiguous_gene_synonym,loc100911507,Gene_synonym_loc100911507,LOC100911507,"Vegp2, Lcn1","ENSRNOG00000033761, ENSRNOG00000033020"
Rat,Ambiguous_gene_synonym,rcn,Gene_synonym_rcn,Rcn,"Calu, Rcn1","ENSRNOG00000006197, ENSRNOG00000013452"
Rat,Ambiguous_gene_synonym,p140,Gene_synonym_p140,P140,"Nup155, Srcin1","ENSRNOG00000013411, ENSRNOG00000011475"
Rat,Ambiguous_gene_synonym,loc363650,Gene_synonym_loc363650,LOC363650,"Faul1, Faul2","ENSRNOG00000020982, ENSRNOG00000023182"
Rat,Ambiguous_gene_synonym,rgd1565317,Gene_synonym_rgd1565317,RGD1565317,"Faul1, Faul2","ENSRNOG00000020982, ENSRNOG00000023182"
Rat,Ambiguous_gene_synonym,loc100360647,Gene_synonym_loc100360647,LOC100360647,"Faul1, LOC102553078, Fau","ENSRNOG00000020982, ENSRNOG00000018083, ENSRNOG00000062652"
Rat,Ambiguous_gene_synonym,loc687780,Gene_synonym_loc687780,LOC687780,"Faul1, LOC102553078, Fau","ENSRNOG00000020982, ENSRNOG00000018083, ENSRNOG00000062652"
Rat,Ambiguous_gene_synonym,gp110,Gene_synonym_gp110,"GP110, Gp110, gp110","Ceacam1, Adrm1, Sort1","ENSRNOG00000020578, ENSRNOG00000055984, ENSRNOG00000031814"
Rat,Ambiguous_gene_synonym,prb1,Gene_synonym_prb1,"pRb1, Prb1","Rbl1, Prpmp5","ENSRNOG00000006921, ENSRNOG00000010485"
Rat,Ambiguous_gene_synonym,loc308652,Gene_synonym_loc308652,LOC308652,"Smox, RGD1564480","ENSRNOG00000021255, ENSRNOG00000059641"
Rat,Ambiguous_gene_synonym,asp,Gene_synonym_asp,"ASP, Asp","Asip, Tmprss11d","ENSRNOG00000017701, ENSRNOG00000055991"
Rat,Ambiguous_gene_synonym,r,Gene_synonym_r,"R, r","Rab38, Rtn4","ENSRNOG00000016769, ENSRNOG00000004621"
Rat,Ambiguous_gene_synonym,loc681871,Gene_synonym_loc681871,LOC681871,"Vom2r7l1, Vom2r11","ENSRNOG00000017648, ENSRNOG00000033775"
Rat,Ambiguous_gene_synonym,loc685641,Gene_synonym_loc685641,LOC685641,"Vom2r7l1, Vom2r8","ENSRNOG00000017648, ENSRNOG00000065638"
Rat,Ambiguous_gene_synonym,rn3,Gene_synonym_rn3,"RN3, Rn3","Psmb4, Drosha","ENSRNOG00000020979, ENSRNOG00000013451"
Rat,Ambiguous_gene_synonym,ftc,Gene_synonym_ftc,Ftc,"Fut2, Sec1","ENSRNOG00000021011, ENSRNOG00000021014"
Rat,Ambiguous_gene_synonym,drp-1,Gene_synonym_drp-1,DRP-1,"Utrn, Crmp1","ENSRNOG00000011058, ENSRNOG00000004781"
Rat,Ambiguous_gene_synonym,fpr-rs4,Gene_synonym_fpr-rs4,Fpr-rs4,"Fpr2l2, Fpr2l3","ENSRNOG00000048014, ENSRNOG00000043056"
Rat,Ambiguous_gene_synonym,loc365158,Gene_synonym_loc365158,LOC365158,"Fpr2l2, Fpr2l3","ENSRNOG00000048014, ENSRNOG00000043056"
Rat,Ambiguous_gene_synonym,loc690198,Gene_synonym_loc690198,LOC690198,"Fpr2l2, Fpr2l3","ENSRNOG00000048014, ENSRNOG00000043056"
Rat,Ambiguous_gene_synonym,fpr-rs6,Gene_synonym_fpr-rs6,Fpr-rs6,"Fpr2l2, Fpr2l3","ENSRNOG00000048014, ENSRNOG00000043056"
Rat,Ambiguous_gene_synonym,loc690230,Gene_synonym_loc690230,LOC690230,"Fpr2l2, Fpr2l3","ENSRNOG00000048014, ENSRNOG00000043056"
Rat,Ambiguous_gene_synonym,loc301101,Gene_synonym_loc301101,LOC301101,"LOC120098792, Dppa5, Dppa5l1, Dppa5al1","ENSRNOG00000060610, ENSRNOG00000029793, ENSRNOG00000032335, ENSRNOG00000000199"
Rat,Ambiguous_gene_synonym,loc299829,Gene_synonym_loc299829,LOC299829,"LOC120098792, Dppa5, Dppa5l1, Dppa5al1","ENSRNOG00000060610, ENSRNOG00000029793, ENSRNOG00000032335, ENSRNOG00000000199"
Rat,Ambiguous_gene_synonym,rgd1559995,Gene_synonym_rgd1559995,RGD1559995,"LOC120098792, Dppa5, Dppa5l1, Dppa5al1","ENSRNOG00000060610, ENSRNOG00000029793, ENSRNOG00000032335, ENSRNOG00000000199"
Rat,Ambiguous_gene_synonym,loc311031,Gene_synonym_loc311031,LOC311031,"LOC120098792, Dppa5, Dppa5l1, Dppa5al1","ENSRNOG00000060610, ENSRNOG00000029793, ENSRNOG00000032335, ENSRNOG00000000199"
Rat,Ambiguous_gene_synonym,rgd1564306,Gene_synonym_rgd1564306,RGD1564306,"LOC120098792, Dppa5, Dppa5l1, Dppa5al1","ENSRNOG00000060610, ENSRNOG00000029793, ENSRNOG00000032335, ENSRNOG00000000199"
Rat,Ambiguous_gene_synonym,cap1,Gene_synonym_cap1,CAP1,"Prss8, Park7","ENSRNOG00000019616, ENSRNOG00000018289"
Rat,Ambiguous_gene_synonym,ebf,Gene_synonym_ebf,Ebf,"Ebf3, Ebf1","ENSRNOG00000016102, ENSRNOG00000028845"
Rat,Ambiguous_gene_synonym,o/e-1,Gene_synonym_o/e-1,o/E-1,"Ebf3, Ebf1","ENSRNOG00000016102, ENSRNOG00000028845"
Rat,Ambiguous_gene_synonym,oe-1,Gene_synonym_oe-1,OE-1,"Ebf3, Ebf1","ENSRNOG00000016102, ENSRNOG00000028845"
Rat,Ambiguous_gene_synonym,olf-1,Gene_synonym_olf-1,olf-1,"Ebf3, Ebf1","ENSRNOG00000016102, ENSRNOG00000028845"
Rat,Ambiguous_gene_synonym,olf1,Gene_synonym_olf1,Olf1,"Ebf3, Ebf1","ENSRNOG00000016102, ENSRNOG00000028845"
Rat,Ambiguous_gene_synonym,loc317312,Gene_synonym_loc317312,LOC317312,"Mospd1, Mospd1l1","ENSRNOG00000002332, ENSRNOG00000066239, ENSRNOG00000058316"
Rat,Ambiguous_gene_synonym,p35,Gene_synonym_p35,p35,"Gchfr, Anxa1, Cdk5r1","ENSRNOG00000012290, ENSRNOG00000017469, ENSRNOG00000068243"
Rat,Ambiguous_gene_synonym,erg1,Gene_synonym_erg1,ERG1,"Cuzd1, Kcnh2","ENSRNOG00000029945, ENSRNOG00000009872"
Rat,Ambiguous_gene_synonym,olr555,Gene_synonym_olr555,Olr555,"Or10ag52, Or10ag52b","ENSRNOG00000069397, ENSRNOG00000010052"
Rat,Ambiguous_gene_synonym,olr552,Gene_synonym_olr552,Olr552,"Or5aq7, Or5aq7b","ENSRNOG00000063104, ENSRNOG00000062388"
Rat,Ambiguous_gene_synonym,lap,Gene_synonym_lap,LAP,"Acp2, Cebpb, Lap3","ENSRNOG00000013594, ENSRNOG00000057347, ENSRNOG00000003289"
Rat,Ambiguous_gene_synonym,mrp,Gene_synonym_mrp,"mrp, Mrp","Abcc2, Abcc1","ENSRNOG00000046727, ENSRNOG00000022305"
Rat,Ambiguous_gene_synonym,glut-1,Gene_synonym_glut-1,"GluT-1, GLUT-1","Slc1a3, Slc2a1","ENSRNOG00000016163, ENSRNOG00000007284"
Rat,Ambiguous_gene_synonym,hit39,Gene_synonym_hit39,Hit39,"Zfp689, Zfp629","ENSRNOG00000066277, ENSRNOG00000018877"
Rat,Ambiguous_gene_synonym,znf689,Gene_synonym_znf689,Znf689,"Zfp689, Zfp629","ENSRNOG00000066277, ENSRNOG00000018877"
Rat,Ambiguous_gene_synonym,kcip-1,Gene_synonym_kcip-1,KCIP-1,"Ywhab, Ywhaz","ENSRNOG00000010945, ENSRNOG00000008195"
Rat,Ambiguous_gene_synonym,aabr07012317.1,Gene_synonym_aabr07012317.1,AABR07012317.1,"LOC102549828, Lce1fl1","ENSRNOG00000063139, ENSRNOG00000046788"
Rat,Ambiguous_gene_synonym,loc103691629,Gene_synonym_loc103691629,LOC103691629,"LOC102549828, Lce1fl1","ENSRNOG00000063139, ENSRNOG00000046788"
Rat,Ambiguous_gene_synonym,ttp,Gene_synonym_ttp,TTP,"Zfp36, Ttpa","ENSRNOG00000058388, ENSRNOG00000007139"
Rat,Ambiguous_gene_synonym,aabr07063704.1,Gene_synonym_aabr07063704.1,AABR07063704.1,"Rpl35, LOC120093238","ENSRNOG00000014272, ENSRNOG00000032523"
Rat,Ambiguous_gene_synonym,mecp2_e1,Gene_synonym_mecp2_e1,MECP2_e1,"Prr14, Mecp2","ENSRNOG00000018518, ENSRNOG00000056659"
Rat,Ambiguous_gene_synonym,arpc5l1,Gene_synonym_arpc5l1,Arpc5l1,"Arpc5l, Arpc5l-ps1","ENSRNOG00000014317, ENSRNOG00000067388"
Rat,Ambiguous_gene_synonym,loc296710,Gene_synonym_loc296710,LOC296710,"Arpc5l, Arpc5l-ps1","ENSRNOG00000014317, ENSRNOG00000067388"
Rat,Ambiguous_gene_synonym,mgc112865,Gene_synonym_mgc112865,MGC112865,"Arpc5l, Arpc5l-ps1","ENSRNOG00000014317, ENSRNOG00000067388"
Rat,Ambiguous_gene_synonym,loc100360781,Gene_synonym_loc100360781,LOC100360781,"Rpl37, Rpl37l1, Rpl37-ps5","ENSRNOG00000064545, ENSRNOG00000033803, ENSRNOG00000034180"
Rat,Ambiguous_gene_synonym,rpl37,Gene_synonym_rpl37,Rpl37,"Rpl37, Rpl37l1, Rpl37-ps5","ENSRNOG00000064545, ENSRNOG00000033803, ENSRNOG00000034180"
Rat,Ambiguous_gene_synonym,loc289384,Gene_synonym_loc289384,LOC289384,"Rpl37, Rpl37l2","ENSRNOG00000064545, ENSRNOG00000031098"
Rat,Ambiguous_gene_synonym,rgd1560186,Gene_synonym_rgd1560186,RGD1560186,"Rpl37, Rpl37l2","ENSRNOG00000064545, ENSRNOG00000031098"
Rat,Ambiguous_gene_synonym,loc310678,Gene_synonym_loc310678,LOC310678,"H3c13, Hist2h3c2","ENSRNOG00000068046, ENSRNOG00000063016, ENSRNOG00000065886, ENSRNOG00000066835, ENSRNOG00000065054, ENSRNOG00000064521"
Rat,Ambiguous_gene_synonym,loc684762,Gene_synonym_loc684762,LOC684762,"H3c13, Hist2h3c2","ENSRNOG00000068046, ENSRNOG00000063016, ENSRNOG00000065886, ENSRNOG00000066835, ENSRNOG00000065054, ENSRNOG00000064521"
Rat,Ambiguous_gene_synonym,olr557,Gene_synonym_olr557,Olr557,"Or10ag2, Or10ag54b","ENSRNOG00000066948, ENSRNOG00000067863"
Rat,Ambiguous_gene_synonym,loc499663,Gene_synonym_loc499663,LOC499663,"Lce1f, LOC103695131","ENSRNOG00000066187, ENSRNOG00000023892"
Rat,Ambiguous_gene_synonym,rgd1565626,Gene_synonym_rgd1565626,RGD1565626,"Lce1f, LOC103695131","ENSRNOG00000066187, ENSRNOG00000023892"
Rat,Ambiguous_gene_synonym,aldh-e1,Gene_synonym_aldh-e1,ALDH-E1,"Aldh1a7, Aldh1a1","ENSRNOG00000017878, ENSRNOG00000017619"
Rat,Ambiguous_gene_synonym,alhdii,Gene_synonym_alhdii,ALHDII,"Aldh1a7, Aldh1a1","ENSRNOG00000017878, ENSRNOG00000017619"
Rat,Ambiguous_gene_synonym,loc688684,Gene_synonym_loc688684,LOC688684,"Rpl32-ps1, Rpl32l3","ENSRNOG00000032605, ENSRNOG00000008516"
Rat,Ambiguous_gene_synonym,apobec-1,Gene_synonym_apobec-1,"apobec-1, Apobec-1","Apobec1, A1cf","ENSRNOG00000015411, ENSRNOG00000033195"
Rat,Ambiguous_gene_synonym,loc304266,Gene_synonym_loc304266,LOC304266,"Gbp1, Gbp1-ps1","ENSRNOG00000068984, ENSRNOG00000023943"
Rat,Ambiguous_gene_synonym,nbc4,Gene_synonym_nbc4,"NBC4, Nbc4","Slc4a5, Slc4a4","ENSRNOG00000010378, ENSRNOG00000003134"
Rat,Ambiguous_gene_synonym,k10,Gene_synonym_k10,K10,"Klk1c10, Krt10","ENSRNOG00000046297, ENSRNOG00000030170"
Rat,Ambiguous_gene_synonym,loc297576,Gene_synonym_loc297576,LOC297576,"Dppa3, AABR07048770.1","ENSRNOG00000022950, ENSRNOG00000031344"
Rat,Ambiguous_gene_synonym,fat,Gene_synonym_fat,"FAT, Fat","Cd36l1, Fat1","ENSRNOG00000005906, ENSRNOG00000030954"
Rat,Ambiguous_gene_synonym,cyp2a3a,Gene_synonym_cyp2a3a,Cyp2a3a,"Cyp2a3, Cyp2a2","ENSRNOG00000068556, ENSRNOG00000020817"
Rat,Ambiguous_gene_synonym,ratcyp2a3a,Gene_synonym_ratcyp2a3a,RATCYP2A3A,"Cyp2a3, Cyp2a2","ENSRNOG00000068556, ENSRNOG00000020817"
Rat,Ambiguous_gene_synonym,p23,Gene_synonym_p23,"p23, P23","Rras, 1810009J06Rikl, Rpl29, LOC120095889, Cdk5r1","ENSRNOG00000037247, ENSRNOG00000013245, ENSRNOG00000011138, ENSRNOG00000050264, ENSRNOG00000068243"
Rat,Ambiguous_gene_synonym,loc286984,Gene_synonym_loc286984,LOC286984,"LOC134484883, Vom2r18","ENSRNOG00000066191, ENSRNOG00000067912"
Rat,Ambiguous_gene_synonym,svs3,Gene_synonym_svs3,"SVS3, Svs3","Svs3b, Svs3a","ENSRNOG00000036782, ENSRNOG00000062737"
Rat,Ambiguous_gene_synonym,loc100911982,Gene_synonym_loc100911982,LOC100911982,"Lce3d, Lce3el2","ENSRNOG00000070776, ENSRNOG00000064953"
Rat,Ambiguous_gene_synonym,loc120100589,Gene_synonym_loc120100589,LOC120100589,"Lce3d, Lce3el2","ENSRNOG00000070776, ENSRNOG00000064953"
Rat,Ambiguous_gene_synonym,rgd1565889,Gene_synonym_rgd1565889,RGD1565889,"Slc25a13, Chmp4b","ENSRNOG00000009957, ENSRNOG00000046585"
Rat,Ambiguous_gene_synonym,loc502017,Gene_synonym_loc502017,LOC502017,"Dpm3, Dpm3-ps1","ENSRNOG00000065280, ENSRNOG00000029077"
Rat,Ambiguous_gene_synonym,rgd1561807,Gene_synonym_rgd1561807,RGD1561807,"Dpm3, Dpm3-ps1","ENSRNOG00000065280, ENSRNOG00000029077"
Rat,Ambiguous_gene_synonym,arat,Gene_synonym_arat,ARAT,"Dgat2, Dgat1","ENSRNOG00000016573, ENSRNOG00000028711"
Rat,Ambiguous_gene_synonym,loc362389,Gene_synonym_loc362389,LOC362389,"Mob1a, Mob1a-ps1","ENSRNOG00000059474, ENSRNOG00000065539"
Rat,Ambiguous_gene_synonym,mgc124888,Gene_synonym_mgc124888,MGC124888,"Mob1a, Mob1a-ps1","ENSRNOG00000059474, ENSRNOG00000065539"
Rat,Ambiguous_gene_synonym,mobk1b,Gene_synonym_mobk1b,Mobk1b,"Mob1a, Mob1a-ps1","ENSRNOG00000059474, ENSRNOG00000065539"
Rat,Ambiguous_gene_synonym,mobk1b_predicted,Gene_synonym_mobk1b_predicted,Mobk1b_predicted,"Mob1a, Mob1a-ps1","ENSRNOG00000059474, ENSRNOG00000065539"
Rat,Ambiguous_gene_synonym,mobkl1b,Gene_synonym_mobkl1b,Mobkl1b,"Mob1a, Mob1a-ps1","ENSRNOG00000059474, ENSRNOG00000065539"
Rat,Ambiguous_gene_synonym,aip-1,Gene_synonym_aip-1,AIP-1,"Magi2, Dab2ip","ENSRNOG00000013962, ENSRNOG00000055226"
Rat,Ambiguous_gene_synonym,rgd1564272,Gene_synonym_rgd1564272,RGD1564272,"Tarm1l1, Tarm1","ENSRNOG00000055796, ENSRNOG00000055581"
Rat,Ambiguous_gene_synonym,sag,Gene_synonym_sag,"sag, SAG","Iqsec3, Pmp22","ENSRNOG00000014083, ENSRNOG00000003338"
Rat,Ambiguous_gene_synonym,e1a,Gene_synonym_e1a,E1a,"Bckdha, Dhtkd1","ENSRNOG00000020607, ENSRNOG00000023587"
Rat,Ambiguous_gene_synonym,loc100365112,Gene_synonym_loc100365112,LOC100365112,"Ces2, Ces2g","ENSRNOG00000036571, ENSRNOG00000013808"
Rat,Ambiguous_gene_synonym,abo,Gene_synonym_abo,Abo,"Abo2, Abo3","ENSRNOG00000045801, ENSRNOG00000039906"
Rat,Ambiguous_gene_synonym,loc100909620,Gene_synonym_loc100909620,LOC100909620,"Cd177l2, Lypd10","ENSRNOG00000047176, ENSRNOG00000049821"
Rat,Ambiguous_gene_synonym,loc292711,Gene_synonym_loc292711,LOC292711,"Cd177l2, Lypd10","ENSRNOG00000047176, ENSRNOG00000049821"
Rat,Ambiguous_gene_synonym,rgd1564380,Gene_synonym_rgd1564380,RGD1564380,"Cd177l2, Lypd10","ENSRNOG00000047176, ENSRNOG00000049821"
Rat,Ambiguous_gene_synonym,mnk1,Gene_synonym_mnk1,"MNK1, mnk1","Mapk3, Mknk1","ENSRNOG00000053583, ENSRNOG00000010381"
Rat,Ambiguous_gene_synonym,gsta3,Gene_synonym_gsta3,"GSTA3, Gsta3","Gstm1, Gsta1","ENSRNOG00000029726, ENSRNOG00000013484"
Rat,Ambiguous_gene_synonym,pap-i,Gene_synonym_pap-i,PAP-I,"Anxa5, Pgpep1","ENSRNOG00000014453, ENSRNOG00000019639"
Rat,Ambiguous_gene_synonym,pp4,Gene_synonym_pp4,"PP4, pp4","Anxa5, Ppp4c","ENSRNOG00000014453, ENSRNOG00000019813"
Rat,Ambiguous_gene_synonym,gaip,Gene_synonym_gaip,Gaip,"Camk1, Rgs19","ENSRNOG00000021781, ENSRNOG00000016547"
Rat,Ambiguous_gene_synonym,p65,Gene_synonym_p65,P65,"Dnttip1, Syt1","ENSRNOG00000014933, ENSRNOG00000006426"
Rat,Ambiguous_gene_synonym,loc361888,Gene_synonym_loc361888,LOC361888,"Srek1ip1, Srek1ip1-ps1","ENSRNOG00000047506, ENSRNOG00000066565"
Rat,Ambiguous_gene_synonym,mgc105985,Gene_synonym_mgc105985,MGC105985,"Srek1ip1, Srek1ip1-ps1","ENSRNOG00000047506, ENSRNOG00000066565"
Rat,Ambiguous_gene_synonym,p18srp,Gene_synonym_p18srp,p18SRP,"Srek1ip1, Srek1ip1-ps1","ENSRNOG00000047506, ENSRNOG00000066565"
Rat,Ambiguous_gene_synonym,rgd1305356,Gene_synonym_rgd1305356,RGD1305356,"Srek1ip1, Srek1ip1-ps1","ENSRNOG00000047506, ENSRNOG00000066565"
Rat,Ambiguous_gene_synonym,sfrs12ip1,Gene_synonym_sfrs12ip1,Sfrs12ip1,"Srek1ip1, Srek1ip1-ps1","ENSRNOG00000047506, ENSRNOG00000066565"
Rat,Ambiguous_gene_synonym,loc100362980,Gene_synonym_loc100362980,LOC100362980,"Srek1ip1, Srek1ip1-ps1","ENSRNOG00000047506, ENSRNOG00000066565"
Rat,Ambiguous_gene_synonym,cml2,Gene_synonym_cml2,Cml2,"Nat8f2, Nat8f1","ENSRNOG00000069710, ENSRNOG00000015799"
Rat,Ambiguous_gene_synonym,adf,Gene_synonym_adf,ADF,"Dstn, Gsn","ENSRNOG00000005924, ENSRNOG00000018991"
Rat,Ambiguous_gene_synonym,olr27,Gene_synonym_olr27,Olr27,"Or14a257b, Or14a257","ENSRNOG00000071184, ENSRNOG00000065989"
Rat,Ambiguous_gene_synonym,olr32,Gene_synonym_olr32,Olr32,"Or14a257b, Or14a257c","ENSRNOG00000071184, ENSRNOG00000063878"
Rat,Ambiguous_gene_synonym,ab1-205,Gene_synonym_ab1-205,Ab1-205,"Surf1, Surf4","ENSRNOG00000005247, ENSRNOG00000060005"
Rat,Ambiguous_gene_synonym,loc100912008,Gene_synonym_loc100912008,LOC100912008,"Surf1, Surf4","ENSRNOG00000005247, ENSRNOG00000060005"
Rat,Ambiguous_gene_synonym,olfr1289,Gene_synonym_olfr1289,Olfr1289,"Or4f4a, Olr765","ENSRNOG00000046942, ENSRNOG00000055449"
Rat,Ambiguous_gene_synonym,olr763,Gene_synonym_olr763,Olr763,"Or4f4a, Olr765","ENSRNOG00000046942, ENSRNOG00000055449"
Rat,Ambiguous_gene_synonym,or4f4b,Gene_synonym_or4f4b,Or4f4b,"Or4f4a, Olr765","ENSRNOG00000046942, ENSRNOG00000055449"
Rat,Ambiguous_gene_synonym,ratchr3-96979662-96980579_orf,Gene_synonym_ratchr3-96979662-96980579_orf,ratchr3-96979662-96980579_ORF,"Or4f4a, Olr765","ENSRNOG00000046942, ENSRNOG00000055449"
Rat,Ambiguous_gene_synonym,olr765_predicted,Gene_synonym_olr765_predicted,Olr765_predicted,"Or4f4a, Olr765","ENSRNOG00000046942, ENSRNOG00000055449"
Rat,Ambiguous_gene_synonym,coaa,Gene_synonym_coaa,"CoAA, COAA","Rbm14, Rbm4, Acsl1","ENSRNOG00000045568, ENSRNOG00000050741, ENSRNOG00000010633"
Rat,Ambiguous_gene_synonym,calm,Gene_synonym_calm,Calm,"Picalm, Calm1, Calm2","ENSRNOG00000018322, ENSRNOG00000067086, ENSRNOG00000004060"
Rat,Ambiguous_gene_synonym,slpil3,Gene_synonym_slpil3,Slpil3,"Slpi-ps1, LOC134486330, Slpi-ps2","ENSRNOG00000055534, ENSRNOG00000049280, ENSRNOG00000046350"
Rat,Ambiguous_gene_synonym,loc103694893,Gene_synonym_loc103694893,LOC103694893,"Slpi-ps1, Slpi-ps2","ENSRNOG00000055534, ENSRNOG00000029508, ENSRNOG00000046350"
Rat,Ambiguous_gene_synonym,slpil2,Gene_synonym_slpil2,Slpil2,"Slpi-ps1, Slpi-ps2","ENSRNOG00000055534, ENSRNOG00000029508, ENSRNOG00000046350"
Rat,Ambiguous_gene_synonym,asc,Gene_synonym_asc,"Asc, ASC","Pycard, Sts","ENSRNOG00000019675, ENSRNOG00000032487"
Rat,Ambiguous_gene_synonym,loc100362640,Gene_synonym_loc100362640,LOC100362640,"Rps4x-ps9, Rps4x","ENSRNOG00000029574, ENSRNOG00000003201"
Rat,Ambiguous_gene_synonym,loc108350671,Gene_synonym_loc108350671,LOC108350671,"Rpl31l14, AABR07071195.1","ENSRNOG00000064781, ENSRNOG00000030296"
Rat,Ambiguous_gene_synonym,rpl31l5,Gene_synonym_rpl31l5,Rpl31l5,"Rpl31l14, AABR07071195.1, Rpl31-ps12, Rpl39, Rpl39-ps11, Rpl39-ps14, Rpl39-ps12","ENSRNOG00000064781, ENSRNOG00000030296, ENSRNOG00000050393, ENSRNOG00000043348, ENSRNOG00000029267, ENSRNOG00000048073, ENSRNOG00000067660, ENSRNOG00000034237"
Rat,Ambiguous_gene_synonym,loc500363,Gene_synonym_loc500363,LOC500363,"Tuba3b, Tuba3a, Tuba1a","ENSRNOG00000031707, ENSRNOG00000032967, ENSRNOG00000053468"
Rat,Ambiguous_gene_synonym,rgd1565155,Gene_synonym_rgd1565155,RGD1565155,"Tuba3b, Tuba3a, Tuba1a","ENSRNOG00000031707, ENSRNOG00000032967, ENSRNOG00000053468"
Rat,Ambiguous_gene_synonym,tuba3a,Gene_synonym_tuba3a,Tuba3a,"Tuba3b, Tuba3a, Tuba1a","ENSRNOG00000031707, ENSRNOG00000032967, ENSRNOG00000053468"
Rat,Ambiguous_gene_synonym,loc500319,Gene_synonym_loc500319,LOC500319,"Tuba3b, Tuba3a, Tuba1a","ENSRNOG00000031707, ENSRNOG00000032967, ENSRNOG00000053468"
Rat,Ambiguous_gene_synonym,tuba3b,Gene_synonym_tuba3b,Tuba3b,"Tuba3b, Tuba3a, Tuba1a","ENSRNOG00000031707, ENSRNOG00000032967, ENSRNOG00000053468"
Rat,Ambiguous_gene_synonym,rbmxrt,Gene_synonym_rbmxrt,Rbmxrt,"Rbmxl1b, Rbmxl1, Rbmx","ENSRNOG00000059347, ENSRNOG00000062375, ENSRNOG00000000866"
Rat,Ambiguous_gene_synonym,lal,Gene_synonym_lal,LAL,"Lipa, Cpq","ENSRNOG00000019077, ENSRNOG00000005931"
Rat,Ambiguous_gene_synonym,t2r16,Gene_synonym_t2r16,T2R16,"Tas2r118, Tas2r108, Tas2r125","ENSRNOG00000021799, ENSRNOG00000012195, ENSRNOG00000021397"
Rat,Ambiguous_gene_synonym,t2r18,Gene_synonym_t2r18,T2R18,"Tas2r118, Tas2r144","ENSRNOG00000021799, ENSRNOG00000028130"
Rat,Ambiguous_gene_synonym,t2r3,Gene_synonym_t2r3,T2R3,"Tas2r118, Tas2r137","ENSRNOG00000021799, ENSRNOG00000030413"
Rat,Ambiguous_gene_synonym,mgc93785,Gene_synonym_mgc93785,MGC93785,"Rap1a, Etfdh","ENSRNOG00000032463, ENSRNOG00000007048, ENSRNOG00000009538"
Rat,Ambiguous_gene_synonym,ia,Gene_synonym_ia,IA,"Kcna1, Ppm1a","ENSRNOG00000064052, ENSRNOG00000005916"
Rat,Ambiguous_gene_synonym,loc501516,Gene_synonym_loc501516,LOC501516,"Entr1, Entr1l3","ENSRNOG00000018876, ENSRNOG00000068449"
Rat,Ambiguous_gene_synonym,rgd1562289,Gene_synonym_rgd1562289,RGD1562289,"Entr1, Entr1l3","ENSRNOG00000018876, ENSRNOG00000068449"
Rat,Ambiguous_gene_synonym,loc100363321,Gene_synonym_loc100363321,LOC100363321,"Entr1, Entr1l2","ENSRNOG00000018876, ENSRNOG00000062821"
Rat,Ambiguous_gene_synonym,t2r4,Gene_synonym_t2r4,T2R4,"Tas2r108, Tas2r107","ENSRNOG00000012195, ENSRNOG00000005646"
Rat,Ambiguous_gene_synonym,t2r38,Gene_synonym_t2r38,T2R38,"Tas2r138, Tas2r109","ENSRNOG00000026225, ENSRNOG00000032724"
Rat,Ambiguous_gene_synonym,mts1,Gene_synonym_mts1,MTS1,"S100a4, Cdkn2a","ENSRNOG00000011821, ENSRNOG00000059837"
Rat,Ambiguous_gene_synonym,olr803,Gene_synonym_olr803,Olr803,"Or2r3b, Or2r3","ENSRNOG00000054505, ENSRNOG00000063539"
Rat,Ambiguous_gene_synonym,t2r40,Gene_synonym_t2r40,T2R40,"Tas2r144, Tas2r136","ENSRNOG00000028130, ENSRNOG00000029561"
Rat,Ambiguous_gene_synonym,sup,Gene_synonym_sup,"SUP, Sup","Snap25, Herpud1","ENSRNOG00000006037, ENSRNOG00000018796"
Rat,Ambiguous_gene_synonym,spa1,Gene_synonym_spa1,Spa1,"Sipa1, Sipa1l1","ENSRNOG00000020726, ENSRNOG00000007646"
Rat,Ambiguous_gene_synonym,aldh1,Gene_synonym_aldh1,"Aldh1, ALDH1","Aldh1a1, Aldh2","ENSRNOG00000017619, ENSRNOG00000037815"
Rat,Ambiguous_gene_synonym,loc500377,Gene_synonym_loc500377,LOC500377,"Tuba8, Tuba3a","ENSRNOG00000048169, ENSRNOG00000032967"
Rat,Ambiguous_gene_synonym,scn2a,Gene_synonym_scn2a,Scn2a,"Scn9a, Scn3a","ENSRNOG00000006639, ENSRNOG00000005007"
Rat,Ambiguous_gene_synonym,cdp,Gene_synonym_cdp,CDP,"Cux1-ps1, Cux1","ENSRNOG00000065301, ENSRNOG00000001424"
Rat,Ambiguous_gene_synonym,cdp2,Gene_synonym_cdp2,CDP2,"Cux1-ps1, Cux1","ENSRNOG00000065301, ENSRNOG00000001424"
Rat,Ambiguous_gene_synonym,cutl1,Gene_synonym_cutl1,Cutl1,"Cux1-ps1, Cux1","ENSRNOG00000065301, ENSRNOG00000001424"
Rat,Ambiguous_gene_synonym,at,Gene_synonym_at,AT,"Gatm, Tmprss11d","ENSRNOG00000000168, ENSRNOG00000055991"
Rat,Ambiguous_gene_synonym,ensrnog00000063414,Gene_synonym_ensrnog00000063414,ENSRNOG00000063414,"Igkvl2, Igkvl12","ENSRNOG00000067824, ENSRNOG00000063414"
Rat,Ambiguous_gene_synonym,loc502795,Gene_synonym_loc502795,LOC502795,"Igkvl2, Igkvl12","ENSRNOG00000067824, ENSRNOG00000063414"
Rat,Ambiguous_gene_synonym,rgd1561722,Gene_synonym_rgd1561722,RGD1561722,"Igkvl2, Igkvl12","ENSRNOG00000067824, ENSRNOG00000063414"
Rat,Ambiguous_gene_synonym,ensrnog00000067824,Gene_synonym_ensrnog00000067824,ENSRNOG00000067824,"Igkvl2, Igkvl12","ENSRNOG00000067824, ENSRNOG00000063414"
Rat,Ambiguous_gene_synonym,loc100911032,Gene_synonym_loc100911032,LOC100911032,"Igkvl2, Igkvl12","ENSRNOG00000067824, ENSRNOG00000063414"
Rat,Ambiguous_gene_synonym,gsta4,Gene_synonym_gsta4,GSTA4,"Gstm5l, Gstm2","ENSRNOG00000060939, ENSRNOG00000018937"
Rat,Ambiguous_gene_synonym,alr,Gene_synonym_alr,"ALR, Alr","Exoc4, Akr1b1, Gfer","ENSRNOG00000046023, ENSRNOG00000009513, ENSRNOG00000013370"
Rat,Ambiguous_gene_synonym,osr1,Gene_synonym_osr1,"osr1, Osr1","Oser1, Oxsr1","ENSRNOG00000008297, ENSRNOG00000013136"
Rat,Ambiguous_gene_synonym,pkci,Gene_synonym_pkci,"Pkci, PKCI","Hint1-ps1, Prkcg","ENSRNOG00000005630, ENSRNOG00000054371"
Rat,Ambiguous_gene_synonym,loc684427,Gene_synonym_loc684427,LOC684427,"Hint1-ps1, Hint1l2","ENSRNOG00000005630, ENSRNOG00000069792"
Rat,Ambiguous_gene_synonym,loc685311,Gene_synonym_loc685311,LOC685311,"Hint1-ps1, Hint1l1","ENSRNOG00000005630, ENSRNOG00000065946"
Rat,Ambiguous_gene_synonym,gstm3l,Gene_synonym_gstm3l,Gstm3l,"Gstm3, Gstm5","ENSRNOG00000019058, ENSRNOG00000049743"
Rat,Ambiguous_gene_synonym,gstm3l1,Gene_synonym_gstm3l1,Gstm3l1,"Gstm3, Gstm5","ENSRNOG00000019058, ENSRNOG00000049743"
Rat,Ambiguous_gene_synonym,gstm4,Gene_synonym_gstm4,Gstm4,"Gstm3, Gstm5","ENSRNOG00000019058, ENSRNOG00000049743"
Rat,Ambiguous_gene_synonym,gstyb4,Gene_synonym_gstyb4,GstYb4,"Gstm3, Gstm5","ENSRNOG00000019058, ENSRNOG00000049743"
Rat,Ambiguous_gene_synonym,pdcl1,Gene_synonym_pdcl1,Pdcl1,"AABR07051787.1, Pdcl","ENSRNOG00000059243, ENSRNOG00000008484"
Rat,Ambiguous_gene_synonym,phlp,Gene_synonym_phlp,Phlp,"AABR07051787.1, Pdcl","ENSRNOG00000059243, ENSRNOG00000008484"
Rat,Ambiguous_gene_synonym,a1i3,Gene_synonym_a1i3,A1i3,"Mug1, Mug1l1","ENSRNOG00000067685, ENSRNOG00000070375"
Rat,Ambiguous_gene_synonym,aldoal1,Gene_synonym_aldoal1,Aldoal1,"Aldoa, Aldoart2","ENSRNOG00000052802, ENSRNOG00000030869"
Rat,Ambiguous_gene_synonym,aldoart1,Gene_synonym_aldoart1,Aldoart1,"Aldoa, Aldoart2","ENSRNOG00000052802, ENSRNOG00000030869"
Rat,Ambiguous_gene_synonym,loc299052,Gene_synonym_loc299052,LOC299052,"Aldoa, Aldoart2","ENSRNOG00000052802, ENSRNOG00000030869"
Rat,Ambiguous_gene_synonym,cl2,Gene_synonym_cl2,CL2,"Dclk2, Ccdc80","ENSRNOG00000016550, ENSRNOG00000002052"
Rat,Ambiguous_gene_synonym,loc286921,Gene_synonym_loc286921,LOC286921,"Akr1b10, Akr1b8","ENSRNOG00000027433, ENSRNOG00000009734"
Rat,Ambiguous_gene_synonym,mgc91427,Gene_synonym_mgc91427,MGC91427,"Akr1b10, Akr1b8","ENSRNOG00000027433, ENSRNOG00000009734"
Rat,Ambiguous_gene_synonym,loc100910708,Gene_synonym_loc100910708,LOC100910708,"Akr1b10, Akr1b8","ENSRNOG00000027433, ENSRNOG00000009734"
Rat,Ambiguous_gene_synonym,loc296972,Gene_synonym_loc296972,LOC296972,"Akr1b10, Akr1b8","ENSRNOG00000027433, ENSRNOG00000009734"
Rat,Ambiguous_gene_synonym,mgc94557,Gene_synonym_mgc94557,MGC94557,"Ms4a6c, Ms4a6bl1","ENSRNOG00000030689, ENSRNOG00000050395"
Rat,Ambiguous_gene_synonym,ms4a6b,Gene_synonym_ms4a6b,Ms4a6b,"Ms4a6c, Ms4a6bl1","ENSRNOG00000030689, ENSRNOG00000050395"
Rat,Ambiguous_gene_synonym,ms4a6bl,Gene_synonym_ms4a6bl,Ms4a6bl,"Ms4a6c, Ms4a6bl1","ENSRNOG00000030689, ENSRNOG00000050395"
Rat,Ambiguous_gene_synonym,ms4a6e,Gene_synonym_ms4a6e,Ms4a6e,"Ms4a6c, Ms4a6bl1","ENSRNOG00000030689, ENSRNOG00000050395"
Rat,Ambiguous_gene_synonym,smp-2,Gene_synonym_smp-2,"Smp-2, SMP-2","Sult2a1, Sult2a2","ENSRNOG00000047986, ENSRNOG00000063815, ENSRNOG00000062869"
Rat,Ambiguous_gene_synonym,st,Gene_synonym_st,ST,"Sult2a1, Sult2a2","ENSRNOG00000047986, ENSRNOG00000063815, ENSRNOG00000062869"
Rat,Ambiguous_gene_synonym,st2,Gene_synonym_st2,St2,"Sult2a1, Il1rl1","ENSRNOG00000047986, ENSRNOG00000014835"
Rat,Ambiguous_gene_synonym,dst,Gene_synonym_dst,DST,"Sult2a1, Sult2a2","ENSRNOG00000047986, ENSRNOG00000063815, ENSRNOG00000062869"
Rat,Ambiguous_gene_synonym,loc361511,Gene_synonym_loc361511,LOC361511,"Sult2a1, Sult2a2","ENSRNOG00000047986, ENSRNOG00000063815, ENSRNOG00000062869"
Rat,Ambiguous_gene_synonym,st-60,Gene_synonym_st-60,ST-60,"Sult2a1, Sult2a2","ENSRNOG00000047986, ENSRNOG00000063815, ENSRNOG00000062869"
Rat,Ambiguous_gene_synonym,st2a2,Gene_synonym_st2a2,ST2A2,"Sult2a1, Sult2a2","ENSRNOG00000047986, ENSRNOG00000063815, ENSRNOG00000062869"
Rat,Ambiguous_gene_synonym,sult2a2_predicted,Gene_synonym_sult2a2_predicted,Sult2a2_predicted,"Sult2a1, Sult2a2","ENSRNOG00000047986, ENSRNOG00000063815, ENSRNOG00000062869"
Rat,Ambiguous_gene_synonym,gat1,Gene_synonym_gat1,Gat1,"Slc6a1, Slc6a12","ENSRNOG00000006527, ENSRNOG00000013547"
Rat,Ambiguous_gene_synonym,cam,Gene_synonym_cam,caM,"Calm3, Calm1, Calm2, Calm2-ps2","ENSRNOG00000016770, ENSRNOG00000067086, ENSRNOG00000004060, ENSRNOG00000030871"
Rat,Ambiguous_gene_synonym,cam3,Gene_synonym_cam3,Cam3,"Calm3, Calm1, Calm2","ENSRNOG00000016770, ENSRNOG00000067086, ENSRNOG00000004060"
Rat,Ambiguous_gene_synonym,camc,Gene_synonym_camc,Camc,"Calm3, Calm1, Calm2","ENSRNOG00000016770, ENSRNOG00000067086, ENSRNOG00000004060"
Rat,Ambiguous_gene_synonym,camiii,Gene_synonym_camiii,CaMIII,"Calm3, Calm1, Calm2","ENSRNOG00000016770, ENSRNOG00000067086, ENSRNOG00000004060"
Rat,Ambiguous_gene_synonym,rncamiii,Gene_synonym_rncamiii,RNCAMIII,"Calm3, Calm1, Calm2","ENSRNOG00000016770, ENSRNOG00000067086, ENSRNOG00000004060"
Rat,Ambiguous_gene_synonym,p67,Gene_synonym_p67,p67,"Stxbp1, Gbp2, Metap2","ENSRNOG00000015420, ENSRNOG00000031743, ENSRNOG00000021881"
Rat,Ambiguous_gene_synonym,mir,Gene_synonym_mir,"Mir, MIR","Marchf8, Mylip","ENSRNOG00000012297, ENSRNOG00000017579"
Rat,Ambiguous_gene_synonym,bip,Gene_synonym_bip,BIP,"Hspa5, Gdf10","ENSRNOG00000018294, ENSRNOG00000051993"
Rat,Ambiguous_gene_synonym,ar,Gene_synonym_ar,AR,"Akr1b1, Fdxr, Areg","ENSRNOG00000009513, ENSRNOG00000058497, ENSRNOG00000002754"
Rat,Ambiguous_gene_synonym,rhoe,Gene_synonym_rhoe,RHOE,"Map3k11, Rnd3","ENSRNOG00000020773, ENSRNOG00000004624"
Rat,Ambiguous_gene_synonym,loc502894,Gene_synonym_loc502894,LOC502894,"Tigar, Tigar-ps1","ENSRNOG00000051816, ENSRNOG00000046064"
Rat,Ambiguous_gene_synonym,p31,Gene_synonym_p31,"P31, p31","Atp6v1e1, Ppial4d, Ppia","ENSRNOG00000011905, ENSRNOG00000068764, ENSRNOG00000027864"
Rat,Ambiguous_gene_synonym,loc499883,Gene_synonym_loc499883,LOC499883,"Gabpb1, Gabpb1l","ENSRNOG00000010659, ENSRNOG00000053439"
Rat,Ambiguous_gene_synonym,rgd1560391,Gene_synonym_rgd1560391,RGD1560391,"Gabpb1, Gabpb1l","ENSRNOG00000010659, ENSRNOG00000053439"
Rat,Ambiguous_gene_synonym,ppt,Gene_synonym_ppt,"PPT, Ppt","Ppp5c, Ppt1","ENSRNOG00000016907, ENSRNOG00000012616"
Rat,Ambiguous_gene_synonym,mrg2,Gene_synonym_mrg2,Mrg2,"Meis3, Cited4","ENSRNOG00000021390, ENSRNOG00000046607"
Rat,Ambiguous_gene_synonym,hnf-3g,Gene_synonym_hnf-3g,HNF-3G,"Foxa3, Sympk","ENSRNOG00000014256, ENSRNOG00000014353"
Rat,Ambiguous_gene_synonym,loc103694877,Gene_synonym_loc103694877,LOC103694877,"Mifl2, Mif","ENSRNOG00000033673, ENSRNOG00000006589"
Rat,Ambiguous_gene_synonym,mgc72801,Gene_synonym_mgc72801,MGC72801,"Mifl2, Mif","ENSRNOG00000033673, ENSRNOG00000006589"
Rat,Ambiguous_gene_synonym,loc679748,Gene_synonym_loc679748,LOC679748,"Mifl2, AC127887.1","ENSRNOG00000033673, ENSRNOG00000034106"
Rat,Ambiguous_gene_synonym,loc499782,Gene_synonym_loc499782,LOC499782,"Rpl12, LOC102555453","ENSRNOG00000016220, ENSRNOG00000028993"
Rat,Ambiguous_gene_synonym,rl12,Gene_synonym_rl12,RL12,"Rpl12, LOC102555453","ENSRNOG00000016220, ENSRNOG00000028993"
Rat,Ambiguous_gene_synonym,gpr41,Gene_synonym_gpr41,"Gpr41, GPR41","Ffar3, Gper1","ENSRNOG00000037467, ENSRNOG00000001287"
Rat,Ambiguous_gene_synonym,loc100362344,Gene_synonym_loc100362344,LOC100362344,"Rimklb, Rimklbl1","ENSRNOG00000064238, ENSRNOG00000036910"
Rat,Ambiguous_gene_synonym,sae2,Gene_synonym_sae2,"Sae2, SAE2","Uba2, Rbbp8","ENSRNOG00000021113, ENSRNOG00000012899"
Rat,Ambiguous_gene_synonym,loc680385,Gene_synonym_loc680385,LOC680385,"Ssb, Ssbl1","ENSRNOG00000007998, ENSRNOG00000011606"
Rat,Ambiguous_gene_synonym,mdr2,Gene_synonym_mdr2,Mdr2,"Abcb4, Abcb1a","ENSRNOG00000068001, ENSRNOG00000008012"
Rat,Ambiguous_gene_synonym,pgy3,Gene_synonym_pgy3,Pgy3,"Abcb4, Abcb1a","ENSRNOG00000068001, ENSRNOG00000008012"
Rat,Ambiguous_gene_synonym,rpl23al1,Gene_synonym_rpl23al1,Rpl23al1,"Rpl23al6, Rpl23al7","ENSRNOG00000033439, ENSRNOG00000032148"
Rat,Ambiguous_gene_synonym,fra-2,Gene_synonym_fra-2,"fra-2, FRA-2","Fosb, Fosl2","ENSRNOG00000046667, ENSRNOG00000068412"
Rat,Ambiguous_gene_synonym,abcb1,Gene_synonym_abcb1,Abcb1,"Abcb1a, Abcb1b","ENSRNOG00000008012, ENSRNOG00000066042"
Rat,Ambiguous_gene_synonym,mdr1,Gene_synonym_mdr1,Mdr1,"Abcb1a, Abcb1b","ENSRNOG00000008012, ENSRNOG00000066042"
Rat,Ambiguous_gene_synonym,mdr1b,Gene_synonym_mdr1b,mdr1b,"Abcb1a, Abcb1b","ENSRNOG00000008012, ENSRNOG00000066042"
Rat,Ambiguous_gene_synonym,pgy1,Gene_synonym_pgy1,Pgy1,"Abcb1a, Abcb1b","ENSRNOG00000008012, ENSRNOG00000066042"
Rat,Ambiguous_gene_synonym,pgy2,Gene_synonym_pgy2,Pgy2,"Abcb1a, Abcb1b","ENSRNOG00000008012, ENSRNOG00000066042"
Rat,Ambiguous_gene_synonym,loc100360057,Gene_synonym_loc100360057,LOC100360057,"Rpl22-ps2, Rpl22","ENSRNOG00000028747, ENSRNOG00000011104"
Rat,Ambiguous_gene_synonym,hp1-gamma,Gene_synonym_hp1-gamma,Hp1-gamma,"AABR07062138.1, Cbx3","ENSRNOG00000030902, ENSRNOG00000011814"
Rat,Ambiguous_gene_synonym,mgc105792,Gene_synonym_mgc105792,MGC105792,"AABR07062138.1, Cbx3","ENSRNOG00000030902, ENSRNOG00000011814"
Rat,Ambiguous_gene_synonym,mgc105793,Gene_synonym_mgc105793,MGC105793,"AABR07062138.1, Cbx3","ENSRNOG00000030902, ENSRNOG00000011814"
Rat,Ambiguous_gene_synonym,mgc156678,Gene_synonym_mgc156678,MGC156678,"AABR07062138.1, Cbx3","ENSRNOG00000030902, ENSRNOG00000011814"
Rat,Ambiguous_gene_synonym,mgc94711,Gene_synonym_mgc94711,MGC94711,"AABR07062138.1, Cbx3, Tinf2","ENSRNOG00000030902, ENSRNOG00000011814, ENSRNOG00000020189"
Rat,Ambiguous_gene_synonym,sp56,Gene_synonym_sp56,"SP56, sp56","Selenbp1, Zp3r","ENSRNOG00000047158, ENSRNOG00000025862"
Rat,Ambiguous_gene_synonym,cea,Gene_synonym_cea,"Cea, CEA","Cgm4, Ceacam3, Ctse","ENSRNOG00000062787, ENSRNOG00000027607, ENSRNOG00000006963"
Rat,Ambiguous_gene_synonym,cear,Gene_synonym_cear,Cear,"Cgm4, Ceacam3","ENSRNOG00000062787, ENSRNOG00000027607"
Rat,Ambiguous_gene_synonym,cgm4aa,Gene_synonym_cgm4aa,CGM4AA,"Cgm4, Ceacam3","ENSRNOG00000062787, ENSRNOG00000027607"
Rat,Ambiguous_gene_synonym,cpt i,Gene_synonym_cpt i,CPT I,"Cpt1a, Cpt1b","ENSRNOG00000014254, ENSRNOG00000010438"
Rat,Ambiguous_gene_synonym,t2r19,Gene_synonym_t2r19,T2R19,"Tas2r106, Tas2r119","ENSRNOG00000031185, ENSRNOG00000011963"
Rat,Ambiguous_gene_synonym,loc100911337,Gene_synonym_loc100911337,LOC100911337,"Rps25l3, AABR07071294.1","ENSRNOG00000062325, ENSRNOG00000031703"
Rat,Ambiguous_gene_synonym,loc685085,Gene_synonym_loc685085,LOC685085,"Rps25l3, AABR07071294.1","ENSRNOG00000062325, ENSRNOG00000031703"
Rat,Ambiguous_gene_synonym,abpa,Gene_synonym_abpa,Abpa,"Scgb1b30, Shbg","ENSRNOG00000062949, ENSRNOG00000011357"
Rat,Ambiguous_gene_synonym,pebp2,Gene_synonym_pebp2,Pebp2,"Pbp2, Cbfb","ENSRNOG00000008667, ENSRNOG00000014647"
Rat,Ambiguous_gene_synonym,plp,Gene_synonym_plp,"PLP, Plp","Prdx5, Pthlh, Plp1","ENSRNOG00000021125, ENSRNOG00000069267, ENSRNOG00000002419"
Rat,Ambiguous_gene_synonym,ab1-115,Gene_synonym_ab1-115,Ab1-115,"Pkn3, Setsip","ENSRNOG00000025892, ENSRNOG00000062793"
Rat,Ambiguous_gene_synonym,i-2pp2a,Gene_synonym_i-2pp2a,I-2PP2A,"Pkn3, Setsip","ENSRNOG00000025892, ENSRNOG00000062793"
Rat,Ambiguous_gene_synonym,loc307947,Gene_synonym_loc307947,LOC307947,"Pkn3, Setsip","ENSRNOG00000025892, ENSRNOG00000062793"
Rat,Ambiguous_gene_synonym,set,Gene_synonym_set,Set,"Pkn3, Setsip","ENSRNOG00000025892, ENSRNOG00000062793"
Rat,Ambiguous_gene_synonym,taf-i,Gene_synonym_taf-i,TAF-I,"Pkn3, Setsip","ENSRNOG00000025892, ENSRNOG00000062793"
Rat,Ambiguous_gene_synonym,tar-2,Gene_synonym_tar-2,taR-2,"Taar2, Taar4","ENSRNOG00000025951, ENSRNOG00000029877"
Rat,Ambiguous_gene_synonym,loc100362623,Gene_synonym_loc100362623,LOC100362623,"Mt2-ps1, Mt2A","ENSRNOG00000028841, ENSRNOG00000043098"
Rat,Ambiguous_gene_synonym,mt1-ps5,Gene_synonym_mt1-ps5,Mt1-ps5,"Mt2-ps1, Mt2A","ENSRNOG00000028841, ENSRNOG00000043098"
Rat,Ambiguous_gene_synonym,mt1m,Gene_synonym_mt1m,Mt1m,"Mt2-ps1, Mt2A","ENSRNOG00000028841, ENSRNOG00000043098"
Rat,Ambiguous_gene_synonym,pb,Gene_synonym_pb,"Pb, PB","Spint2, Pbsn","ENSRNOG00000020636, ENSRNOG00000003713"
Rat,Ambiguous_gene_synonym,cast,Gene_synonym_cast,"CAST, Cast","Erc1, Erc2","ENSRNOG00000009264, ENSRNOG00000015148"
Rat,Ambiguous_gene_synonym,irap,Gene_synonym_irap,IRAP,"Il1rn, Lnpep","ENSRNOG00000005871, ENSRNOG00000055229"
Rat,Ambiguous_gene_synonym,tsr-i,Gene_synonym_tsr-i,TSR-I,"Acvr1, Acvrl1","ENSRNOG00000005033, ENSRNOG00000028713"
Rat,Ambiguous_gene_synonym,hst,Gene_synonym_hst,"Hst, HST","Fgf4, Hspa2","ENSRNOG00000020890, ENSRNOG00000006472"
Rat,Ambiguous_gene_synonym,ard1,Gene_synonym_ard1,Ard1,"Trim23, Naa10","ENSRNOG00000012354, ENSRNOG00000060063"
Rat,Ambiguous_gene_synonym,oct3,Gene_synonym_oct3,OCT3,"Slc22a3, Slc22a8","ENSRNOG00000022946, ENSRNOG00000018086"
Rat,Ambiguous_gene_synonym,if1ai1,Gene_synonym_if1ai1,If1ai1,"LOC120103164, LOC120103163, Ifna12l","ENSRNOG00000066962, ENSRNOG00000066857, ENSRNOG00000070321"
Rat,Ambiguous_gene_synonym,loc502966,Gene_synonym_loc502966,LOC502966,"LOC120103164, LOC120103163, Ifna12l","ENSRNOG00000066962, ENSRNOG00000066857, ENSRNOG00000070321"
Rat,Ambiguous_gene_synonym,rgd1560539,Gene_synonym_rgd1560539,RGD1560539,"LOC120103164, LOC120103163, Ifna12l","ENSRNOG00000066962, ENSRNOG00000066857, ENSRNOG00000070321"
Rat,Ambiguous_gene_synonym,tafii31,Gene_synonym_tafii31,TAFII31,"Taf9, Taf9b","ENSRNOG00000039848, ENSRNOG00000061102"
Rat,Ambiguous_gene_synonym,ak/atpase,Gene_synonym_ak/atpase,AK/ATPase,"Taf9, Ak6","ENSRNOG00000039848, ENSRNOG00000063018, ENSRNOG00000026813"
Rat,Ambiguous_gene_synonym,bcl-x,Gene_synonym_bcl-x,bcl-X,"Bcl2l1, AC098008.1","ENSRNOG00000007946, ENSRNOG00000018503"
Rat,Ambiguous_gene_synonym,bcl-xl,Gene_synonym_bcl-xl,Bcl-xl,"Bcl2l1, AC098008.1","ENSRNOG00000007946, ENSRNOG00000018503"
Rat,Ambiguous_gene_synonym,bcl2l,Gene_synonym_bcl2l,Bcl2l,"Bcl2l1, AC098008.1","ENSRNOG00000007946, ENSRNOG00000018503"
Rat,Ambiguous_gene_synonym,bclx,Gene_synonym_bclx,Bclx,"Bcl2l1, AC098008.1","ENSRNOG00000007946, ENSRNOG00000018503"
Rat,Ambiguous_gene_synonym,cyp4a11,Gene_synonym_cyp4a11,Cyp4a11,"Cyp4a2, Cyp4a3","ENSRNOG00000064139, ENSRNOG00000066487"
Rat,Ambiguous_gene_synonym,cypiva2,Gene_synonym_cypiva2,CYPIVA2,"Cyp4a2, Cyp4a3","ENSRNOG00000064139, ENSRNOG00000066487"
Rat,Ambiguous_gene_synonym,loc100365231,Gene_synonym_loc100365231,LOC100365231,"Cyp4a2, Cyp4a3","ENSRNOG00000064139, ENSRNOG00000066487"
Rat,Ambiguous_gene_synonym,p-450 iv4aii,Gene_synonym_p-450 iv4aii,P-450 IV4AII,"Cyp4a2, Cyp4a3","ENSRNOG00000064139, ENSRNOG00000066487"
Rat,Ambiguous_gene_synonym,p-450 k-2,Gene_synonym_p-450 k-2,P-450 K-2,"Cyp4a2, Cyp4a3","ENSRNOG00000064139, ENSRNOG00000066487"
Rat,Ambiguous_gene_synonym,p450 k-5,Gene_synonym_p450 k-5,P450 K-5,"Cyp4a2, Cyp4a3","ENSRNOG00000064139, ENSRNOG00000066487"
Rat,Ambiguous_gene_synonym,cyp4a14,Gene_synonym_cyp4a14,Cyp4a14,"Cyp4a2, Cyp4a3","ENSRNOG00000064139, ENSRNOG00000066487, ENSRNOG00000066878"
Rat,Ambiguous_gene_synonym,cypiva3,Gene_synonym_cypiva3,CYPIVA3,"Cyp4a2, Cyp4a3","ENSRNOG00000064139, ENSRNOG00000066487, ENSRNOG00000066878"
Rat,Ambiguous_gene_synonym,pit-1,Gene_synonym_pit-1,"PiT-1, pit-1","Slc20a1, Pou1f1","ENSRNOG00000018567, ENSRNOG00000000715"
Rat,Ambiguous_gene_synonym,cox1,Gene_synonym_cox1,Cox1,"Ptgs1, Mt-co1","ENSRNOG00000007415, ENSRNOG00000034234"
Rat,Ambiguous_gene_synonym,cox3,Gene_synonym_cox3,Cox3,"Ptgs1, Mt-co3","ENSRNOG00000007415, ENSRNOG00000030700"
Rat,Ambiguous_gene_synonym,loc295091,Gene_synonym_loc295091,LOC295091,"Vom2r44, Vom2r46","ENSRNOG00000030104, ENSRNOG00000068452"
Rat,Ambiguous_gene_synonym,olr869,Gene_synonym_olr869,Olr869,"Olfr1330-ps1, Or10ak7","ENSRNOG00000068591, ENSRNOG00000067935"
Rat,Ambiguous_gene_synonym,olr866,Gene_synonym_olr866,Olr866,"Olfr1330-ps1, Or10ak7f","ENSRNOG00000068591, ENSRNOG00000063242"
Rat,Ambiguous_gene_synonym,tar-6,Gene_synonym_tar-6,taR-6,"Taar7h, Taar6","ENSRNOG00000067484, ENSRNOG00000016089, ENSRNOG00000063959"
Rat,Ambiguous_gene_synonym,olr403,Gene_synonym_olr403,Olr403,"Or1j15b, Or1j15","ENSRNOG00000064779, ENSRNOG00000065732"
Rat,Ambiguous_gene_synonym,ratchr3-15924446-15925369_orf,Gene_synonym_ratchr3-15924446-15925369_orf,ratchr3-15924446-15925369_ORF,"Or1j15b, Or1j15","ENSRNOG00000064779, ENSRNOG00000065732"
Rat,Ambiguous_gene_synonym,sgc,Gene_synonym_sgc,SGC,"Gucy1b1, Gucy1a1, Gucy1b2","ENSRNOG00000012060, ENSRNOG00000012302, ENSRNOG00000009440"
Rat,Ambiguous_gene_synonym,tar-4,Gene_synonym_tar-4,taR-4,"Taar6, Taar4","ENSRNOG00000016089, ENSRNOG00000029877"
Rat,Ambiguous_gene_synonym,glp-1,Gene_synonym_glp-1,GLP-1,"Gcg, Gzmb","ENSRNOG00000005498, ENSRNOG00000049976"
Rat,Ambiguous_gene_synonym,loc100911100,Gene_synonym_loc100911100,LOC100911100,"Or10ak14b, LOC120093079","ENSRNOG00000063543, ENSRNOG00000069409"
Rat,Ambiguous_gene_synonym,olr860,Gene_synonym_olr860,Olr860,"Or10ak14b, LOC120093079","ENSRNOG00000063543, ENSRNOG00000069409"
Rat,Ambiguous_gene_synonym,cam1,Gene_synonym_cam1,Cam1,"Calm1, Calm2","ENSRNOG00000067086, ENSRNOG00000004060"
Rat,Ambiguous_gene_synonym,cami,Gene_synonym_cami,CaMI,"Calm1, Calm2","ENSRNOG00000067086, ENSRNOG00000004060"
Rat,Ambiguous_gene_synonym,cam2,Gene_synonym_cam2,Cam2,"Calm1, Calm2, Calm2-ps2","ENSRNOG00000067086, ENSRNOG00000004060, ENSRNOG00000030871"
Rat,Ambiguous_gene_synonym,camb,Gene_synonym_camb,Camb,"Calm1, Calm2, Calm2-ps2","ENSRNOG00000067086, ENSRNOG00000004060, ENSRNOG00000030871"
Rat,Ambiguous_gene_synonym,camii,Gene_synonym_camii,CaMII,"Calm1, Calm2, Calm2-ps2","ENSRNOG00000067086, ENSRNOG00000004060, ENSRNOG00000030871"
Rat,Ambiguous_gene_synonym,zap,Gene_synonym_zap,Zap,"Zc3hav1, Ylpm1","ENSRNOG00000013948, ENSRNOG00000027317"
Rat,Ambiguous_gene_synonym,mrg-2,Gene_synonym_mrg-2,MRG-2,"Cited4, Glud1","ENSRNOG00000046607, ENSRNOG00000057367"
Rat,Ambiguous_gene_synonym,gtk,Gene_synonym_gtk,"Gtk, GTK","Kyat1, Frk","ENSRNOG00000016097, ENSRNOG00000000543"
Rat,Ambiguous_gene_synonym,rps27a,Gene_synonym_rps27a,Rps27a,"Rps27a-ps1, Uba52","ENSRNOG00000034246, ENSRNOG00000019971"
Rat,Ambiguous_gene_synonym,ubb,Gene_synonym_ubb,Ubb,"Rps27a-ps1, Uba52","ENSRNOG00000034246, ENSRNOG00000019971"
Rat,Ambiguous_gene_synonym,loc100912032,Gene_synonym_loc100912032,LOC100912032,"Rps27a-ps1, Rps27a-ps2, Rps27a","ENSRNOG00000034246, ENSRNOG00000051047, ENSRNOG00000004426"
Rat,Ambiguous_gene_synonym,tap,Gene_synonym_tap,"Tap, TAP","Nxf1, Uso1, Sec14l2","ENSRNOG00000019069, ENSRNOG00000002301, ENSRNOG00000004672"
Rat,Ambiguous_gene_synonym,loc100360439,Gene_synonym_loc100360439,LOC100360439,"Rpl36l7, Rpl36l5","ENSRNOG00000060478, ENSRNOG00000029560"
Rat,Ambiguous_gene_synonym,mgc72939,Gene_synonym_mgc72939,MGC72939,"Rps20-ps11, Rps20-ps12, Rps20-ps10, Rps20","ENSRNOG00000071148, ENSRNOG00000029627, ENSRNOG00000030345, ENSRNOG00000008555"
Rat,Ambiguous_gene_synonym,loc100362684,Gene_synonym_loc100362684,LOC100362684,"Rps20-ps11, Rps20-ps12, Rps20-ps10","ENSRNOG00000071148, ENSRNOG00000029627, ENSRNOG00000030345"
Rat,Ambiguous_gene_synonym,ggta1,Gene_synonym_ggta1,Ggta1,"Ggta1l1, Ggt5","ENSRNOG00000042373, ENSRNOG00000062276"
Rat,Ambiguous_gene_synonym,loc497813,Gene_synonym_loc497813,LOC497813,"Rps7-ps23, Rps7","ENSRNOG00000027694, ENSRNOG00000008373"
Rat,Ambiguous_gene_synonym,mgc188796,Gene_synonym_mgc188796,MGC188796,"Rps7-ps23, Rps7","ENSRNOG00000027694, ENSRNOG00000008373"
Rat,Ambiguous_gene_synonym,mgc72770,Gene_synonym_mgc72770,MGC72770,"Rps7-ps23, Rps7","ENSRNOG00000027694, ENSRNOG00000008373"
Rat,Ambiguous_gene_synonym,s8,Gene_synonym_s8,S8,"Rps7-ps23, Rps7","ENSRNOG00000027694, ENSRNOG00000008373"
Rat,Ambiguous_gene_synonym,upar,Gene_synonym_upar,"uPAR, Upar","Plaur, Cadm4","ENSRNOG00000037931, ENSRNOG00000024243"
Rat,Ambiguous_gene_synonym,loc294680,Gene_synonym_loc294680,LOC294680,"Btf3, Btf3-ps1","ENSRNOG00000016912, ENSRNOG00000031864"
Rat,Ambiguous_gene_synonym,mgc106007,Gene_synonym_mgc106007,MGC106007,"Btf3, Btf3-ps1","ENSRNOG00000016912, ENSRNOG00000031864"
Rat,Ambiguous_gene_synonym,loc685374,Gene_synonym_loc685374,LOC685374,"LOC102553980, Ankrd13c","ENSRNOG00000061420, ENSRNOG00000011340"
Rat,Ambiguous_gene_synonym,grip-1,Gene_synonym_grip-1,GRIP-1,"Ncoa2, Grip1","ENSRNOG00000007975, ENSRNOG00000004013"
Rat,Ambiguous_gene_synonym,cml1,Gene_synonym_cml1,Cml1,"Nat8b, Nat8f1","ENSRNOG00000056962, ENSRNOG00000015799"
Rat,Ambiguous_gene_synonym,loc362392,Gene_synonym_loc362392,LOC362392,"Snrnp27, Gmcl1","ENSRNOG00000065135, ENSRNOG00000017838"
Rat,Ambiguous_gene_synonym,rgd1310925,Gene_synonym_rgd1310925,RGD1310925,"Snrnp27, Gmcl1","ENSRNOG00000065135, ENSRNOG00000017838"
Rat,Ambiguous_gene_synonym,ry1,Gene_synonym_ry1,Ry1,"Snrnp27, Gmcl1","ENSRNOG00000065135, ENSRNOG00000017838"
Rat,Ambiguous_gene_synonym,loc306128,Gene_synonym_loc306128,LOC306128,"Cln5, AABR07019209.2","ENSRNOG00000055439, ENSRNOG00000062279"
Rat,Ambiguous_gene_synonym,hsj-2,Gene_synonym_hsj-2,HSJ-2,"Dnajb6, Dnaja1","ENSRNOG00000010353, ENSRNOG00000007029"
Rat,Ambiguous_gene_synonym,loc314660,Gene_synonym_loc314660,LOC314660,"Otub1, Otub1l1","ENSRNOG00000021175, ENSRNOG00000009072"
Rat,Ambiguous_gene_synonym,rgd1565010,Gene_synonym_rgd1565010,RGD1565010,"Otub1, Otub1l1","ENSRNOG00000021175, ENSRNOG00000009072"
Rat,Ambiguous_gene_synonym,olr404,Gene_synonym_olr404,Olr404,"Or1j13, Or1j16","ENSRNOG00000071098, ENSRNOG00000064071"
Rat,Ambiguous_gene_synonym,ratchr3-16004548-16005486_orf,Gene_synonym_ratchr3-16004548-16005486_orf,ratchr3-16004548-16005486_ORF,"Or1j13, Or1j16","ENSRNOG00000071098, ENSRNOG00000064071"
Rat,Ambiguous_gene_synonym,p27,Gene_synonym_p27,p27,"Cdkn1b, Tmed7","ENSRNOG00000007249, ENSRNOG00000003691"
Rat,Ambiguous_gene_synonym,glk,Gene_synonym_glk,"GLK, Glk","Map4k3, Galk1, Gck","ENSRNOG00000007172, ENSRNOG00000006359, ENSRNOG00000061527"
Rat,Ambiguous_gene_synonym,ep1,Gene_synonym_ep1,EP1,"Ubap2l, Ptger1","ENSRNOG00000017990, ENSRNOG00000004094"
Rat,Ambiguous_gene_synonym,try4,Gene_synonym_try4,Try4,"Prss3, 1810009J06Rikl","ENSRNOG00000068192, ENSRNOG00000013245"
Rat,Ambiguous_gene_synonym,cir,Gene_synonym_cir,"Cir, CIR","Cir1, Kcnj5","ENSRNOG00000018719, ENSRNOG00000033796"
Rat,Ambiguous_gene_synonym,dat1,Gene_synonym_dat1,Dat1,"Slc6a3, Lmo1","ENSRNOG00000017302, ENSRNOG00000014629"
Rat,Ambiguous_gene_synonym,loc498560,Gene_synonym_loc498560,LOC498560,"Uchl3-ps1, Uchl3","ENSRNOG00000065893, ENSRNOG00000009530"
Rat,Ambiguous_gene_synonym,rgd1561196,Gene_synonym_rgd1561196,RGD1561196,"Uchl3-ps1, Uchl3","ENSRNOG00000065893, ENSRNOG00000009530"
Rat,Ambiguous_gene_synonym,uch-l3,Gene_synonym_uch-l3,UCH-L3,"Uchl3-ps1, Uchl3","ENSRNOG00000065893, ENSRNOG00000009530"
Rat,Ambiguous_gene_synonym,mr22,Gene_synonym_mr22,MR22,"Htr5a, Htr5b","ENSRNOG00000007066, ENSRNOG00000002549"
Rat,Ambiguous_gene_synonym,rec17,Gene_synonym_rec17,REC17,"Htr5a, Htr5b","ENSRNOG00000007066, ENSRNOG00000002549"
Rat,Ambiguous_gene_synonym,try1,Gene_synonym_try1,"Try1, try1","Prss1, Prss58","ENSRNOG00000063605, ENSRNOG00000013132"
Rat,Ambiguous_gene_synonym,hnrpa3,Gene_synonym_hnrpa3,Hnrpa3,"Hnrnpa3, LOC100911361","ENSRNOG00000052968, ENSRNOG00000027006"
Rat,Ambiguous_gene_synonym,mbx,Gene_synonym_mbx,mBx,"Hnrnpa3, LOC100911361","ENSRNOG00000052968, ENSRNOG00000027006"
Rat,Ambiguous_gene_synonym,mgc72822,Gene_synonym_mgc72822,MGC72822,"Eloc, LOC120099279","ENSRNOG00000031730, ENSRNOG00000051063"
Rat,Ambiguous_gene_synonym,siii p15,Gene_synonym_siii p15,SIII p15,"Eloc, LOC120099279","ENSRNOG00000031730, ENSRNOG00000051063"
Rat,Ambiguous_gene_synonym,tceb1,Gene_synonym_tceb1,Tceb1,"Eloc, LOC120099279","ENSRNOG00000031730, ENSRNOG00000051063"
Rat,Ambiguous_gene_synonym,loc294499,Gene_synonym_loc294499,LOC294499,"Fam241b-ps1, Fam241b","ENSRNOG00000051000, ENSRNOG00000000551"
Rat,Ambiguous_gene_synonym,rgd1305587,Gene_synonym_rgd1305587,RGD1305587,"Fam241b-ps1, Fam241b","ENSRNOG00000051000, ENSRNOG00000000551"
Rat,Ambiguous_gene_synonym,loc690244,Gene_synonym_loc690244,LOC690244,"Sumo2, Jpt1","ENSRNOG00000069967, ENSRNOG00000003661"
Rat,Ambiguous_gene_synonym,mgc72702,Gene_synonym_mgc72702,MGC72702,"Sumo2, Jpt1","ENSRNOG00000069967, ENSRNOG00000003661"
Rat,Ambiguous_gene_synonym,mgc93211,Gene_synonym_mgc93211,MGC93211,"Sumo2, Jpt1","ENSRNOG00000069967, ENSRNOG00000003661"
Rat,Ambiguous_gene_synonym,smt3a,Gene_synonym_smt3a,Smt3A,"Sumo2, Jpt1","ENSRNOG00000069967, ENSRNOG00000003661"
Rat,Ambiguous_gene_synonym,smt3h2,Gene_synonym_smt3h2,Smt3h2,"Sumo2, Jpt1","ENSRNOG00000069967, ENSRNOG00000003661"
Rat,Ambiguous_gene_synonym,sumo-2,Gene_synonym_sumo-2,SUMO-2,"Sumo2, Jpt1","ENSRNOG00000069967, ENSRNOG00000003661"
Rat,Ambiguous_gene_synonym,loc287703,Gene_synonym_loc287703,LOC287703,"Eif1-ps8, Eif1","ENSRNOG00000033979, ENSRNOG00000033765"
Rat,Ambiguous_gene_synonym,sui1-rs1,Gene_synonym_sui1-rs1,Sui1-rs1,"Eif1-ps8, Eif1","ENSRNOG00000033979, ENSRNOG00000033765"
Rat,Ambiguous_gene_synonym,loc301068,Gene_synonym_loc301068,LOC301068,"Eif1-ps8, Eif1b","ENSRNOG00000033979, ENSRNOG00000018848"
Rat,Ambiguous_gene_synonym,rgd1309241,Gene_synonym_rgd1309241,RGD1309241,"Eif1-ps8, Eif1b","ENSRNOG00000033979, ENSRNOG00000018848"
Rat,Ambiguous_gene_synonym,loc498272,Gene_synonym_loc498272,LOC498272,"AABR07063082.1, Uap1","ENSRNOG00000031342, ENSRNOG00000002926"
Rat,Ambiguous_gene_synonym,rgd1561967,Gene_synonym_rgd1561967,RGD1561967,"AABR07063082.1, Uap1","ENSRNOG00000031342, ENSRNOG00000002926"
Rat,Ambiguous_gene_synonym,loc313048,Gene_synonym_loc313048,LOC313048,"Rbbp4l1, Rbbp4","ENSRNOG00000028052, ENSRNOG00000021492"
Rat,Ambiguous_gene_synonym,loc685491,Gene_synonym_loc685491,LOC685491,"Rbbp4l1, Rbbp4","ENSRNOG00000028052, ENSRNOG00000021492"
Rat,Ambiguous_gene_synonym,erp60,Gene_synonym_erp60,ERp60,"Pdia3, Calr","ENSRNOG00000015018, ENSRNOG00000003029"
Rat,Ambiguous_gene_synonym,p58,Gene_synonym_p58,p58,"Pdia3, Prim2, Lman1","ENSRNOG00000015018, ENSRNOG00000012486, ENSRNOG00000024470"
Rat,Ambiguous_gene_synonym,loc499567,Gene_synonym_loc499567,LOC499567,"Rbisl2, Rbis","ENSRNOG00000064945, ENSRNOG00000038902"
Rat,Ambiguous_gene_synonym,rgd1565641,Gene_synonym_rgd1565641,RGD1565641,"Rbisl2, Rbis","ENSRNOG00000064945, ENSRNOG00000038902"
Rat,Ambiguous_gene_synonym,loc100362611,Gene_synonym_loc100362611,LOC100362611,"Rbisl2, Rbis","ENSRNOG00000064945, ENSRNOG00000038902"
Rat,Ambiguous_gene_synonym,rbisl1,Gene_synonym_rbisl1,Rbisl1,"Rbisl2, Rbis","ENSRNOG00000064945, ENSRNOG00000038902"
Rat,Ambiguous_gene_synonym,soga3,Gene_synonym_soga3,Soga3,"Kiaa0408L, Mtcl3","ENSRNOG00000042309, ENSRNOG00000012324"
Rat,Ambiguous_gene_synonym,aabr07048031.1,Gene_synonym_aabr07048031.1,AABR07048031.1,"Rps13l1, Rps13","ENSRNOG00000048698, ENSRNOG00000038746"
Rat,Ambiguous_gene_synonym,loc683961,Gene_synonym_loc683961,LOC683961,"Rps13l1, Rps13","ENSRNOG00000048698, ENSRNOG00000038746"
Rat,Ambiguous_gene_synonym,stf-1,Gene_synonym_stf-1,STF-1,"Nr5a1, Pdx1","ENSRNOG00000012682, ENSRNOG00000046458"
Rat,Ambiguous_gene_synonym,loc298954,Gene_synonym_loc298954,LOC298954,"Prps1l1, Prps1","ENSRNOG00000032513, ENSRNOG00000060262"
Rat,Ambiguous_gene_synonym,prps3,Gene_synonym_prps3,Prps3,"Prps1l1, Prps1","ENSRNOG00000032513, ENSRNOG00000060262"
Rat,Ambiguous_gene_synonym,hmg17,Gene_synonym_hmg17,Hmg17,"Hmgn2, Hmgn2-ps4","ENSRNOG00000051615, ENSRNOG00000066721"
Rat,Ambiguous_gene_synonym,mgc116347,Gene_synonym_mgc116347,MGC116347,"Hmgn2, Hmgn2-ps4","ENSRNOG00000051615, ENSRNOG00000066721"
Rat,Ambiguous_gene_synonym,mgc124667,Gene_synonym_mgc124667,MGC124667,"Hmgn2, Hmgn2-ps4","ENSRNOG00000051615, ENSRNOG00000066721"
Rat,Ambiguous_gene_synonym,loc100360316,Gene_synonym_loc100360316,LOC100360316,"Hmgn2, Hmgn2-ps4","ENSRNOG00000051615, ENSRNOG00000066721"
Rat,Ambiguous_gene_synonym,olr848,Gene_synonym_olr848,Olr848,"Or13c3f, Or13c3e","ENSRNOG00000063372, ENSRNOG00000069301"
Rat,Ambiguous_gene_synonym,ratchr5-70217666-70218619_orf,Gene_synonym_ratchr5-70217666-70218619_orf,ratchr5-70217666-70218619_ORF,"Or13c3f, Or13c3e","ENSRNOG00000063372, ENSRNOG00000069301"
Rat,Ambiguous_gene_synonym,rps10l2,Gene_synonym_rps10l2,Rps10l2,"Rps10-ps21, Rps10-ps22, Rps10-ps20","ENSRNOG00000068503, ENSRNOG00000030441, ENSRNOG00000049099"
Rat,Ambiguous_gene_synonym,loc120103150,Gene_synonym_loc120103150,LOC120103150,"Or13c3g, Olr846-ps1","ENSRNOG00000067730, ENSRNOG00000068215"
Rat,Ambiguous_gene_synonym,olr845,Gene_synonym_olr845,Olr845,"Or13c3g, Olr846-ps1","ENSRNOG00000067730, ENSRNOG00000068215"
Rat,Ambiguous_gene_synonym,ratchr5-70123569-70122616,Gene_synonym_ratchr5-70123569-70122616,ratchr5-70123569-70122616,"Or13c3g, Olr846-ps1","ENSRNOG00000067730, ENSRNOG00000068215"
Rat,Ambiguous_gene_synonym,aabr07064000.1,Gene_synonym_aabr07064000.1,AABR07064000.1,"LOC120093247, Rpl29l2","ENSRNOG00000029594, ENSRNOG00000030439"
Rat,Ambiguous_gene_synonym,olr633,Gene_synonym_olr633,Olr633,"Or4c31, Or4c31b","ENSRNOG00000063547, ENSRNOG00000063082"
Rat,Ambiguous_gene_synonym,mobkl2b,Gene_synonym_mobkl2b,Mobkl2b,"Mob3b, Mob3a","ENSRNOG00000009453, ENSRNOG00000018971"
Rat,Ambiguous_gene_synonym,mgc72560,Gene_synonym_mgc72560,MGC72560,"Lamtor1, Lamtor1l1","ENSRNOG00000020016, ENSRNOG00000004319"
Rat,Ambiguous_gene_synonym,p18,Gene_synonym_p18,"p18, P18","Lamtor1, Cdkn2c, Nme2, Nme2-ps1, Lamtor1l1","ENSRNOG00000020016, ENSRNOG00000008956, ENSRNOG00000002671, ENSRNOG00000001226, ENSRNOG00000004319"
Rat,Ambiguous_gene_synonym,aabr07038019.1,Gene_synonym_aabr07038019.1,AABR07038019.1,"Lamtor1, Lamtor1l1","ENSRNOG00000020016, ENSRNOG00000004319"
Rat,Ambiguous_gene_synonym,loc100361543,Gene_synonym_loc100361543,LOC100361543,"Lamtor1, Lamtor1l1","ENSRNOG00000020016, ENSRNOG00000004319"
Rat,Ambiguous_gene_synonym,olr635,Gene_synonym_olr635,Olr635,"Olr621, Or4c31b","ENSRNOG00000067081, ENSRNOG00000063082"
Rat,Ambiguous_gene_synonym,aip1,Gene_synonym_aip1,"Aip1, AIP1","Dpy30, Pdcd6ip","ENSRNOG00000027126, ENSRNOG00000008981"
Rat,Ambiguous_gene_synonym,ns5atp4l1,Gene_synonym_ns5atp4l1,Ns5atp4l1,"Ns5atp4, Ns5atp4-ps3","ENSRNOG00000017758, ENSRNOG00000027533"
Rat,Ambiguous_gene_synonym,upa,Gene_synonym_upa,"Upa, uPA","Prap1, Plau","ENSRNOG00000018446, ENSRNOG00000010516"
Rat,Ambiguous_gene_synonym,cak,Gene_synonym_cak,"CAK, Cak","Cdk7, Ddr1","ENSRNOG00000018510, ENSRNOG00000057125"
Rat,Ambiguous_gene_synonym,loc100362965,Gene_synonym_loc100362965,LOC100362965,"Snurf-ps2, Snrpnl1","ENSRNOG00000022595, ENSRNOG00000067437"
Rat,Ambiguous_gene_synonym,eef-1,Gene_synonym_eef-1,EEF-1,"Eef1a2, Eef1a1","ENSRNOG00000011624, ENSRNOG00000009439"
Rat,Ambiguous_gene_synonym,eef1a,Gene_synonym_eef1a,EEF1A,"Eef1a2, Eef1a1","ENSRNOG00000011624, ENSRNOG00000009439"
Rat,Ambiguous_gene_synonym,eef1a-1,Gene_synonym_eef1a-1,eEF1A-1,"Eef1a2, Eef1a1","ENSRNOG00000011624, ENSRNOG00000009439"
Rat,Ambiguous_gene_synonym,eef1a2,Gene_synonym_eef1a2,Eef1a2,"Eef1a2, Eef1a1","ENSRNOG00000011624, ENSRNOG00000009439"
Rat,Ambiguous_gene_synonym,eef1a2l1,Gene_synonym_eef1a2l1,Eef1a2l1,"Eef1a2, Eef1a1","ENSRNOG00000011624, ENSRNOG00000009439"
Rat,Ambiguous_gene_synonym,ef-1 alpha2,Gene_synonym_ef-1 alpha2,EF-1 alpha2,"Eef1a2, Eef1a1","ENSRNOG00000011624, ENSRNOG00000009439"
Rat,Ambiguous_gene_synonym,ef-1-alpha-1,Gene_synonym_ef-1-alpha-1,EF-1-alpha-1,"Eef1a2, Eef1a1","ENSRNOG00000011624, ENSRNOG00000009439"
Rat,Ambiguous_gene_synonym,ef-tu,Gene_synonym_ef-tu,EF-Tu,"Eef1a2, Eef1a1","ENSRNOG00000011624, ENSRNOG00000009439"
Rat,Ambiguous_gene_synonym,ef1a,Gene_synonym_ef1a,"EF1A, Ef1a","Eef1a2, Ybx1, Eef1a1","ENSRNOG00000011624, ENSRNOG00000023786, ENSRNOG00000009439"
Rat,Ambiguous_gene_synonym,loc293924,Gene_synonym_loc293924,LOC293924,"Eef1a2, Eef1a1","ENSRNOG00000011624, ENSRNOG00000009439"
Rat,Ambiguous_gene_synonym,mgc125172,Gene_synonym_mgc125172,MGC125172,"Eef1a2, Eef1a1","ENSRNOG00000011624, ENSRNOG00000009439"
Rat,Ambiguous_gene_synonym,si,Gene_synonym_si,"SI, Si","Eef1a2, Eef1a1, Pmel","ENSRNOG00000011624, ENSRNOG00000009439, ENSRNOG00000023085"
Rat,Ambiguous_gene_synonym,loc100360413,Gene_synonym_loc100360413,LOC100360413,"Eef1a2, Eef1a1l1","ENSRNOG00000011624, ENSRNOG00000051885"
Rat,Ambiguous_gene_synonym,loc100911991,Gene_synonym_loc100911991,LOC100911991,"Eef1a2, Eef1a1l1","ENSRNOG00000011624, ENSRNOG00000051885"
Rat,Ambiguous_gene_synonym,h2afx,Gene_synonym_h2afx,H2afx,"H2aj, Dpagt1, H2ax","ENSRNOG00000045819, ENSRNOG00000009799, ENSRNOG00000010386"
Rat,Ambiguous_gene_synonym,loc500987,Gene_synonym_loc500987,LOC500987,"H2aj, H2ax","ENSRNOG00000045819, ENSRNOG00000010386"
Rat,Ambiguous_gene_synonym,rgd1566119,Gene_synonym_rgd1566119,RGD1566119,"H2aj, H2ax","ENSRNOG00000045819, ENSRNOG00000010386"
Rat,Ambiguous_gene_synonym,loc292547,Gene_synonym_loc292547,LOC292547,"Vom2r-ps45, Vom2r28","ENSRNOG00000009146, ENSRNOG00000002641"
Rat,Ambiguous_gene_synonym,rgd1565786,Gene_synonym_rgd1565786,RGD1565786,"Vom2r-ps45, Vom2r28","ENSRNOG00000009146, ENSRNOG00000002641"
Rat,Ambiguous_gene_synonym,loc108351255,Gene_synonym_loc108351255,LOC108351255,"Rpl35al8, Rpl35al11","ENSRNOG00000033058, ENSRNOG00000070978"
Rat,Ambiguous_gene_synonym,dap-1,Gene_synonym_dap-1,DAP-1,"Dap, Dlgap1","ENSRNOG00000010747, ENSRNOG00000016196"
Rat,Ambiguous_gene_synonym,par-4,Gene_synonym_par-4,"Par-4, PAR-4","Pawr, F2rl3","ENSRNOG00000005917, ENSRNOG00000068093"
Rat,Ambiguous_gene_synonym,par4,Gene_synonym_par4,"Par4, PAR4","Pawr, F2rl3","ENSRNOG00000005917, ENSRNOG00000068093"
Rat,Ambiguous_gene_synonym,olr801,Gene_synonym_olr801,Olr801,"Or2r11, Or2r3","ENSRNOG00000065053, ENSRNOG00000063539"
Rat,Ambiguous_gene_synonym,loc299169,Gene_synonym_loc299169,LOC299169,"Taf8l1, Taf8","ENSRNOG00000004582, ENSRNOG00000015249"
Rat,Ambiguous_gene_synonym,rgd1562299,Gene_synonym_rgd1562299,RGD1562299,"Taf8l1, Taf8","ENSRNOG00000004582, ENSRNOG00000015249"
Rat,Ambiguous_gene_synonym,loc100361079,Gene_synonym_loc100361079,LOC100361079,"Rpl36, Rpl36l2","ENSRNOG00000055777, ENSRNOG00000002340"
Rat,Ambiguous_gene_synonym,loc314140,Gene_synonym_loc314140,LOC314140,"Prps1l3, Prps1","ENSRNOG00000056011, ENSRNOG00000060262"
Rat,Ambiguous_gene_synonym,mlck,Gene_synonym_mlck,"Mlck, MLCK","Mylk2, Mylk3","ENSRNOG00000008235, ENSRNOG00000017546"
Rat,Ambiguous_gene_synonym,hbld1,Gene_synonym_hbld1,Hbld1,"Isca2, Isca2-ps1","ENSRNOG00000012085, ENSRNOG00000005077"
Rat,Ambiguous_gene_synonym,loc500694,Gene_synonym_loc500694,LOC500694,"Isca2, Isca2-ps1","ENSRNOG00000012085, ENSRNOG00000005077"
Rat,Ambiguous_gene_synonym,rgd1563216,Gene_synonym_rgd1563216,RGD1563216,"Isca2, Isca2-ps1","ENSRNOG00000012085, ENSRNOG00000005077"
Rat,Ambiguous_gene_synonym,ccr4,Gene_synonym_ccr4,"Ccr4, CCR4","Noct, Cnot6","ENSRNOG00000010799, ENSRNOG00000054891"
Rat,Ambiguous_gene_synonym,p47,Gene_synonym_p47,p47,"Nsfl1c, Ddx39b","ENSRNOG00000008604, ENSRNOG00000000841"
Rat,Ambiguous_gene_synonym,cat2,Gene_synonym_cat2,"CaT2, Cat2, CAT2","Trpv5, Slc7a2, Git2","ENSRNOG00000015394, ENSRNOG00000011016, ENSRNOG00000001190"
Rat,Ambiguous_gene_synonym,otrpc3,Gene_synonym_otrpc3,"OTRPC3, Otrpc3","Trpv5, Trpv6","ENSRNOG00000015394, ENSRNOG00000014714"
Rat,Ambiguous_gene_synonym,aabr07065113.1,Gene_synonym_aabr07065113.1,AABR07065113.1,"Ddx41l1, Ddx41","ENSRNOG00000050817, ENSRNOG00000012771"
Rat,Ambiguous_gene_synonym,loc120103587,Gene_synonym_loc120103587,LOC120103587,"Ddx41l1, Ddx41","ENSRNOG00000050817, ENSRNOG00000012771"
Rat,Ambiguous_gene_synonym,p55,Gene_synonym_p55,"p55, P55","Tnfrsf1a, Rtcb, Cd4","ENSRNOG00000031312, ENSRNOG00000004813, ENSRNOG00000071219"
Rat,Ambiguous_gene_synonym,cat1,Gene_synonym_cat1,"CaT1, CAT1","Trpv6, Git1, Slc7a1","ENSRNOG00000014714, ENSRNOG00000061270, ENSRNOG00000000924"
Rat,Ambiguous_gene_synonym,crp,Gene_synonym_crp,CRP,"Prr4, Csrp1","ENSRNOG00000021313, ENSRNOG00000008937"
Rat,Ambiguous_gene_synonym,loc100359498,Gene_synonym_loc100359498,LOC100359498,"Rpl35a, Rpl35al11, Rpl35a-ps6, Rpl35al1","ENSRNOG00000032348, ENSRNOG00000070978, ENSRNOG00000031641, ENSRNOG00000064222, ENSRNOG00000069961"
Rat,Ambiguous_gene_synonym,rpl35al1,Gene_synonym_rpl35al1,Rpl35al1,"Rpl35a, Rpl35al11, Rpl35a-ps6, Rpl35al1","ENSRNOG00000032348, ENSRNOG00000070978, ENSRNOG00000031641, ENSRNOG00000064222, ENSRNOG00000069961"
Rat,Ambiguous_gene_synonym,loc100910496,Gene_synonym_loc100910496,LOC100910496,"Rpl35a, Rpl35al11, Rpl35a-ps6, Rpl35al1","ENSRNOG00000032348, ENSRNOG00000070978, ENSRNOG00000031641, ENSRNOG00000069961"
Rat,Ambiguous_gene_synonym,loc103690996,Gene_synonym_loc103690996,LOC103690996,"Rpl35a, Rpl35al11, Rpl35a-ps6, Rpl35al1","ENSRNOG00000032348, ENSRNOG00000070978, ENSRNOG00000031641, ENSRNOG00000069961"
Rat,Ambiguous_gene_synonym,loc108349682,Gene_synonym_loc108349682,LOC108349682,"Rpl35a, Rpl35a-ps6","ENSRNOG00000032348, ENSRNOG00000031641"
Rat,Ambiguous_gene_synonym,aabr07057264.1,Gene_synonym_aabr07057264.1,AABR07057264.1,"Rps10-ps22, Rps10-ps20","ENSRNOG00000030441, ENSRNOG00000049099"
Rat,Ambiguous_gene_synonym,loc299823,Gene_synonym_loc299823,LOC299823,"Rps10-ps22, Rps10-ps20","ENSRNOG00000030441, ENSRNOG00000049099"
Rat,Ambiguous_gene_synonym,rgd1561871,Gene_synonym_rgd1561871,RGD1561871,"Rps10-ps22, Rps10-ps20","ENSRNOG00000030441, ENSRNOG00000049099"
Rat,Ambiguous_gene_synonym,rps10l3,Gene_synonym_rps10l3,Rps10l3,"Rps10-ps22, Rps10-ps20","ENSRNOG00000030441, ENSRNOG00000049099"
Rat,Ambiguous_gene_synonym,vgat,Gene_synonym_vgat,"VGAT, Vgat","Slc6a12, Slc32a1","ENSRNOG00000013547, ENSRNOG00000015393"
Rat,Ambiguous_gene_synonym,loc690845,Gene_synonym_loc690845,LOC690845,"Rps4y2, Rps4x","ENSRNOG00000031041, ENSRNOG00000003201"
Rat,Ambiguous_gene_synonym,v1rd7,Gene_synonym_v1rd7,V1rd7,"LOC120093107, Vom1r35","ENSRNOG00000062966, ENSRNOG00000033755"
Rat,Ambiguous_gene_synonym,loc362344,Gene_synonym_loc362344,LOC362344,"Adck2, Ndufb2","ENSRNOG00000010005, ENSRNOG00000026616"
Rat,Ambiguous_gene_synonym,loc100360791,Gene_synonym_loc100360791,LOC100360791,"Tpt1l3, Tpt1","ENSRNOG00000033517, ENSRNOG00000001049"
Rat,Ambiguous_gene_synonym,tpt1l1,Gene_synonym_tpt1l1,Tpt1l1,"Tpt1l3, Tpt1l2, Tpt1","ENSRNOG00000033517, ENSRNOG00000030299, ENSRNOG00000001049"
Rat,Ambiguous_gene_synonym,hmg-2,Gene_synonym_hmg-2,HMG-2,"Hmgb2-ps6, Hmgb2, Hmgb2l1","ENSRNOG00000026462, ENSRNOG00000033321, ENSRNOG00000013167"
Rat,Ambiguous_gene_synonym,hmg2,Gene_synonym_hmg2,"Hmg2, HMG2","Hmgb2-ps6, Hmgb2, Hmgb2l1","ENSRNOG00000026462, ENSRNOG00000033321, ENSRNOG00000013167"
Rat,Ambiguous_gene_synonym,mgc108899,Gene_synonym_mgc108899,MGC108899,"Hmgb2-ps6, Hmgb2, Hmgb2l1","ENSRNOG00000026462, ENSRNOG00000033321, ENSRNOG00000013167"
Rat,Ambiguous_gene_synonym,mgc125103,Gene_synonym_mgc125103,MGC125103,"Hmgb2-ps6, Hmgb2, Hmgb2l1","ENSRNOG00000026462, ENSRNOG00000033321, ENSRNOG00000013167"
Rat,Ambiguous_gene_synonym,loc498072,Gene_synonym_loc498072,LOC498072,"Hmgb2-ps6, Hmgb2, Hmgb2l1","ENSRNOG00000026462, ENSRNOG00000033321, ENSRNOG00000013167"
Rat,Ambiguous_gene_synonym,rgd1564519,Gene_synonym_rgd1564519,RGD1564519,"Hmgb2-ps6, Hmgb2, Hmgb2l1","ENSRNOG00000026462, ENSRNOG00000033321, ENSRNOG00000013167"
Rat,Ambiguous_gene_synonym,hl,Gene_synonym_hl,HL,"Hmgcl, Lipc","ENSRNOG00000009422, ENSRNOG00000060338"
Rat,Ambiguous_gene_synonym,tar-3,Gene_synonym_tar-3,taR-3,"Taar3, Taar9","ENSRNOG00000025982, ENSRNOG00000026096"
Rat,Ambiguous_gene_synonym,arp,Gene_synonym_arp,"ARP, Arp","Arfrp1, Kap, Rere, Smr3b","ENSRNOG00000013992, ENSRNOG00000005858, ENSRNOG00000017940, ENSRNOG00000001942"
Rat,Ambiguous_gene_synonym,loc502995,Gene_synonym_loc502995,LOC502995,"Oog3, Oog1","ENSRNOG00000033000, ENSRNOG00000027142"
Rat,Ambiguous_gene_synonym,rgd1565680,Gene_synonym_rgd1565680,RGD1565680,"Oog3, Oog1","ENSRNOG00000033000, ENSRNOG00000027142"
Rat,Ambiguous_gene_synonym,loc502996,Gene_synonym_loc502996,LOC502996,"Oog3, Oog1","ENSRNOG00000033000, ENSRNOG00000027142"
Rat,Ambiguous_gene_synonym,rgd1565870,Gene_synonym_rgd1565870,RGD1565870,"Oog3, Oog1","ENSRNOG00000033000, ENSRNOG00000027142"
Rat,Ambiguous_gene_synonym,loc100910480,Gene_synonym_loc100910480,LOC100910480,"Ly49si2, Ly49si1","ENSRNOG00000064635, ENSRNOG00000061895"
Rat,Ambiguous_gene_synonym,loc690104,Gene_synonym_loc690104,LOC690104,"Ly49si2, Ly49si1","ENSRNOG00000064635, ENSRNOG00000061895"
Rat,Ambiguous_gene_synonym,loc100910264,Gene_synonym_loc100910264,LOC100910264,"Ly49si2, Ly49si3","ENSRNOG00000064635, ENSRNOG00000064957"
Rat,Ambiguous_gene_synonym,klra17,Gene_synonym_klra17,Klra17,"Ly49si2, Ly49si4, Ly49si1","ENSRNOG00000064635, ENSRNOG00000053661, ENSRNOG00000061895"
Rat,Ambiguous_gene_synonym,loc690045,Gene_synonym_loc690045,LOC690045,"Ly49si2, Ly49si4, Ly49si1","ENSRNOG00000064635, ENSRNOG00000053661, ENSRNOG00000061895"
Rat,Ambiguous_gene_synonym,klra1,Gene_synonym_klra1,Klra1,"Klra22, Klra2","ENSRNOG00000053772, ENSRNOG00000031515"
Rat,Ambiguous_gene_synonym,loc681429,Gene_synonym_loc681429,LOC681429,"Rps27, Rps27l, LOC108353425","ENSRNOG00000016961, ENSRNOG00000050473, ENSRNOG00000066445"
Rat,Ambiguous_gene_synonym,rps27l1,Gene_synonym_rps27l1,Rps27l1,"Rps27, Rps27l, LOC108353425","ENSRNOG00000016961, ENSRNOG00000050473, ENSRNOG00000066445"
Rat,Ambiguous_gene_synonym,klrb1f,Gene_synonym_klrb1f,Klrb1f,"Klrb1c, Klrb1","ENSRNOG00000007811, ENSRNOG00000057410"
Rat,Ambiguous_gene_synonym,p29,Gene_synonym_p29,"P29, p29","Syf2, Syngr1, Dkk3","ENSRNOG00000060597, ENSRNOG00000017108, ENSRNOG00000016343"
Rat,Ambiguous_gene_synonym,pi3k,Gene_synonym_pi3k,"Pi3k, PI3K","Pik3cg, Pik3cb","ENSRNOG00000009385, ENSRNOG00000016384"
Rat,Ambiguous_gene_synonym,loc108348132,Gene_synonym_loc108348132,LOC108348132,"Vom1r17, Vom1r16","ENSRNOG00000064083, ENSRNOG00000067452"
Rat,Ambiguous_gene_synonym,odf3,Gene_synonym_odf3,"Odf3, ODF3","Cimap1a, Pmfbp1","ENSRNOG00000012858, ENSRNOG00000014505"
Rat,Ambiguous_gene_synonym,loc100364457,Gene_synonym_loc100364457,LOC100364457,"Rpl9-ps31, Rpl9l3, Rpl9-ps30","ENSRNOG00000030476, ENSRNOG00000028449, ENSRNOG00000026716"
Rat,Ambiguous_gene_synonym,loc100360449,Gene_synonym_loc100360449,LOC100360449,"Rpl9-ps31, Rpl9-ps30","ENSRNOG00000030476, ENSRNOG00000026716"
Rat,Ambiguous_gene_synonym,mgc94182,Gene_synonym_mgc94182,MGC94182,"Pole3-ps3, Pole3","ENSRNOG00000004843, ENSRNOG00000070688"
Rat,Ambiguous_gene_synonym,mgc94830,Gene_synonym_mgc94830,MGC94830,"Pole3-ps3, Pole3","ENSRNOG00000004843, ENSRNOG00000070688"
Rat,Ambiguous_gene_synonym,loc100361427,Gene_synonym_loc100361427,LOC100361427,"LOC100361008, Cox5a","ENSRNOG00000022490, ENSRNOG00000018816"
Rat,Ambiguous_gene_synonym,aabr07058578.1,Gene_synonym_aabr07058578.1,AABR07058578.1,"Btf3l6, Btf3-ps1","ENSRNOG00000029243, ENSRNOG00000031864"
Rat,Ambiguous_gene_synonym,loc500914,Gene_synonym_loc500914,LOC500914,"Btf3l6, Btf3-ps1","ENSRNOG00000029243, ENSRNOG00000031864"
Rat,Ambiguous_gene_synonym,rgd1560568,Gene_synonym_rgd1560568,RGD1560568,"Btf3l6, Btf3-ps1","ENSRNOG00000029243, ENSRNOG00000031864"
Rat,Ambiguous_gene_synonym,loc366030,Gene_synonym_loc366030,LOC366030,"AABR07051796.1, Rps16l1","ENSRNOG00000030143, ENSRNOG00000031439"
Rat,Ambiguous_gene_synonym,rgd1561137,Gene_synonym_rgd1561137,RGD1561137,"AABR07051796.1, Rps16l1","ENSRNOG00000030143, ENSRNOG00000031439"
Rat,Ambiguous_gene_synonym,aabr07002140.2,Gene_synonym_aabr07002140.2,AABR07002140.2,"Rpl36Al2, LOC100910714","ENSRNOG00000032062, ENSRNOG00000050463"
Rat,Ambiguous_gene_synonym,loc308353,Gene_synonym_loc308353,LOC308353,"Rpl36Al2, LOC100910714","ENSRNOG00000032062, ENSRNOG00000050463"
Rat,Ambiguous_gene_synonym,rgd1564617,Gene_synonym_rgd1564617,RGD1564617,"Rpl36Al2, LOC100910714","ENSRNOG00000032062, ENSRNOG00000050463"
Rat,Ambiguous_gene_synonym,loc100362149,Gene_synonym_loc100362149,LOC100362149,"Rps20-ps12, Rps20-ps10","ENSRNOG00000029627, ENSRNOG00000030345"
Rat,Ambiguous_gene_synonym,loc100359951,Gene_synonym_loc100359951,LOC100359951,"Rps20-ps12, Rps20-ps10","ENSRNOG00000029627, ENSRNOG00000030345"
Rat,Ambiguous_gene_synonym,v1ra15,Gene_synonym_v1ra15,V1ra15,"Vom1r104, Vom1r102","ENSRNOG00000049645, ENSRNOG00000055950"
Rat,Ambiguous_gene_synonym,vn2,Gene_synonym_vn2,Vn2,"Vom1r104, Vom1r102","ENSRNOG00000049645, ENSRNOG00000055950"
Rat,Ambiguous_gene_synonym,vnr2,Gene_synonym_vnr2,Vnr2,"Vom1r104, Vom1r102","ENSRNOG00000049645, ENSRNOG00000055950"
Rat,Ambiguous_gene_synonym,zfp709l2,Gene_synonym_zfp709l2,Zfp709l2,"Zfp870, Zfp709l3","ENSRNOG00000030416, ENSRNOG00000062931"
Rat,Ambiguous_gene_synonym,gpcr,Gene_synonym_gpcr,"GPCR, Gpcr","Tas2r134, Rxfp2","ENSRNOG00000027510, ENSRNOG00000000897"
Rat,Ambiguous_gene_synonym,tcc,Gene_synonym_tcc,TCC,"Sfxn3, Sfxn1","ENSRNOG00000015442, ENSRNOG00000018279"
Rat,Ambiguous_gene_synonym,loc108349829,Gene_synonym_loc108349829,LOC108349829,"Olr906, Or6c206","ENSRNOG00000048201, ENSRNOG00000065551"
Rat,Ambiguous_gene_synonym,olr905,Gene_synonym_olr905,Olr905,"Olr906, Or6c206","ENSRNOG00000048201, ENSRNOG00000065551"
Rat,Ambiguous_gene_synonym,loc314304,Gene_synonym_loc314304,LOC314304,"Acot5, Acot3","ENSRNOG00000053460, ENSRNOG00000027960"
Rat,Ambiguous_gene_synonym,rgd1564089,Gene_synonym_rgd1564089,RGD1564089,"Acot5, Acot3","ENSRNOG00000053460, ENSRNOG00000027960"
Rat,Ambiguous_gene_synonym,loc100910562,Gene_synonym_loc100910562,LOC100910562,"Or6c6i, Or6c6f","ENSRNOG00000067036, ENSRNOG00000070603"
Rat,Ambiguous_gene_synonym,loc102550627,Gene_synonym_loc102550627,LOC102550627,"Or6c6i, Or6c6f","ENSRNOG00000067036, ENSRNOG00000070603"
Rat,Ambiguous_gene_synonym,loc103693533,Gene_synonym_loc103693533,LOC103693533,"Or6c6i, Or6c6f","ENSRNOG00000067036, ENSRNOG00000070603"
Rat,Ambiguous_gene_synonym,olr901,Gene_synonym_olr901,Olr901,"Or6c6i, Or6c6f","ENSRNOG00000067036, ENSRNOG00000070603"
Rat,Ambiguous_gene_synonym,ratchr7-3457136-3458080_orf,Gene_synonym_ratchr7-3457136-3458080_orf,ratchr7-3457136-3458080_ORF,"Or6c6i, Or6c6f","ENSRNOG00000067036, ENSRNOG00000070603"
Rat,Ambiguous_gene_synonym,rtdpoz-t1,Gene_synonym_rtdpoz-t1,RTDPOZ-T1,"Spopfm2l1, Tdpoz2l1","ENSRNOG00000071200, ENSRNOG00000062928"
Rat,Ambiguous_gene_synonym,olr996,Gene_synonym_olr996,Olr996,"Olr920, Or6c207","ENSRNOG00000065522, ENSRNOG00000028911"
Rat,Ambiguous_gene_synonym,nne,Gene_synonym_nne,NNE,"Eno1-ps1, Eno1","ENSRNOG00000028543, ENSRNOG00000017895"
Rat,Ambiguous_gene_synonym,olr894,Gene_synonym_olr894,Olr894,"Or6c3d, Or6c3","ENSRNOG00000065705, ENSRNOG00000065664"
Rat,Ambiguous_gene_synonym,loc100362431,Gene_synonym_loc100362431,LOC100362431,"Ift70a1, Ift70b","ENSRNOG00000069321, ENSRNOG00000059460"
Rat,Ambiguous_gene_synonym,ttc30a,Gene_synonym_ttc30a,Ttc30a,"Ift70a1, Ift70b","ENSRNOG00000069321, ENSRNOG00000059460"
Rat,Ambiguous_gene_synonym,ttc30a1,Gene_synonym_ttc30a1,Ttc30a1,"Ift70a1, Ift70b, Ift70a2","ENSRNOG00000069321, ENSRNOG00000059460, ENSRNOG00000052519"
Rat,Ambiguous_gene_synonym,olr962,Gene_synonym_olr962,Olr962,"Or6c6h, Or6c6f","ENSRNOG00000069974, ENSRNOG00000070603"
Rat,Ambiguous_gene_synonym,ratchr7-5159547-5158603_orf,Gene_synonym_ratchr7-5159547-5158603_orf,ratchr7-5159547-5158603_ORF,"Or6c6h, Or6c6f","ENSRNOG00000069974, ENSRNOG00000070603"
Rat,Ambiguous_gene_synonym,loc311123,Gene_synonym_loc311123,LOC311123,"Ift70b, Ift70a2","ENSRNOG00000059460, ENSRNOG00000052519"
Rat,Ambiguous_gene_synonym,mgc116209,Gene_synonym_mgc116209,MGC116209,"Ift70b, Ift70a2","ENSRNOG00000059460, ENSRNOG00000052519"
Rat,Ambiguous_gene_synonym,ttc30a2,Gene_synonym_ttc30a2,Ttc30a2,"Ift70b, Ift70a2","ENSRNOG00000059460, ENSRNOG00000052519"
Rat,Ambiguous_gene_synonym,olr956,Gene_synonym_olr956,Olr956,"Or6c69e, Olfr822","ENSRNOG00000070129, ENSRNOG00000063178"
Rat,Ambiguous_gene_synonym,olr1075,Gene_synonym_olr1075,Olr1075,"Or7a35, Or7a41","ENSRNOG00000039448, ENSRNOG00000039449"
Rat,Ambiguous_gene_synonym,olr982,Gene_synonym_olr982,Olr982,"Or6c66b, Olr947","ENSRNOG00000002333, ENSRNOG00000060866"
Rat,Ambiguous_gene_synonym,olr517,Gene_synonym_olr517,Olr517,"Or5t9b, Or5t9","ENSRNOG00000067898, ENSRNOG00000065296"
Rat,Ambiguous_gene_synonym,olr959,Gene_synonym_olr959,Olr959,"Or6c213f, Or6c213c","ENSRNOG00000067435, ENSRNOG00000070115"
Rat,Ambiguous_gene_synonym,olr960,Gene_synonym_olr960,Olr960,"Or6c213f, Or6c213c","ENSRNOG00000067435, ENSRNOG00000070115"
Rat,Ambiguous_gene_synonym,loc361273,Gene_synonym_loc361273,LOC361273,"Sec61a1, Sec61a2","ENSRNOG00000013743, ENSRNOG00000023278"
Rat,Ambiguous_gene_synonym,olr1002,Gene_synonym_olr1002,Olr1002,"Or6c69b, Olfr822","ENSRNOG00000069876, ENSRNOG00000063178"
Rat,Ambiguous_gene_synonym,olr1029,Gene_synonym_olr1029,Olr1029,"Or6c69d, Olfr822","ENSRNOG00000067061, ENSRNOG00000063178"
Rat,Ambiguous_gene_synonym,ela2,Gene_synonym_ela2,Ela2,"Cela2a, Elane","ENSRNOG00000013628, ENSRNOG00000033685"
Rat,Ambiguous_gene_synonym,loc691086,Gene_synonym_loc691086,LOC691086,"Nlrp4al1, Nlrp4f","ENSRNOG00000059733, ENSRNOG00000027705"
Rat,Ambiguous_gene_synonym,ier3ip1,Gene_synonym_ier3ip1,Ier3ip1,"Ier3ip1-ps1, Hdhd2","ENSRNOG00000030004, ENSRNOG00000043171"
Rat,Ambiguous_gene_synonym,loc103692758,Gene_synonym_loc103692758,LOC103692758,"Olfr822, Or6c69","ENSRNOG00000063178, ENSRNOG00000067732"
Rat,Ambiguous_gene_synonym,olr1058,Gene_synonym_olr1058,Olr1058,"Olfr822, Or6c69","ENSRNOG00000063178, ENSRNOG00000067732"
Rat,Ambiguous_gene_synonym,trf,Gene_synonym_trf,"Trf, TRF","Trh, Tf, Il5","ENSRNOG00000011824, ENSRNOG00000030625, ENSRNOG00000008111"
Rat,Ambiguous_gene_synonym,loc108350501,Gene_synonym_loc108350501,LOC108350501,"Rps29-ps15, Rps29l5","ENSRNOG00000004196, ENSRNOG00000028939"
Rat,Ambiguous_gene_synonym,mgc93634,Gene_synonym_mgc93634,MGC93634,"Cycs, Cycs-ps9","ENSRNOG00000010452, ENSRNOG00000065095"
Rat,Ambiguous_gene_synonym,loc100363502,Gene_synonym_loc100363502,LOC100363502,"Cycs, Cycs-ps9","ENSRNOG00000010452, ENSRNOG00000065095"
Rat,Ambiguous_gene_synonym,cyp2d10,Gene_synonym_cyp2d10,Cyp2d10,"Cyp2d5, Cyp2d3","ENSRNOG00000029128, ENSRNOG00000029179"
Rat,Ambiguous_gene_synonym,mgc108540,Gene_synonym_mgc108540,MGC108540,"Cyp2d5, Cyp2d3","ENSRNOG00000029128, ENSRNOG00000029179"
Rat,Ambiguous_gene_synonym,dap,Gene_synonym_dap,DAP,"Iapp, Acbd3","ENSRNOG00000012417, ENSRNOG00000003185"
Rat,Ambiguous_gene_synonym,dnahc11,Gene_synonym_dnahc11,Dnahc11,"Dnah11, Dnah17","ENSRNOG00000005451, ENSRNOG00000003028"
Rat,Ambiguous_gene_synonym,olr1095,Gene_synonym_olr1095,Olr1095,"Or10h1d, Or10h1","ENSRNOG00000050274, ENSRNOG00000050907"
Rat,Ambiguous_gene_synonym,ratchr7-14452375-14451419_orf,Gene_synonym_ratchr7-14452375-14451419_orf,ratchr7-14452375-14451419_ORF,"Or10h1d, Or10h1","ENSRNOG00000050274, ENSRNOG00000050907"
Rat,Ambiguous_gene_synonym,abp,Gene_synonym_abp,"Abp, ABP","Aoc1, Grip2, Shbg","ENSRNOG00000008575, ENSRNOG00000009726, ENSRNOG00000011357"
Rat,Ambiguous_gene_synonym,abp1,Gene_synonym_abp1,"Abp1, abp1","Aoc1, Dbnl","ENSRNOG00000008575, ENSRNOG00000012378"
Rat,Ambiguous_gene_synonym,carp,Gene_synonym_carp,"Carp, CARP","Ankrd1, Car8","ENSRNOG00000018598, ENSRNOG00000005669"
Rat,Ambiguous_gene_synonym,mgc72957,Gene_synonym_mgc72957,MGC72957,"Rpl18al1, Rpl18a","ENSRNOG00000042547, ENSRNOG00000018795"
Rat,Ambiguous_gene_synonym,loc500582,Gene_synonym_loc500582,LOC500582,"Zfp534l2, Rex2l3","ENSRNOG00000033792, ENSRNOG00000062859"
Rat,Ambiguous_gene_synonym,rex2l2,Gene_synonym_rex2l2,Rex2l2,"Zfp534l2, Rex2l3","ENSRNOG00000033792, ENSRNOG00000062859"
Rat,Ambiguous_gene_synonym,rgd1565622,Gene_synonym_rgd1565622,RGD1565622,"Zfp534l2, Rex2l3","ENSRNOG00000033792, ENSRNOG00000062859"
Rat,Ambiguous_gene_synonym,p240,Gene_synonym_p240,p240,"Ralgapa1, Tep1","ENSRNOG00000046256, ENSRNOG00000051706"
Rat,Ambiguous_gene_synonym,loc108349446,Gene_synonym_loc108349446,LOC108349446,"Rpl35al11, Rpl35al7","ENSRNOG00000070978, ENSRNOG00000063715"
Rat,Ambiguous_gene_synonym,mct 3,Gene_synonym_mct 3,MCT 3,"Slc16a8, Slc16a3","ENSRNOG00000012090, ENSRNOG00000036677"
Rat,Ambiguous_gene_synonym,mct3,Gene_synonym_mct3,Mct3,"Slc16a8, Slc16a3","ENSRNOG00000012090, ENSRNOG00000036677"
Rat,Ambiguous_gene_synonym,mlc-2,Gene_synonym_mlc-2,"MLC-2, Mlc-2","Myl11, Myl2","ENSRNOG00000017645, ENSRNOG00000030848"
Rat,Ambiguous_gene_synonym,mlc2,Gene_synonym_mlc2,"MLC2, Mlc2","Myl11, Myl2","ENSRNOG00000017645, ENSRNOG00000030848"
Rat,Ambiguous_gene_synonym,ac094212.1,Gene_synonym_ac094212.1,AC094212.1,"Tpi1l2, Tpi1l1","ENSRNOG00000015290, ENSRNOG00000055222"
Rat,Ambiguous_gene_synonym,loc500959,Gene_synonym_loc500959,LOC500959,"Tpi1l2, Tpi1l1","ENSRNOG00000015290, ENSRNOG00000055222"
Rat,Ambiguous_gene_synonym,loc363076,Gene_synonym_loc363076,LOC363076,"Tipin, LOC120094818","ENSRNOG00000043068, ENSRNOG00000037221"
Rat,Ambiguous_gene_synonym,mgc114381,Gene_synonym_mgc114381,MGC114381,"Tipin, LOC120094818","ENSRNOG00000043068, ENSRNOG00000037221"
Rat,Ambiguous_gene_synonym,rgd1564084,Gene_synonym_rgd1564084,RGD1564084,"Tipin, LOC120094818","ENSRNOG00000043068, ENSRNOG00000037221"
Rat,Ambiguous_gene_synonym,uv98,Gene_synonym_uv98,UV98,"Tipin, LOC120094818","ENSRNOG00000043068, ENSRNOG00000037221"
Rat,Ambiguous_gene_synonym,loc499525,Gene_synonym_loc499525,LOC499525,"Pgk1l1, Pgk1","ENSRNOG00000026928, ENSRNOG00000058249"
Rat,Ambiguous_gene_synonym,rgd1560402,Gene_synonym_rgd1560402,RGD1560402,"Pgk1l1, Pgk1","ENSRNOG00000026928, ENSRNOG00000058249"
Rat,Ambiguous_gene_synonym,cbf-a,Gene_synonym_cbf-a,CBF-A,"Ybx1, Nfyb, Nfya, Hnrnpab","ENSRNOG00000023786, ENSRNOG00000010309, ENSRNOG00000012702, ENSRNOG00000003645"
Rat,Ambiguous_gene_synonym,ensrnog00000064964,Gene_synonym_ensrnog00000064964,ENSRNOG00000064964,"Vom1r27, Vom1r29","ENSRNOG00000062727, ENSRNOG00000064964"
Rat,Ambiguous_gene_synonym,v1re10,Gene_synonym_v1re10,V1re10,"Vom1r27, Vom1r29","ENSRNOG00000062727, ENSRNOG00000064964"
Rat,Ambiguous_gene_synonym,v1re18,Gene_synonym_v1re18,V1re18,"Vom1r27, Vom1r110","ENSRNOG00000062727, ENSRNOG00000070874"
Rat,Ambiguous_gene_synonym,cyp2j9,Gene_synonym_cyp2j9,Cyp2j9,"Cyp2j10, Cyp2j3","ENSRNOG00000042224, ENSRNOG00000031004"
Rat,Ambiguous_gene_synonym,ensrnog00000067789,Gene_synonym_ensrnog00000067789,ENSRNOG00000067789,"LOC120100542, Rpl17","ENSRNOG00000067789, ENSRNOG00000018680"
Rat,Ambiguous_gene_synonym,madh2,Gene_synonym_madh2,Madh2,"Smad3, Smad2","ENSRNOG00000008620, ENSRNOG00000018140"
Rat,Ambiguous_gene_synonym,mgc156656,Gene_synonym_mgc156656,MGC156656,"Smad3, Smad2","ENSRNOG00000008620, ENSRNOG00000018140"
Rat,Ambiguous_gene_synonym,smad 2,Gene_synonym_smad 2,SMAD 2,"Smad3, Smad2","ENSRNOG00000008620, ENSRNOG00000018140"
Rat,Ambiguous_gene_synonym,mad3,Gene_synonym_mad3,"mad3, Mad3","Smad3, Mxd3, Rab24","ENSRNOG00000008620, ENSRNOG00000070523, ENSRNOG00000016539"
Rat,Ambiguous_gene_synonym,hspg,Gene_synonym_hspg,HSPG,"Sdc1, Sdc2","ENSRNOG00000059947, ENSRNOG00000004936"
Rat,Ambiguous_gene_synonym,rps26l1,Gene_synonym_rps26l1,Rps26l1,"Rps26-ps12, Rps26-ps13, Rps26l5","ENSRNOG00000051710, ENSRNOG00000052877, ENSRNOG00000029512"
Rat,Ambiguous_gene_synonym,cyp2d6,Gene_synonym_cyp2d6,Cyp2d6,"Cyp2d4, Cyp2d3","ENSRNOG00000032261, ENSRNOG00000029179"
Rat,Ambiguous_gene_synonym,mgc72591,Gene_synonym_mgc72591,MGC72591,"Thap2, Tmem19","ENSRNOG00000066749, ENSRNOG00000003985"
Rat,Ambiguous_gene_synonym,loc300361,Gene_synonym_loc300361,LOC300361,"Cwc15-ps3, Cwc15","ENSRNOG00000025157, ENSRNOG00000008490"
Rat,Ambiguous_gene_synonym,mgc109502,Gene_synonym_mgc109502,MGC109502,"Cwc15-ps3, Cwc15","ENSRNOG00000025157, ENSRNOG00000008490"
Rat,Ambiguous_gene_synonym,rgd1310669,Gene_synonym_rgd1310669,RGD1310669,"Cwc15-ps3, Cwc15","ENSRNOG00000025157, ENSRNOG00000008490"
Rat,Ambiguous_gene_synonym,v1ra12,Gene_synonym_v1ra12,V1ra12,"Vom1r102, Vom1r100","ENSRNOG00000055950, ENSRNOG00000064314"
Rat,Ambiguous_gene_synonym,vn3,Gene_synonym_vn3,Vn3,"Vom1r102, Vom1r100","ENSRNOG00000055950, ENSRNOG00000064314"
Rat,Ambiguous_gene_synonym,vnr3,Gene_synonym_vnr3,Vnr3,"Vom1r102, Vom1r100","ENSRNOG00000055950, ENSRNOG00000064314"
Rat,Ambiguous_gene_synonym,atp5g2,Gene_synonym_atp5g2,Atp5g2,"AABR07007730.1, Atp5mc2","ENSRNOG00000018045, ENSRNOG00000015320"
Rat,Ambiguous_gene_synonym,loc100360846,Gene_synonym_loc100360846,LOC100360846,"Psmb6l1, Psmb6","ENSRNOG00000011827, ENSRNOG00000019551"
Rat,Ambiguous_gene_synonym,loc502295,Gene_synonym_loc502295,LOC502295,"Obox2l1, LOC120098145, Obox2l2","ENSRNOG00000029702, ENSRNOG00000060136, ENSRNOG00000021972"
Rat,Ambiguous_gene_synonym,loc691325,Gene_synonym_loc691325,LOC691325,"Obox2l1, LOC120098145, Obox2l2","ENSRNOG00000029702, ENSRNOG00000060136, ENSRNOG00000021972"
Rat,Ambiguous_gene_synonym,rgd1564236,Gene_synonym_rgd1564236,RGD1564236,"Obox2l1, LOC120098145, Obox2l2","ENSRNOG00000029702, ENSRNOG00000060136, ENSRNOG00000021972"
Rat,Ambiguous_gene_synonym,dlk,Gene_synonym_dlk,"dlk, DLK","Dapk3, Map3k12","ENSRNOG00000020383, ENSRNOG00000015134"
Rat,Ambiguous_gene_synonym,loc679960,Gene_synonym_loc679960,LOC679960,"Klhdc2, Klhdc2l1","ENSRNOG00000004474, ENSRNOG00000003062"
Rat,Ambiguous_gene_synonym,loc687679,Gene_synonym_loc687679,LOC687679,"Snrpg, Snrpgl1","ENSRNOG00000016507, ENSRNOG00000032232"
Rat,Ambiguous_gene_synonym,loc681031,Gene_synonym_loc681031,LOC681031,"Snrpg, Snrpgl1, Snrpg-ps8","ENSRNOG00000016507, ENSRNOG00000032232, ENSRNOG00000065591"
Rat,Ambiguous_gene_synonym,mgc188855,Gene_synonym_mgc188855,MGC188855,"Snrpg, Snrpgl1, Snrpg-ps8","ENSRNOG00000016507, ENSRNOG00000032232, ENSRNOG00000065591"
Rat,Ambiguous_gene_synonym,gif,Gene_synonym_gif,"Gif, GIF","Cblif, Mt3","ENSRNOG00000021001, ENSRNOG00000018958"
Rat,Ambiguous_gene_synonym,prpb,Gene_synonym_prpb,Prpb,"LOC120093139, Prp15","ENSRNOG00000068724, ENSRNOG00000070768"
Rat,Ambiguous_gene_synonym,ratrp13,Gene_synonym_ratrp13,RATRP13,"LOC120093139, Prp15","ENSRNOG00000068724, ENSRNOG00000070768"
Rat,Ambiguous_gene_synonym,rp13,Gene_synonym_rp13,Rp13,"LOC120093139, Prp15","ENSRNOG00000068724, ENSRNOG00000070768"
Rat,Ambiguous_gene_synonym,dip,Gene_synonym_dip,"Dip, DIP","Gramd4, Pias2","ENSRNOG00000016968, ENSRNOG00000017493"
Rat,Ambiguous_gene_synonym,dnalc4,Gene_synonym_dnalc4,Dnalc4,"Dnal4, Dnal4-ps1","ENSRNOG00000015583, ENSRNOG00000067902"
Rat,Ambiguous_gene_synonym,loc300078,Gene_synonym_loc300078,LOC300078,"Dnal4, Dnal4-ps1","ENSRNOG00000015583, ENSRNOG00000067902"
Rat,Ambiguous_gene_synonym,mgc105573,Gene_synonym_mgc105573,MGC105573,"Dnal4, Dnal4-ps1","ENSRNOG00000015583, ENSRNOG00000067902"
Rat,Ambiguous_gene_synonym,rex2l3,Gene_synonym_rex2l3,Rex2l3,"Rex2l2, Rex2l4","ENSRNOG00000062461, ENSRNOG00000059160"
Rat,Ambiguous_gene_synonym,znf426,Gene_synonym_znf426,Znf426,"Zfp426, Zfp846","ENSRNOG00000033624, ENSRNOG00000020356"
Rat,Ambiguous_gene_synonym,mgl,Gene_synonym_mgl,"MGL, Mgl","Mgll, Clec10a","ENSRNOG00000014508, ENSRNOG00000018715"
Rat,Ambiguous_gene_synonym,l1,Gene_synonym_l1,L1,"Rpl4, L1cam","ENSRNOG00000009378, ENSRNOG00000061230"
Rat,Ambiguous_gene_synonym,loc120098147,Gene_synonym_loc120098147,LOC120098147,"Obox2, Obox2l2","ENSRNOG00000032891, ENSRNOG00000021972"
Rat,Ambiguous_gene_synonym,obox2l1,Gene_synonym_obox2l1,Obox2l1,"Obox2, Obox2l2","ENSRNOG00000032891, ENSRNOG00000021972"
Rat,Ambiguous_gene_synonym,loc362588,Gene_synonym_loc362588,LOC362588,"Ndufs5-ps2, Ndufs5, Ndufs5-ps1","ENSRNOG00000029339, ENSRNOG00000026646, ENSRNOG00000052764"
Rat,Ambiguous_gene_synonym,ndufs5b,Gene_synonym_ndufs5b,Ndufs5b,"Ndufs5-ps2, Ndufs5, Ndufs5-ps1","ENSRNOG00000029339, ENSRNOG00000026646, ENSRNOG00000052764"
Rat,Ambiguous_gene_synonym,loc100363268,Gene_synonym_loc100363268,LOC100363268,"Ndufs5-ps2, Ndufs5, Ndufs5-ps1","ENSRNOG00000029339, ENSRNOG00000026646, ENSRNOG00000052764"
Rat,Ambiguous_gene_synonym,loc366919,Gene_synonym_loc366919,LOC366919,"Rpl38-ps9, Rpl38-ps8, Rpl38","ENSRNOG00000030747, ENSRNOG00000048701, ENSRNOG00000066047, ENSRNOG00000049047, ENSRNOG00000033686"
Rat,Ambiguous_gene_synonym,mgc125176,Gene_synonym_mgc125176,MGC125176,"Rpl38-ps9, Rpl38-ps8, Rpl38","ENSRNOG00000030747, ENSRNOG00000048701, ENSRNOG00000066047, ENSRNOG00000049047, ENSRNOG00000033686"
Rat,Ambiguous_gene_synonym,rpl38_predicted,Gene_synonym_rpl38_predicted,Rpl38_predicted,"Rpl38-ps9, Rpl38-ps8, Rpl38","ENSRNOG00000030747, ENSRNOG00000048701, ENSRNOG00000066047, ENSRNOG00000049047, ENSRNOG00000033686"
Rat,Ambiguous_gene_synonym,loc685963,Gene_synonym_loc685963,LOC685963,"Rpl38-ps9, Rpl38-ps8, Rpl38","ENSRNOG00000030747, ENSRNOG00000048701, ENSRNOG00000049047, ENSRNOG00000033686"
Rat,Ambiguous_gene_synonym,loc690468,Gene_synonym_loc690468,LOC690468,"Rpl38-ps9, Rpl38-ps8, Rpl38","ENSRNOG00000030747, ENSRNOG00000048701, ENSRNOG00000049047, ENSRNOG00000033686"
Rat,Ambiguous_gene_synonym,loc502807,Gene_synonym_loc502807,LOC502807,"Igkvl14, Igkvl15","ENSRNOG00000069376, ENSRNOG00000038254"
Rat,Ambiguous_gene_synonym,rgd1560632,Gene_synonym_rgd1560632,RGD1560632,"Igkvl14, Igkvl15","ENSRNOG00000069376, ENSRNOG00000038254"
Rat,Ambiguous_gene_synonym,rgd1565617,Gene_synonym_rgd1565617,RGD1565617,"Igkvl14, Igkvl15","ENSRNOG00000069376, ENSRNOG00000038254"
Rat,Ambiguous_gene_synonym,rgd1565617_predicted,Gene_synonym_rgd1565617_predicted,RGD1565617_predicted,"Igkvl14, Igkvl15","ENSRNOG00000069376, ENSRNOG00000038254"
Rat,Ambiguous_gene_synonym,p75,Gene_synonym_p75,p75,"Tnfrsf1b, Ngfr","ENSRNOG00000016575, ENSRNOG00000005392"
Rat,Ambiguous_gene_synonym,cdo,Gene_synonym_cdo,"Cdo, CDO","Cdon, Cdo1","ENSRNOG00000011789, ENSRNOG00000000158"
Rat,Ambiguous_gene_synonym,loc317214,Gene_synonym_loc317214,LOC317214,"Rfk, Rfk-ps1","ENSRNOG00000022273, ENSRNOG00000066048"
Rat,Ambiguous_gene_synonym,loc365422,Gene_synonym_loc365422,LOC365422,"Rfk, Rfk-ps1","ENSRNOG00000022273, ENSRNOG00000066048"
Rat,Ambiguous_gene_synonym,loc691531,Gene_synonym_loc691531,LOC691531,"Rps28, Rps28-ps3, Rps28-ps1","ENSRNOG00000042886, ENSRNOG00000046342, ENSRNOG00000049442"
Rat,Ambiguous_gene_synonym,cdk11,Gene_synonym_cdk11,Cdk11,"Cdk11b, Cdk19","ENSRNOG00000017213, ENSRNOG00000000583"
Rat,Ambiguous_gene_synonym,mnk2,Gene_synonym_mnk2,"mnk2, MNK2","Mknk2, Mapk4","ENSRNOG00000029028, ENSRNOG00000015401"
Rat,Ambiguous_gene_synonym,prg-2,Gene_synonym_prg-2,"PRG-2, Prg-2","Ptgr2, Plppr3","ENSRNOG00000038166, ENSRNOG00000027940"
Rat,Ambiguous_gene_synonym,gpat,Gene_synonym_gpat,GPAT,"Gpam, Ppat","ENSRNOG00000015124, ENSRNOG00000002128"
Rat,Ambiguous_gene_synonym,cbf-b,Gene_synonym_cbf-b,CBF-B,"Nfyb, Nfya","ENSRNOG00000010309, ENSRNOG00000012702"
Rat,Ambiguous_gene_synonym,pak-2,Gene_synonym_pak-2,"Pak-2, PAK-2","Pkn2, Pak2","ENSRNOG00000011317, ENSRNOG00000001747"
Rat,Ambiguous_gene_synonym,r5,Gene_synonym_r5,R5,"Ppp1r3c, Rnase2","ENSRNOG00000018494, ENSRNOG00000032133"
Rat,Ambiguous_gene_synonym,dhrs7,Gene_synonym_dhrs7,Dhrs7,"LOC120093108, Dhrs7l1","ENSRNOG00000067058, ENSRNOG00000025648"
Rat,Ambiguous_gene_synonym,dr-nr#3,Gene_synonym_dr-nr#3,DR-NR#3,"LOC120093108, Dhrs7l1","ENSRNOG00000067058, ENSRNOG00000025648"
Rat,Ambiguous_gene_synonym,loc299131,Gene_synonym_loc299131,LOC299131,"LOC120093108, Dhrs7l1","ENSRNOG00000067058, ENSRNOG00000025648"
Rat,Ambiguous_gene_synonym,mgc124901,Gene_synonym_mgc124901,MGC124901,"LOC120093108, Dhrs7l1","ENSRNOG00000067058, ENSRNOG00000025648"
Rat,Ambiguous_gene_synonym,loc681043,Gene_synonym_loc681043,LOC681043,"Acnat2, Acnat1","ENSRNOG00000051912, ENSRNOG00000056688, ENSRNOG00000065119"
Rat,Ambiguous_gene_synonym,mgc72834,Gene_synonym_mgc72834,MGC72834,"Rpl31, AABR07071195.1","ENSRNOG00000013508, ENSRNOG00000030296"
Rat,Ambiguous_gene_synonym,loc691658,Gene_synonym_loc691658,LOC691658,"Aph1bl2, Aph1bl1","ENSRNOG00000063302, ENSRNOG00000067077"
Rat,Ambiguous_gene_synonym,rgd1559979,Gene_synonym_rgd1559979,RGD1559979,"Aph1bl2, Aph1bl1","ENSRNOG00000063302, ENSRNOG00000067077"
Rat,Ambiguous_gene_synonym,loc362897,Gene_synonym_loc362897,LOC362897,"Uqcrbl1, Uqcrb","ENSRNOG00000024967, ENSRNOG00000032204"
Rat,Ambiguous_gene_synonym,uqcrbl,Gene_synonym_uqcrbl,Uqcrbl,"Uqcrbl1, Uqcrb","ENSRNOG00000024967, ENSRNOG00000032204"
Rat,Ambiguous_gene_synonym,loc685596,Gene_synonym_loc685596,LOC685596,"Uqcrbl1, Uqcrb","ENSRNOG00000024967, ENSRNOG00000032204"
Rat,Ambiguous_gene_synonym,loc363041,Gene_synonym_loc363041,LOC363041,"Pate4, Pate4b","ENSRNOG00000070114, ENSRNOG00000065914"
Rat,Ambiguous_gene_synonym,pate4a,Gene_synonym_pate4a,Pate4a,"Pate4, Pate4b","ENSRNOG00000070114, ENSRNOG00000065914"
Rat,Ambiguous_gene_synonym,svs7,Gene_synonym_svs7,Svs7,"Pate4, Pate4b","ENSRNOG00000070114, ENSRNOG00000065914"
Rat,Ambiguous_gene_synonym,loc120094107,Gene_synonym_loc120094107,LOC120094107,"Pate4, Pate4b","ENSRNOG00000070114, ENSRNOG00000065914"
Rat,Ambiguous_gene_synonym,myh1,Gene_synonym_myh1,Myh1,"Myo1a, Myh2","ENSRNOG00000004177, ENSRNOG00000065740, ENSRNOG00000049695"
Rat,Ambiguous_gene_synonym,ceb,Gene_synonym_ceb,CEB,"Vamp3, Ctse","ENSRNOG00000030055, ENSRNOG00000006963"
Rat,Ambiguous_gene_synonym,p40,Gene_synonym_p40,"P40, p40","Septin3, Lancl1","ENSRNOG00000007686, ENSRNOG00000013557"
Rat,Ambiguous_gene_synonym,stg,Gene_synonym_stg,Stg,"Sgta, C20h6orf15","ENSRNOG00000019891, ENSRNOG00000030676"
Rat,Ambiguous_gene_synonym,eap,Gene_synonym_eap,EAP,"Enpep, Adam7","ENSRNOG00000051854, ENSRNOG00000014054"
Rat,Ambiguous_gene_synonym,loc100910223,Gene_synonym_loc100910223,LOC100910223,"Rex2l4, Rex2","ENSRNOG00000059160, ENSRNOG00000025261"
Rat,Ambiguous_gene_synonym,loc691254,Gene_synonym_loc691254,LOC691254,"Rex2l4, Rex2","ENSRNOG00000059160, ENSRNOG00000025261"
Rat,Ambiguous_gene_synonym,olr1297,Gene_synonym_olr1297,Olr1297,"Or8g35, Or8g35b","ENSRNOG00000070564, ENSRNOG00000065991"
Rat,Ambiguous_gene_synonym,trap,Gene_synonym_trap,"Trap, trap","Acp5, Tdrd7","ENSRNOG00000046261, ENSRNOG00000055779"
Rat,Ambiguous_gene_synonym,kbp,Gene_synonym_kbp,Kbp,"Serpina3c, Kifbp","ENSRNOG00000010410, ENSRNOG00000000395"
Rat,Ambiguous_gene_synonym,spin2,Gene_synonym_spin2,Spin2,"Serpina3c, Spin2a","ENSRNOG00000010410, ENSRNOG00000031286"
Rat,Ambiguous_gene_synonym,udpgt,Gene_synonym_udpgt,"UDPGT, Udpgt","Ugt1a5, Ugt2b37, Ugt2b15","ENSRNOG00000018740, ENSRNOG00000046540, ENSRNOG00000064466"
Rat,Ambiguous_gene_synonym,ugt1,Gene_synonym_ugt1,"Ugt1, UGT1","Ugt1a5, Uggt1","ENSRNOG00000018740, ENSRNOG00000014901"
Rat,Ambiguous_gene_synonym,fdh,Gene_synonym_fdh,FDH,"Aldh1l1, Adh5","ENSRNOG00000047023, ENSRNOG00000046357"
Rat,Ambiguous_gene_synonym,spnb1,Gene_synonym_spnb1,Spnb1,"Sptb, Sptbn1","ENSRNOG00000006911, ENSRNOG00000005434"
Rat,Ambiguous_gene_synonym,olr1248,Gene_synonym_olr1248,Olr1248,"Or8b46, Or8b46b","ENSRNOG00000068077, ENSRNOG00000064055"
Rat,Ambiguous_gene_synonym,loc100912152,Gene_synonym_loc100912152,LOC100912152,"Or8b46b, Or8b46d","ENSRNOG00000064055, ENSRNOG00000066519"
Rat,Ambiguous_gene_synonym,olr1246,Gene_synonym_olr1246,Olr1246,"Or8b46b, Or8b46d","ENSRNOG00000064055, ENSRNOG00000066519"
Rat,Ambiguous_gene_synonym,tr2,Gene_synonym_tr2,Tr2,"Tas1r2, Nr2c1","ENSRNOG00000061876, ENSRNOG00000006983"
Rat,Ambiguous_gene_synonym,loc100362319,Gene_synonym_loc100362319,LOC100362319,"Or8g37c, Or8g37","ENSRNOG00000065616, ENSRNOG00000070773"
Rat,Ambiguous_gene_synonym,cpi-26,Gene_synonym_cpi-26,CPi-26,"Serpina3n, Serpina3a","ENSRNOG00000010478, ENSRNOG00000029949"
Rat,Ambiguous_gene_synonym,mgc93363,Gene_synonym_mgc93363,MGC93363,"Serpina3n, Serpina3a","ENSRNOG00000010478, ENSRNOG00000029949"
Rat,Ambiguous_gene_synonym,spi-2.2,Gene_synonym_spi-2.2,Spi-2.2,"Serpina3n, Serpina3a","ENSRNOG00000010478, ENSRNOG00000029949"
Rat,Ambiguous_gene_synonym,spi-3,Gene_synonym_spi-3,SPI-3,"Serpina3n, Serpina3a","ENSRNOG00000010478, ENSRNOG00000029949"
Rat,Ambiguous_gene_synonym,spi3,Gene_synonym_spi3,SPI3,"Serpina3n, Serpina3a","ENSRNOG00000010478, ENSRNOG00000029949"
Rat,Ambiguous_gene_synonym,spin2c,Gene_synonym_spin2c,Spin2c,"Serpina3n, Serpina3a","ENSRNOG00000010478, ENSRNOG00000029949"
Rat,Ambiguous_gene_synonym,spin3,Gene_synonym_spin3,Spin3,"Serpina3n, Serpina3a","ENSRNOG00000010478, ENSRNOG00000029949"
Rat,Ambiguous_gene_synonym,nat-1,Gene_synonym_nat-1,NAT-1,"Slc38a6, Nat1","ENSRNOG00000022622, ENSRNOG00000049498"
Rat,Ambiguous_gene_synonym,irg1,Gene_synonym_irg1,"IRG1, Irg1","Ifi27, Acod1","ENSRNOG00000009263, ENSRNOG00000009919"
Rat,Ambiguous_gene_synonym,sn1,Gene_synonym_sn1,"Sn1, SN1","Slc38a3, Hnrnpu","ENSRNOG00000016827, ENSRNOG00000033790"
Rat,Ambiguous_gene_synonym,loc100362139,Gene_synonym_loc100362139,LOC100362139,"Rps15al2, AABR07072261.1","ENSRNOG00000030447, ENSRNOG00000032877"
Rat,Ambiguous_gene_synonym,rps15a-ps2,Gene_synonym_rps15a-ps2,Rps15a-ps2,"Rps15al2, AABR07072261.1","ENSRNOG00000030447, ENSRNOG00000032877"
Rat,Ambiguous_gene_synonym,alp1,Gene_synonym_alp1,Alp1,"Adi1, Alpi","ENSRNOG00000008950, ENSRNOG00000030020"
Rat,Ambiguous_gene_synonym,edg2,Gene_synonym_edg2,Edg2,"Lpar1, Bud31","ENSRNOG00000013656, ENSRNOG00000000989"
Rat,Ambiguous_gene_synonym,olr728,Gene_synonym_olr728,Olr728,"Or4c52, Olr726","ENSRNOG00000051785, ENSRNOG00000047981"
Rat,Ambiguous_gene_synonym,ratchr3-74332535-74333464_orf,Gene_synonym_ratchr3-74332535-74333464_orf,ratchr3-74332535-74333464_ORF,"Or4c52, Olr726","ENSRNOG00000051785, ENSRNOG00000047981"
Rat,Ambiguous_gene_synonym,tpcr06,Gene_synonym_tpcr06,tpcr06,"Or4c52, Olr726","ENSRNOG00000051785, ENSRNOG00000047981"
Rat,Ambiguous_gene_synonym,olr1326,Gene_synonym_olr1326,Olr1326,"Or10d5jl, Or10d5b","ENSRNOG00000058207, ENSRNOG00000052349"
Rat,Ambiguous_gene_synonym,ratchr8-42833026-42833964_orf,Gene_synonym_ratchr8-42833026-42833964_orf,ratchr8-42833026-42833964_ORF,"Or10d5jl, Or10d5b","ENSRNOG00000058207, ENSRNOG00000052349"
Rat,Ambiguous_gene_synonym,sgn1,Gene_synonym_sgn1,"Sgn1, SGN1","Ascl3, Gps1","ENSRNOG00000013591, ENSRNOG00000046698"
Rat,Ambiguous_gene_synonym,loc293415,Gene_synonym_loc293415,LOC293415,"Ascl3, Tmem9b","ENSRNOG00000013591, ENSRNOG00000069185"
Rat,Ambiguous_gene_synonym,rgd1310775,Gene_synonym_rgd1310775,RGD1310775,"Ascl3, Tmem9b","ENSRNOG00000013591, ENSRNOG00000069185"
Rat,Ambiguous_gene_synonym,gate-16,Gene_synonym_gate-16,GATE-16,"Gabarapl3, Gabarapl2","ENSRNOG00000051416, ENSRNOG00000019425"
Rat,Ambiguous_gene_synonym,gef-2,Gene_synonym_gef-2,GEF-2,"Gabarapl3, Gabarapl2","ENSRNOG00000051416, ENSRNOG00000019425"
Rat,Ambiguous_gene_synonym,gef2,Gene_synonym_gef2,Gef2,"Gabarapl3, Gabarapl2","ENSRNOG00000051416, ENSRNOG00000019425"
Rat,Ambiguous_gene_synonym,mgc108686,Gene_synonym_mgc108686,MGC108686,"Gabarapl3, Gabarapl2","ENSRNOG00000051416, ENSRNOG00000019425"
Rat,Ambiguous_gene_synonym,aabr07071000.1,Gene_synonym_aabr07071000.1,AABR07071000.1,"Gabarapl3, Gabarapl2","ENSRNOG00000051416, ENSRNOG00000019425"
Rat,Ambiguous_gene_synonym,loc100359937,Gene_synonym_loc100359937,LOC100359937,"Gabarapl3, Gabarapl2","ENSRNOG00000051416, ENSRNOG00000019425"
Rat,Ambiguous_gene_synonym,loc100361974,Gene_synonym_loc100361974,LOC100361974,"AABR07071195.1, Rpl31l15","ENSRNOG00000030296, ENSRNOG00000039249"
Rat,Ambiguous_gene_synonym,rpl31-ps8,Gene_synonym_rpl31-ps8,Rpl31-ps8,"AABR07071195.1, Rpl31l15","ENSRNOG00000030296, ENSRNOG00000039249"
Rat,Ambiguous_gene_synonym,rpl31l4,Gene_synonym_rpl31l4,Rpl31l4,"AABR07071195.1, Rpl31l15","ENSRNOG00000030296, ENSRNOG00000039249"
Rat,Ambiguous_gene_synonym,loc316242,Gene_synonym_loc316242,LOC316242,"Tmem151b, Tcte1","ENSRNOG00000019961, ENSRNOG00000065569"
Rat,Ambiguous_gene_synonym,erf1,Gene_synonym_erf1,"ERF1, eRF1","Zfp36l1, Etf1","ENSRNOG00000058646, ENSRNOG00000019450"
Rat,Ambiguous_gene_synonym,loc100191012,Gene_synonym_loc100191012,LOC100191012,"Cdc42se2-ps1, Cdc42se2","ENSRNOG00000042449, ENSRNOG00000037364"
Rat,Ambiguous_gene_synonym,loc502327,Gene_synonym_loc502327,LOC502327,"Cdc42se2-ps1, Cdc42se2","ENSRNOG00000042449, ENSRNOG00000037364"
Rat,Ambiguous_gene_synonym,loc686503,Gene_synonym_loc686503,LOC686503,"Cdc42se2-ps1, Cdc42se2","ENSRNOG00000042449, ENSRNOG00000037364"
Rat,Ambiguous_gene_synonym,loc691031,Gene_synonym_loc691031,LOC691031,"Cdc42se2-ps1, Cdc42se2","ENSRNOG00000042449, ENSRNOG00000037364"
Rat,Ambiguous_gene_synonym,mgc156730,Gene_synonym_mgc156730,MGC156730,"Cdc42se2-ps1, Cdc42se2","ENSRNOG00000042449, ENSRNOG00000037364"
Rat,Ambiguous_gene_synonym,mgc189425,Gene_synonym_mgc189425,MGC189425,"Cdc42se2-ps1, Cdc42se2","ENSRNOG00000042449, ENSRNOG00000037364"
Rat,Ambiguous_gene_synonym,rgd1563924,Gene_synonym_rgd1563924,RGD1563924,"Cdc42se2-ps1, Cdc42se2","ENSRNOG00000042449, ENSRNOG00000037364"
Rat,Ambiguous_gene_synonym,aabr07003049.1,Gene_synonym_aabr07003049.1,AABR07003049.1,"Cdc42se2-ps1, Cdc42se2","ENSRNOG00000042449, ENSRNOG00000037364"
Rat,Ambiguous_gene_synonym,loc100362023,Gene_synonym_loc100362023,LOC100362023,"Cdc42se2-ps1, Cdc42se2","ENSRNOG00000042449, ENSRNOG00000037364"
Rat,Ambiguous_gene_synonym,loc299261,Gene_synonym_loc299261,LOC299261,"Moap1, Moap1-ps1","ENSRNOG00000033970, ENSRNOG00000066822"
Rat,Ambiguous_gene_synonym,mgc109269,Gene_synonym_mgc109269,MGC109269,"Moap1, Moap1-ps1","ENSRNOG00000033970, ENSRNOG00000066822"
Rat,Ambiguous_gene_synonym,loc100233176,Gene_synonym_loc100233176,LOC100233176,"Moap1, Gon7","ENSRNOG00000033970, ENSRNOG00000046085"
Rat,Ambiguous_gene_synonym,loc120094123,Gene_synonym_loc120094123,LOC120094123,"AABR07070043.1, Mir100hgl","ENSRNOG00000050630, ENSRNOG00000064399"
Rat,Ambiguous_gene_synonym,olr1352,Gene_synonym_olr1352,Olr1352,"Or9s14b, Or9s14","ENSRNOG00000066727, ENSRNOG00000062524"
Rat,Ambiguous_gene_synonym,olr1349,Gene_synonym_olr1349,Olr1349,"Or9s14b, Or9s27","ENSRNOG00000066727, ENSRNOG00000062550"
Rat,Ambiguous_gene_synonym,ratchr9-91994919-91995878_orf,Gene_synonym_ratchr9-91994919-91995878_orf,ratchr9-91994919-91995878_ORF,"Or9s14b, Or9s27","ENSRNOG00000066727, ENSRNOG00000062550"
Rat,Ambiguous_gene_synonym,olr1197,Gene_synonym_olr1197,Olr1197,"LOC120094366, Or8b12d","ENSRNOG00000064756, ENSRNOG00000062569, ENSRNOG00000063981"
Rat,Ambiguous_gene_synonym,loc100909882,Gene_synonym_loc100909882,LOC100909882,"Or8b56, Or8b56g","ENSRNOG00000031054, ENSRNOG00000031423"
Rat,Ambiguous_gene_synonym,loc100909989,Gene_synonym_loc100909989,LOC100909989,"Or8b56, Or8b56g","ENSRNOG00000031054, ENSRNOG00000031423"
Rat,Ambiguous_gene_synonym,olr1265,Gene_synonym_olr1265,Olr1265,"Or8b56, Or8b56g","ENSRNOG00000031054, ENSRNOG00000031423"
Rat,Ambiguous_gene_synonym,loc100910145,Gene_synonym_loc100910145,LOC100910145,"Or8b56, Or8b56g","ENSRNOG00000031054, ENSRNOG00000031423"
Rat,Ambiguous_gene_synonym,olr1266,Gene_synonym_olr1266,Olr1266,"Or8b56, Or8b56g","ENSRNOG00000031054, ENSRNOG00000031423"
Rat,Ambiguous_gene_synonym,hsd1,Gene_synonym_hsd1,"Hsd1, HSD1","Hsd3b5, Akr1c3","ENSRNOG00000019417, ENSRNOG00000017531"
Rat,Ambiguous_gene_synonym,hsd3b,Gene_synonym_hsd3b,Hsd3b,"Hsd3b5, Hsd3b3","ENSRNOG00000019417, ENSRNOG00000063905"
Rat,Ambiguous_gene_synonym,loc310903,Gene_synonym_loc310903,LOC310903,"Adh1c, Adh6","ENSRNOG00000012436, ENSRNOG00000069176"
Rat,Ambiguous_gene_synonym,olr1417,Gene_synonym_olr1417,Olr1417,"Or2t48b, Or2t48e","ENSRNOG00000069599, ENSRNOG00000070956"
Rat,Ambiguous_gene_synonym,olr1482,Gene_synonym_olr1482,Olr1482,"Olr1469, Or1e16","ENSRNOG00000067008, ENSRNOG00000066575"
Rat,Ambiguous_gene_synonym,dmt-1,Gene_synonym_dmt-1,DMT-1,"Lypd8l1, Slc11a2","ENSRNOG00000002820, ENSRNOG00000019550"
Rat,Ambiguous_gene_synonym,itg,Gene_synonym_itg,Itg,"Lypd8l1, Slc11a1","ENSRNOG00000002820, ENSRNOG00000014956"
Rat,Ambiguous_gene_synonym,atp-pfk,Gene_synonym_atp-pfk,ATP-PFK,"Pfkm, Pfkp, Pfkl","ENSRNOG00000057988, ENSRNOG00000017163, ENSRNOG00000001214"
Rat,Ambiguous_gene_synonym,olr1418,Gene_synonym_olr1418,Olr1418,"Or2t48, Or2t48d","ENSRNOG00000068864, ENSRNOG00000068547"
Rat,Ambiguous_gene_synonym,ratchr10-44268478-44267534_orf,Gene_synonym_ratchr10-44268478-44267534_orf,ratchr10-44268478-44267534_ORF,"Or2t48, Or2t48d","ENSRNOG00000068864, ENSRNOG00000068547"
Rat,Ambiguous_gene_synonym,kb2,Gene_synonym_kb2,Kb2,"Krt80, Krt2","ENSRNOG00000025994, ENSRNOG00000009563"
Rat,Ambiguous_gene_synonym,olr1423,Gene_synonym_olr1423,Olr1423,"Or2t48d, Or2t47d","ENSRNOG00000068547, ENSRNOG00000071204"
Rat,Ambiguous_gene_synonym,loc103690286,Gene_synonym_loc103690286,LOC103690286,"Or2t48d, Or2t43","ENSRNOG00000068547, ENSRNOG00000069306"
Rat,Ambiguous_gene_synonym,tr,Gene_synonym_tr,"Tr, TR","Txnrd1, Tfrc","ENSRNOG00000009088, ENSRNOG00000001766"
Rat,Ambiguous_gene_synonym,gpr115,Gene_synonym_gpr115,Gpr115,"Adgrf4, Adgrf2","ENSRNOG00000012535, ENSRNOG00000025603"
Rat,Ambiguous_gene_synonym,loc366434,Gene_synonym_loc366434,LOC366434,"Btf3l4, Btf3l5","ENSRNOG00000008512, ENSRNOG00000024829"
Rat,Ambiguous_gene_synonym,rgd1311774,Gene_synonym_rgd1311774,RGD1311774,"Btf3l4, Btf3l5","ENSRNOG00000008512, ENSRNOG00000024829"
Rat,Ambiguous_gene_synonym,olr1425,Gene_synonym_olr1425,Olr1425,"Or2t47, Olr1428","ENSRNOG00000067195, ENSRNOG00000069462"
Rat,Ambiguous_gene_synonym,loc259244,Gene_synonym_loc259244,LOC259244,"Mup4l4, Mup18","ENSRNOG00000062459, ENSRNOG00000063113"
Rat,Ambiguous_gene_synonym,loc500473,Gene_synonym_loc500473,LOC500473,"Mup4l4, Mup18","ENSRNOG00000062459, ENSRNOG00000063113"
Rat,Ambiguous_gene_synonym,loc685577,Gene_synonym_loc685577,LOC685577,"Mup4l4, Mup18","ENSRNOG00000062459, ENSRNOG00000063113"
Rat,Ambiguous_gene_synonym,pr,Gene_synonym_pr,"PR, Pr","Pgr, Tmem37","ENSRNOG00000006831, ENSRNOG00000047714"
Rat,Ambiguous_gene_synonym,faldh,Gene_synonym_faldh,FALDH,"Adh5, Aldh3a2","ENSRNOG00000046357, ENSRNOG00000002342"
Rat,Ambiguous_gene_synonym,gst-1,Gene_synonym_gst-1,GST-1,"Chst1, Slco6b1","ENSRNOG00000007989, ENSRNOG00000019252"
Rat,Ambiguous_gene_synonym,b,Gene_synonym_b,B,"Tyrp1, Runx1","ENSRNOG00000029318, ENSRNOG00000001704"
Rat,Ambiguous_gene_synonym,olr1461,Gene_synonym_olr1461,Olr1461,"Or5af1, Or9e1b","ENSRNOG00000069086, ENSRNOG00000062948"
Rat,Ambiguous_gene_synonym,olr1457,Gene_synonym_olr1457,Olr1457,"Or5af1, Or5af1b","ENSRNOG00000069086, ENSRNOG00000065010"
Rat,Ambiguous_gene_synonym,olr1435,Gene_synonym_olr1435,Olr1435,"Or2ak5e, Or2ak4","ENSRNOG00000062627, ENSRNOG00000065470"
Rat,Ambiguous_gene_synonym,olr1424,Gene_synonym_olr1424,Olr1424,"Olr1428, Or2t29","ENSRNOG00000069462, ENSRNOG00000055773"
Rat,Ambiguous_gene_synonym,mk,Gene_synonym_mk,MK,"Mdk, Mvk","ENSRNOG00000017560, ENSRNOG00000049604"
Rat,Ambiguous_gene_synonym,znrd1as,Gene_synonym_znrd1as,Znrd1as,"Polr1has, Znrd1as1","ENSRNOG00000020166, ENSRNOG00000000778"
Rat,Ambiguous_gene_synonym,loc302497,Gene_synonym_loc302497,LOC302497,"Rpl10a-ps1, Rpl10al2","ENSRNOG00000063674, ENSRNOG00000063278"
Rat,Ambiguous_gene_synonym,rgd1560124,Gene_synonym_rgd1560124,RGD1560124,"Rpl10a-ps1, Rpl10al2","ENSRNOG00000063674, ENSRNOG00000063278"
Rat,Ambiguous_gene_synonym,rpl10al1,Gene_synonym_rpl10al1,Rpl10al1,"Rpl10a-ps1, Rpl10al3, Rpl10al2","ENSRNOG00000063674, ENSRNOG00000011484, ENSRNOG00000063278"
Rat,Ambiguous_gene_synonym,lca,Gene_synonym_lca,"lca, Lca","Clta, Ptprc","ENSRNOG00000014635, ENSRNOG00000000655"
Rat,Ambiguous_gene_synonym,car1,Gene_synonym_car1,"CAR1, Car1","Slc40a1, Cxadr","ENSRNOG00000003872, ENSRNOG00000001557"
Rat,Ambiguous_gene_synonym,olr1450,Gene_synonym_olr1450,Olr1450,"Or2ak4, Or2ak4c","ENSRNOG00000065470, ENSRNOG00000062916"
Rat,Ambiguous_gene_synonym,loc100910876,Gene_synonym_loc100910876,LOC100910876,"Or2ak4, Or2ak5d","ENSRNOG00000065470, ENSRNOG00000069068"
Rat,Ambiguous_gene_synonym,olr1440,Gene_synonym_olr1440,Olr1440,"Or2ak4, Or2ak5d","ENSRNOG00000065470, ENSRNOG00000069068"
Rat,Ambiguous_gene_synonym,olr1448,Gene_synonym_olr1448,Olr1448,"Or2ak4, Or2ak5","ENSRNOG00000065470, ENSRNOG00000070137"
Rat,Ambiguous_gene_synonym,hrg1,Gene_synonym_hrg1,"Hrg1, HRG1","Slc48a1, Hrg","ENSRNOG00000053196, ENSRNOG00000001809"
Rat,Ambiguous_gene_synonym,mgc156790,Gene_synonym_mgc156790,MGC156790,"Zfp867, Rhot1","ENSRNOG00000022431, ENSRNOG00000004093"
Rat,Ambiguous_gene_synonym,mgc124869,Gene_synonym_mgc124869,MGC124869,"Sms-ps2, Sms","ENSRNOG00000031275, ENSRNOG00000007688"
Rat,Ambiguous_gene_synonym,pgmut,Gene_synonym_pgmut,Pgmut,"Pgam1, Pgam2","ENSRNOG00000050585, ENSRNOG00000013532"
Rat,Ambiguous_gene_synonym,loc689134,Gene_synonym_loc689134,LOC689134,"AABR07067441.3, Sec61g","ENSRNOG00000052328, ENSRNOG00000005203"
Rat,Ambiguous_gene_synonym,kar,Gene_synonym_kar,KAR,"Hsd17b12, Mdh1","ENSRNOG00000009630, ENSRNOG00000008103"
Rat,Ambiguous_gene_synonym,flip,Gene_synonym_flip,"Flip, FLIP","Cflar, Firrm","ENSRNOG00000012473, ENSRNOG00000059276"
Rat,Ambiguous_gene_synonym,stfa2,Gene_synonym_stfa2,Stfa2,"Stfa2l2, Stfa2l1","ENSRNOG00000063669, ENSRNOG00000033929"
Rat,Ambiguous_gene_synonym,ets-1,Gene_synonym_ets-1,Ets-1,"Ets1, Kcnh8","ENSRNOG00000008941, ENSRNOG00000058626"
Rat,Ambiguous_gene_synonym,gsta5,Gene_synonym_gsta5,Gsta5,"Gsta1, Gsta3","ENSRNOG00000013484, ENSRNOG00000056847"
Rat,Ambiguous_gene_synonym,mgc112704,Gene_synonym_mgc112704,MGC112704,"Gsta1, Gsta3","ENSRNOG00000013484, ENSRNOG00000056847"
Rat,Ambiguous_gene_synonym,kir2.1,Gene_synonym_kir2.1,Kir2.1,"Kcnj12, Kcnj2","ENSRNOG00000002303, ENSRNOG00000064933"
Rat,Ambiguous_gene_synonym,loc100360841,Gene_synonym_loc100360841,LOC100360841,"Rpl37l1, Rpl37-ps5","ENSRNOG00000033803, ENSRNOG00000034180"
Rat,Ambiguous_gene_synonym,eif-2a,Gene_synonym_eif-2a,"EIF-2A, eIF-2a","Eif2s1, Eif2b1","ENSRNOG00000009432, ENSRNOG00000001039"
Rat,Ambiguous_gene_synonym,kb25,Gene_synonym_kb25,Kb25,"Krt87, Krt85","ENSRNOG00000032859, ENSRNOG00000008436"
Rat,Ambiguous_gene_synonym,hgn,Gene_synonym_hgn,Hgn,"Hemgn, Cdk12","ENSRNOG00000009436, ENSRNOG00000006000, ENSRNOG00000028430"
Rat,Ambiguous_gene_synonym,chchd2,Gene_synonym_chchd2,Chchd2,"Chchd2l3, Chchd2","ENSRNOG00000051180, ENSRNOG00000065713"
Rat,Ambiguous_gene_synonym,loc100911516,Gene_synonym_loc100911516,LOC100911516,"Chchd2l3, Chchd2","ENSRNOG00000051180, ENSRNOG00000065713"
Rat,Ambiguous_gene_synonym,loc316643,Gene_synonym_loc316643,LOC316643,"Chchd2l3, Chchd2","ENSRNOG00000051180, ENSRNOG00000065713"
Rat,Ambiguous_gene_synonym,mgc112750,Gene_synonym_mgc112750,MGC112750,"Chchd2l3, Chchd2","ENSRNOG00000051180, ENSRNOG00000065713"
Rat,Ambiguous_gene_synonym,scand3-ps1,Gene_synonym_scand3-ps1,Scand3-ps1,"Chchd2l3, Chchd2","ENSRNOG00000051180, ENSRNOG00000065713"
Rat,Ambiguous_gene_synonym,sk2,Gene_synonym_sk2,SK2,"Slk, Kcnn2","ENSRNOG00000011339, ENSRNOG00000016675"
Rat,Ambiguous_gene_synonym,hrs,Gene_synonym_hrs,"HRS, Hrs","Srsf5, Hgs","ENSRNOG00000005513, ENSRNOG00000036696"
Rat,Ambiguous_gene_synonym,loc316729,Gene_synonym_loc316729,LOC316729,"Fam114a1l1, Fam114a1","ENSRNOG00000002110, ENSRNOG00000026504"
Rat,Ambiguous_gene_synonym,rgd1309701,Gene_synonym_rgd1309701,RGD1309701,"Fam114a1l1, Fam114a1","ENSRNOG00000002110, ENSRNOG00000026504"
Rat,Ambiguous_gene_synonym,dbp,Gene_synonym_dbp,DBP,"Mybbp1a, Hsd17b4, Gc","ENSRNOG00000015236, ENSRNOG00000015840, ENSRNOG00000003119"
Rat,Ambiguous_gene_synonym,pip,Gene_synonym_pip,PIP,"Mybbp1a, Bpnt1","ENSRNOG00000015236, ENSRNOG00000002378"
Rat,Ambiguous_gene_synonym,i-1,Gene_synonym_i-1,I-1,"Ppp1r1a, Nisch","ENSRNOG00000036827, ENSRNOG00000018823"
Rat,Ambiguous_gene_synonym,myr2,Gene_synonym_myr2,Myr2,"Myo1c, Myo1d","ENSRNOG00000004072, ENSRNOG00000003276"
Rat,Ambiguous_gene_synonym,l42mt,Gene_synonym_l42mt,L42mt,"Mrpl42, Mrpl42l1","ENSRNOG00000042740, ENSRNOG00000025964"
Rat,Ambiguous_gene_synonym,mrp-l42,Gene_synonym_mrp-l42,MRP-L42,"Mrpl42, Mrpl42l1","ENSRNOG00000042740, ENSRNOG00000025964"
Rat,Ambiguous_gene_synonym,mrp-s32,Gene_synonym_mrp-s32,MRP-S32,"Mrpl42, Mrpl42l1","ENSRNOG00000042740, ENSRNOG00000025964"
Rat,Ambiguous_gene_synonym,s32mt,Gene_synonym_s32mt,S32mt,"Mrpl42, Mrpl42l1","ENSRNOG00000042740, ENSRNOG00000025964"
Rat,Ambiguous_gene_synonym,loc103691922,Gene_synonym_loc103691922,LOC103691922,"Mrpl42, Mrpl42l1","ENSRNOG00000042740, ENSRNOG00000025964"
Rat,Ambiguous_gene_synonym,mrpl42,Gene_synonym_mrpl42,Mrpl42,"Mrpl42, Mrpl42l1","ENSRNOG00000042740, ENSRNOG00000025964"
Rat,Ambiguous_gene_synonym,hrg,Gene_synonym_hrg,Hrg,"Hrg, Hrg l1","ENSRNOG00000001809, ENSRNOG00000070559"
Rat,Ambiguous_gene_synonym,loc681544,Gene_synonym_loc681544,LOC681544,"Hrg, Hrg l1","ENSRNOG00000001809, ENSRNOG00000070559"
Rat,Ambiguous_gene_synonym,rnhrg2,Gene_synonym_rnhrg2,RNHRG2,"Hrg, Hrg l1","ENSRNOG00000001809, ENSRNOG00000070559"
Rat,Ambiguous_gene_synonym,usp17l8,Gene_synonym_usp17l8,Usp17l8,"Hrg, Hrg l1","ENSRNOG00000001809, ENSRNOG00000070559"
Rat,Ambiguous_gene_synonym,loc102555445,Gene_synonym_loc102555445,LOC102555445,"Spt1l1, LOC134479615","ENSRNOG00000064464, ENSRNOG00000066132"
Rat,Ambiguous_gene_synonym,fxc1,Gene_synonym_fxc1,Fxc1,"Timm10b, AABR07045462.1","ENSRNOG00000050846, ENSRNOG00000000320"
Rat,Ambiguous_gene_synonym,tim10b,Gene_synonym_tim10b,tim10b,"Timm10b, AABR07045462.1","ENSRNOG00000050846, ENSRNOG00000000320"
Rat,Ambiguous_gene_synonym,tim9b,Gene_synonym_tim9b,Tim9b,"Timm10b, AABR07045462.1","ENSRNOG00000050846, ENSRNOG00000000320"
Rat,Ambiguous_gene_synonym,p130,Gene_synonym_p130,"p130, P130","Plcl1, Ppp1r9b, Rbl2","ENSRNOG00000032659, ENSRNOG00000052113, ENSRNOG00000012153"
Rat,Ambiguous_gene_synonym,olr1525,Gene_synonym_olr1525,Olr1525,"Or1f21c, Or1f21b","ENSRNOG00000066553, ENSRNOG00000067870"
Rat,Ambiguous_gene_synonym,ratchr10_random-311207-310245_orf,Gene_synonym_ratchr10_random-311207-310245_orf,ratchr10_random-311207-310245_ORF,"Or1f21c, Or1f21b","ENSRNOG00000066553, ENSRNOG00000067870"
Rat,Ambiguous_gene_synonym,loc100911409,Gene_synonym_loc100911409,LOC100911409,"Or1f21c, Or1f21b","ENSRNOG00000066553, ENSRNOG00000067870"
Rat,Ambiguous_gene_synonym,olr1355,Gene_synonym_olr1355,Olr1355,"Or1f21c, Or1f21b","ENSRNOG00000066553, ENSRNOG00000067870"
Rat,Ambiguous_gene_synonym,ratchr10-11379687-11378725_orf,Gene_synonym_ratchr10-11379687-11378725_orf,ratchr10-11379687-11378725_ORF,"Or1f21c, Or1f21b","ENSRNOG00000066553, ENSRNOG00000067870"
Rat,Ambiguous_gene_synonym,f52,Gene_synonym_f52,F52,"Stk16, Marcksl1, LOC103689966","ENSRNOG00000019294, ENSRNOG00000009113, ENSRNOG00000066033"
Rat,Ambiguous_gene_synonym,loc100909441,Gene_synonym_loc100909441,LOC100909441,"Tuba1a, Tuba1c","ENSRNOG00000053468, ENSRNOG00000021438, ENSRNOG00000015544"
Rat,Ambiguous_gene_synonym,loc300218,Gene_synonym_loc300218,LOC300218,"Tuba1a, Tuba1c","ENSRNOG00000053468, ENSRNOG00000021438, ENSRNOG00000015544"
Rat,Ambiguous_gene_synonym,tuba6,Gene_synonym_tuba6,Tuba6,"Tuba1a, Tuba1c","ENSRNOG00000053468, ENSRNOG00000021438, ENSRNOG00000015544"
Rat,Ambiguous_gene_synonym,mgc94628,Gene_synonym_mgc94628,MGC94628,"Tuba1a, Tuba4a","ENSRNOG00000053468, ENSRNOG00000003597"
Rat,Ambiguous_gene_synonym,tuba4,Gene_synonym_tuba4,Tuba4,"Tuba1a, Tuba4a","ENSRNOG00000053468, ENSRNOG00000003597"
Rat,Ambiguous_gene_synonym,sas,Gene_synonym_sas,"Sas, SAS","Tspan31, Mat1a","ENSRNOG00000025592, ENSRNOG00000011351"
Rat,Ambiguous_gene_synonym,hbb-y,Gene_synonym_hbb-y,Hbb-y,"Hbg1, Hbe1","ENSRNOG00000030879, ENSRNOG00000029286"
Rat,Ambiguous_gene_synonym,ampkg,Gene_synonym_ampkg,AMPKg,"Kmt2d, Prkag1","ENSRNOG00000061499, ENSRNOG00000070180"
Rat,Ambiguous_gene_synonym,prkga1,Gene_synonym_prkga1,Prkga1,"Kmt2d, Prkag1","ENSRNOG00000061499, ENSRNOG00000070180"
Rat,Ambiguous_gene_synonym,loc360572,Gene_synonym_loc360572,LOC360572,"Rpl23a, Rpl23al7","ENSRNOG00000023344, ENSRNOG00000032148"
Rat,Ambiguous_gene_synonym,p23k,Gene_synonym_p23k,P23K,"Hpca, Pebp1","ENSRNOG00000006979, ENSRNOG00000001136"
Rat,Ambiguous_gene_synonym,loc287000,Gene_synonym_loc287000,LOC287000,"Or1f32, Or1f45","ENSRNOG00000064298, ENSRNOG00000067846"
Rat,Ambiguous_gene_synonym,olr1361,Gene_synonym_olr1361,Olr1361,"Or1f32, Or1f45","ENSRNOG00000064298, ENSRNOG00000067846"
Rat,Ambiguous_gene_synonym,olr1368,Gene_synonym_olr1368,Olr1368,"Or1f32, Or1f20b, Or1f20e","ENSRNOG00000064298, ENSRNOG00000064191, ENSRNOG00000047259"
Rat,Ambiguous_gene_synonym,mgl1,Gene_synonym_mgl1,Mgl1,"Llgl1, Clec10a","ENSRNOG00000003948, ENSRNOG00000018715"
Rat,Ambiguous_gene_synonym,rgl1,Gene_synonym_rgl1,Rgl1,"Llgl1, Ralgdsl1","ENSRNOG00000003948, ENSRNOG00000002347"
Rat,Ambiguous_gene_synonym,pk,Gene_synonym_pk,PK,"Map3k12, Klkb1","ENSRNOG00000015134, ENSRNOG00000014118"
Rat,Ambiguous_gene_synonym,loc304719,Gene_synonym_loc304719,LOC304719,"Ercc4, Ercc4l1","ENSRNOG00000070542, ENSRNOG00000065745"
Rat,Ambiguous_gene_synonym,rgd1560340,Gene_synonym_rgd1560340,RGD1560340,"Ercc4, Ercc4l1","ENSRNOG00000070542, ENSRNOG00000065745"
Rat,Ambiguous_gene_synonym,loc108348041,Gene_synonym_loc108348041,LOC108348041,"Olr943, Or6c206","ENSRNOG00000066391, ENSRNOG00000065551"
Rat,Ambiguous_gene_synonym,olr1007,Gene_synonym_olr1007,Olr1007,"Or6c6f, Or6c6b","ENSRNOG00000070603, ENSRNOG00000070116"
Rat,Ambiguous_gene_synonym,gh,Gene_synonym_gh,"Gh, GH","Gh1, Ggh","ENSRNOG00000011207, ENSRNOG00000007351"
Rat,Ambiguous_gene_synonym,rip3,Gene_synonym_rip3,"RIP3, Rip3","Mprip, Ripk3","ENSRNOG00000003226, ENSRNOG00000020465"
Rat,Ambiguous_gene_synonym,loc100911122,Gene_synonym_loc100911122,LOC100911122,"Marcksl1, LOC103689966","ENSRNOG00000009113, ENSRNOG00000066033"
Rat,Ambiguous_gene_synonym,loc102550530,Gene_synonym_loc102550530,LOC102550530,"Marcksl1, LOC103689966","ENSRNOG00000009113, ENSRNOG00000066033"
Rat,Ambiguous_gene_synonym,mgc93399,Gene_synonym_mgc93399,MGC93399,"Marcksl1, LOC103689966","ENSRNOG00000009113, ENSRNOG00000066033"
Rat,Ambiguous_gene_synonym,h3-3b,Gene_synonym_h3-3b,H3-3b,"H3f3b, H3f3a","ENSRNOG00000006532, ENSRNOG00000003220"
Rat,Ambiguous_gene_synonym,h3.3b,Gene_synonym_h3.3b,H3.3B,"H3f3b, H3f3a","ENSRNOG00000006532, ENSRNOG00000003220"
Rat,Ambiguous_gene_synonym,mgc105794,Gene_synonym_mgc105794,MGC105794,"H3f3b, H3f3a","ENSRNOG00000006532, ENSRNOG00000003220"
Rat,Ambiguous_gene_synonym,nim2,Gene_synonym_nim2,Nim2,"Rims2, Rims3","ENSRNOG00000004201, ENSRNOG00000011171"
Rat,Ambiguous_gene_synonym,rbbp-7,Gene_synonym_rbbp-7,RBBP-7,"Rbbp4, Rbbp7","ENSRNOG00000021492, ENSRNOG00000005157"
Rat,Ambiguous_gene_synonym,sult1c1,Gene_synonym_sult1c1,Sult1c1,"Sult1c2a, Sult1c3","ENSRNOG00000042111, ENSRNOG00000011269"
Rat,Ambiguous_gene_synonym,p38,Gene_synonym_p38,p38,"Crk, Mapk14","ENSRNOG00000025792, ENSRNOG00000000513"
Rat,Ambiguous_gene_synonym,cox7a3,Gene_synonym_cox7a3,Cox7a3,"Cox7a2l2, Cox7a2","ENSRNOG00000042903, ENSRNOG00000027791"
Rat,Ambiguous_gene_synonym,cox7a2,Gene_synonym_cox7a2,Cox7a2,"Cox7a2l2, Cox7a2","ENSRNOG00000042903, ENSRNOG00000027791"
Rat,Ambiguous_gene_synonym,cox7al,Gene_synonym_cox7al,Cox7al,"Cox7a2l2, Cox7a2","ENSRNOG00000042903, ENSRNOG00000027791"
Rat,Ambiguous_gene_synonym,loc688386,Gene_synonym_loc688386,LOC688386,"Cox7a2l2, Cox7a2","ENSRNOG00000042903, ENSRNOG00000027791"
Rat,Ambiguous_gene_synonym,zbtb8,Gene_synonym_zbtb8,Zbtb8,"Zbtb8a, Zbtb8b","ENSRNOG00000008300, ENSRNOG00000026898"
Rat,Ambiguous_gene_synonym,ctp,Gene_synonym_ctp,"CTP, Ctp","Pcyt1a, Slc25a1","ENSRNOG00000001762, ENSRNOG00000038001"
Rat,Ambiguous_gene_synonym,olr1565,Gene_synonym_olr1565,Olr1565,"Or2aj4b, Or2aj4","ENSRNOG00000048434, ENSRNOG00000049950"
Rat,Ambiguous_gene_synonym,loc103693631,Gene_synonym_loc103693631,LOC103693631,"Vom2r63, Vom2r61","ENSRNOG00000067283, ENSRNOG00000063614"
Rat,Ambiguous_gene_synonym,loc501815,Gene_synonym_loc501815,LOC501815,"Vom2r63, Vom2r61","ENSRNOG00000067283, ENSRNOG00000063614"
Rat,Ambiguous_gene_synonym,rgd1562930,Gene_synonym_rgd1562930,RGD1562930,"Vom2r63, Vom2r61","ENSRNOG00000067283, ENSRNOG00000063614"
Rat,Ambiguous_gene_synonym,14-3-3e,Gene_synonym_14-3-3e,14-3-3e,"Ywhae, Ywhah","ENSRNOG00000005290, ENSRNOG00000055471"
Rat,Ambiguous_gene_synonym,aabr07030793.1,Gene_synonym_aabr07030793.1,AABR07030793.1,"Cd300cl1, Cd300c2l1","ENSRNOG00000046121, ENSRNOG00000045888"
Rat,Ambiguous_gene_synonym,loc100909671,Gene_synonym_loc100909671,LOC100909671,"Cd300cl1, Cd300c2l1","ENSRNOG00000046121, ENSRNOG00000045888"
Rat,Ambiguous_gene_synonym,olr1581,Gene_synonym_olr1581,Olr1581,"Or10j7, Or10j27","ENSRNOG00000064146, ENSRNOG00000064078"
Rat,Ambiguous_gene_synonym,loc102546487,Gene_synonym_loc102546487,LOC102546487,"Pilrb2l2, Pilrb2l3","ENSRNOG00000066264, ENSRNOG00000048881"
Rat,Ambiguous_gene_synonym,loc102553358,Gene_synonym_loc102553358,LOC102553358,"Pilrb2l2, Pilrb2l3","ENSRNOG00000066264, ENSRNOG00000048881"
Rat,Ambiguous_gene_synonym,loc360777,Gene_synonym_loc360777,LOC360777,"Pilrb2l2, Pilrb2l3","ENSRNOG00000066264, ENSRNOG00000048881"
Rat,Ambiguous_gene_synonym,rgd1563400,Gene_synonym_rgd1563400,RGD1563400,"Pilrb2l2, Pilrb2l3","ENSRNOG00000066264, ENSRNOG00000048881"
Rat,Ambiguous_gene_synonym,kb1,Gene_synonym_kb1,"Kb1, KB1","Krt1, Bdkrb1","ENSRNOG00000028996, ENSRNOG00000004488"
Rat,Ambiguous_gene_synonym,rc,Gene_synonym_rc,Rc,"Tsc2, Rgn","ENSRNOG00000011375, ENSRNOG00000007949"
Rat,Ambiguous_gene_synonym,loc102554231,Gene_synonym_loc102554231,LOC102554231,"Pilrb1l3, Pilrb2l3","ENSRNOG00000066614, ENSRNOG00000048881"
Rat,Ambiguous_gene_synonym,loc363894,Gene_synonym_loc363894,LOC363894,"Pilrb1l3, Pilrb2l3","ENSRNOG00000066614, ENSRNOG00000048881"
Rat,Ambiguous_gene_synonym,loc680910,Gene_synonym_loc680910,LOC680910,"Pilrb1l3, Pilrb2l3","ENSRNOG00000066614, ENSRNOG00000048881"
Rat,Ambiguous_gene_synonym,pilrb1l1,Gene_synonym_pilrb1l1,Pilrb1l1,"Pilrb1l3, Pilrb1l4, Pilrb2l3","ENSRNOG00000066614, ENSRNOG00000063284, ENSRNOG00000048881"
Rat,Ambiguous_gene_synonym,rgd1561143,Gene_synonym_rgd1561143,RGD1561143,"Pilrb1l3, Pilrb2l3","ENSRNOG00000066614, ENSRNOG00000048881"
Rat,Ambiguous_gene_synonym,loc102546903,Gene_synonym_loc102546903,LOC102546903,"Pilrb2l8, Pilrb1l2, Pilrb2l4","ENSRNOG00000028965, ENSRNOG00000069357, ENSRNOG00000049331"
Rat,Ambiguous_gene_synonym,loc685048,Gene_synonym_loc685048,LOC685048,"Pilrb2l8, Pilrb1l2, Pilrb2l4","ENSRNOG00000028965, ENSRNOG00000069357, ENSRNOG00000049331"
Rat,Ambiguous_gene_synonym,loc688712,Gene_synonym_loc688712,LOC688712,"Rpl22l3, AABR07043141.1","ENSRNOG00000011817, ENSRNOG00000033819"
Rat,Ambiguous_gene_synonym,stap,Gene_synonym_stap,Stap,"Cygb, Pmfbp1","ENSRNOG00000011541, ENSRNOG00000014505"
Rat,Ambiguous_gene_synonym,loc100361706,Gene_synonym_loc100361706,LOC100361706,"Iglc1, RGD1564318","ENSRNOG00000058590, ENSRNOG00000050000"
Rat,Ambiguous_gene_synonym,loc287709,Gene_synonym_loc287709,LOC287709,"Rab5al1, Rab5c","ENSRNOG00000057056, ENSRNOG00000018568"
Rat,Ambiguous_gene_synonym,loc100361891,Gene_synonym_loc100361891,LOC100361891,"Rab5al1, Rab5a","ENSRNOG00000057056, ENSRNOG00000062595"
Rat,Ambiguous_gene_synonym,gkap,Gene_synonym_gkap,"Gkap, GKAP","Dlgap1, Dusp12","ENSRNOG00000016196, ENSRNOG00000003100"
Rat,Ambiguous_gene_synonym,loc100912534,Gene_synonym_loc100912534,LOC100912534,"Polr2h, AABR07030911.1","ENSRNOG00000001748, ENSRNOG00000032442"
Rat,Ambiguous_gene_synonym,loc498109,Gene_synonym_loc498109,LOC498109,"Polr2h, AABR07030911.1","ENSRNOG00000001748, ENSRNOG00000032442"
Rat,Ambiguous_gene_synonym,rgd1561203,Gene_synonym_rgd1561203,RGD1561203,"Polr2h, AABR07030911.1","ENSRNOG00000001748, ENSRNOG00000032442"
Rat,Ambiguous_gene_synonym,rpb17,Gene_synonym_rpb17,RPB17,"Polr2h, AABR07030911.1","ENSRNOG00000001748, ENSRNOG00000032442"
Rat,Ambiguous_gene_synonym,skip,Gene_synonym_skip,Skip,"Sphkap, Inpp5k","ENSRNOG00000016388, ENSRNOG00000056954"
Rat,Ambiguous_gene_synonym,loc500817,Gene_synonym_loc500817,LOC500817,"Rps20l2, Rps20","ENSRNOG00000031205, ENSRNOG00000008555"
Rat,Ambiguous_gene_synonym,rgd1563124,Gene_synonym_rgd1563124,RGD1563124,"Rps20l2, Rps20","ENSRNOG00000031205, ENSRNOG00000008555"
Rat,Ambiguous_gene_synonym,loc498022,Gene_synonym_loc498022,LOC498022,"Igsf7 l1, Igsf7","ENSRNOG00000048771, ENSRNOG00000046216"
Rat,Ambiguous_gene_synonym,rgd1559482,Gene_synonym_rgd1559482,RGD1559482,"Igsf7 l1, Igsf7","ENSRNOG00000048771, ENSRNOG00000046216"
Rat,Ambiguous_gene_synonym,loc501742,Gene_synonym_loc501742,LOC501742,"Igsf7 l1, Cd300c2l1","ENSRNOG00000048771, ENSRNOG00000045888"
Rat,Ambiguous_gene_synonym,rgd1562667,Gene_synonym_rgd1562667,RGD1562667,"Igsf7 l1, Cd300c2l1","ENSRNOG00000048771, ENSRNOG00000045888"
Rat,Ambiguous_gene_synonym,loc100911483,Gene_synonym_loc100911483,LOC100911483,"Ndufa13-ps1, Ndufa13","ENSRNOG00000021688, ENSRNOG00000020602"
Rat,Ambiguous_gene_synonym,ndufa13-ps,Gene_synonym_ndufa13-ps,Ndufa13-ps,"Ndufa13-ps1, Ndufa13","ENSRNOG00000021688, ENSRNOG00000020602"
Rat,Ambiguous_gene_synonym,loc103694404,Gene_synonym_loc103694404,LOC103694404,"Rpl31-ps12, Rpl39, Rpl39-ps11, Rpl39-ps14, Rpl39-ps12","ENSRNOG00000050393, ENSRNOG00000043348, ENSRNOG00000029267, ENSRNOG00000048073, ENSRNOG00000034237"
Rat,Ambiguous_gene_synonym,loc103690821,Gene_synonym_loc103690821,LOC103690821,"Rpl31-ps12, Rpl39, Rpl39-ps11, Rpl39-ps14, Rpl39-ps12","ENSRNOG00000050393, ENSRNOG00000043348, ENSRNOG00000029267, ENSRNOG00000048073, ENSRNOG00000067660, ENSRNOG00000034237"
Rat,Ambiguous_gene_synonym,rpl31l13,Gene_synonym_rpl31l13,Rpl31l13,"Rpl31-ps12, Rpl39, Rpl39-ps11, Rpl39-ps14, Rpl39-ps12","ENSRNOG00000050393, ENSRNOG00000043348, ENSRNOG00000029267, ENSRNOG00000048073, ENSRNOG00000067660, ENSRNOG00000034237"
Rat,Ambiguous_gene_synonym,loc290284,Gene_synonym_loc290284,LOC290284,"Sap18-ps1, Sap18","ENSRNOG00000020771, ENSRNOG00000064694"
Rat,Ambiguous_gene_synonym,mgc125107,Gene_synonym_mgc125107,MGC125107,"Sap18-ps1, Sap18","ENSRNOG00000020771, ENSRNOG00000064694"
Rat,Ambiguous_gene_synonym,loc291353,Gene_synonym_loc291353,LOC291353,"Rps8, Rps8l1","ENSRNOG00000054626, ENSRNOG00000005017"
Rat,Ambiguous_gene_synonym,rgd1566369,Gene_synonym_rgd1566369,RGD1566369,"Rps8, Rps8l1","ENSRNOG00000054626, ENSRNOG00000005017"
Rat,Ambiguous_gene_synonym,loc688226,Gene_synonym_loc688226,LOC688226,"Ugt2b, Ugt2b37","ENSRNOG00000069670, ENSRNOG00000046540"
Rat,Ambiguous_gene_synonym,rlug23,Gene_synonym_rlug23,RLUG23,"Ugt2b, Ugt2b37","ENSRNOG00000069670, ENSRNOG00000046540"
Rat,Ambiguous_gene_synonym,udpgt 2b2,Gene_synonym_udpgt 2b2,UDPGT 2B2,"Ugt2b, Ugt2b37","ENSRNOG00000069670, ENSRNOG00000046540"
Rat,Ambiguous_gene_synonym,udpgtr-4,Gene_synonym_udpgtr-4,UDPGTr-4,"Ugt2b, Ugt2b37","ENSRNOG00000069670, ENSRNOG00000046540"
Rat,Ambiguous_gene_synonym,ugt2b2,Gene_synonym_ugt2b2,Ugt2b2,"Ugt2b, Ugt2b37","ENSRNOG00000069670, ENSRNOG00000046540"
Rat,Ambiguous_gene_synonym,ke3,Gene_synonym_ke3,Ke3,"Rps18l1, Rps18","ENSRNOG00000033152, ENSRNOG00000000471"
Rat,Ambiguous_gene_synonym,mgc156545,Gene_synonym_mgc156545,MGC156545,"Rps18l1, Rps18","ENSRNOG00000033152, ENSRNOG00000000471"
Rat,Ambiguous_gene_synonym,ac128207.1,Gene_synonym_ac128207.1,AC128207.1,"Myl6bl1, AABR07038250.1","ENSRNOG00000028837, ENSRNOG00000003860"
Rat,Ambiguous_gene_synonym,loc120093525,Gene_synonym_loc120093525,LOC120093525,"Myl6bl1, AABR07038250.1","ENSRNOG00000028837, ENSRNOG00000003860"
Rat,Ambiguous_gene_synonym,len,Gene_synonym_len,Len,"Crygc, Crygb, Crygf, Crygd","ENSRNOG00000014950, ENSRNOG00000032926, ENSRNOG00000032869, ENSRNOG00000032219"
Rat,Ambiguous_gene_synonym,loc498169,Gene_synonym_loc498169,LOC498169,"Pilrb2l7, Pilrb2l3","ENSRNOG00000063533, ENSRNOG00000048881"
Rat,Ambiguous_gene_synonym,rgd1561730,Gene_synonym_rgd1561730,RGD1561730,"Pilrb2l7, Pilrb2l3","ENSRNOG00000063533, ENSRNOG00000048881"
Rat,Ambiguous_gene_synonym,asprs,Gene_synonym_asprs,aspRS,"Dars1, Dars2","ENSRNOG00000003743, ENSRNOG00000002813"
Rat,Ambiguous_gene_synonym,ugt2b5,Gene_synonym_ugt2b5,Ugt2b5,"Ugt2b37, Ugt2b15","ENSRNOG00000046540, ENSRNOG00000064466"
Rat,Ambiguous_gene_synonym,loc102550618,Gene_synonym_loc102550618,LOC102550618,"Ugt2b37, Ugt2b15","ENSRNOG00000046540, ENSRNOG00000064466"
Rat,Ambiguous_gene_synonym,loc102550717,Gene_synonym_loc102550717,LOC102550717,"Ugt2b37, Ugt2b15","ENSRNOG00000046540, ENSRNOG00000064466"
Rat,Ambiguous_gene_synonym,loc689702,Gene_synonym_loc689702,LOC689702,"Ugt2b37, Ugt2b15","ENSRNOG00000046540, ENSRNOG00000064466"
Rat,Ambiguous_gene_synonym,rlug38,Gene_synonym_rlug38,Rlug38,"Ugt2b37, Ugt2b15","ENSRNOG00000046540, ENSRNOG00000064466"
Rat,Ambiguous_gene_synonym,udpgt 2b17,Gene_synonym_udpgt 2b17,UDPGT 2B17,"Ugt2b37, Ugt2b15","ENSRNOG00000046540, ENSRNOG00000064466"
Rat,Ambiguous_gene_synonym,udpgt 2b3,Gene_synonym_udpgt 2b3,UDPGT 2B3,"Ugt2b37, Ugt2b15","ENSRNOG00000046540, ENSRNOG00000064466"
Rat,Ambiguous_gene_synonym,udpgt 2b5,Gene_synonym_udpgt 2b5,UDPGT 2B5,"Ugt2b37, Ugt2b15","ENSRNOG00000046540, ENSRNOG00000064466"
Rat,Ambiguous_gene_synonym,udpgtr-3,Gene_synonym_udpgtr-3,Udpgtr-3,"Ugt2b37, Ugt2b15","ENSRNOG00000046540, ENSRNOG00000064466"
Rat,Ambiguous_gene_synonym,ugt2b17,Gene_synonym_ugt2b17,Ugt2b17,"Ugt2b37, Ugt2b15","ENSRNOG00000046540, ENSRNOG00000064466"
Rat,Ambiguous_gene_synonym,ugt2b3,Gene_synonym_ugt2b3,Ugt2b3,"Ugt2b37, Ugt2b15","ENSRNOG00000046540, ENSRNOG00000064466"
Rat,Ambiguous_gene_synonym,ndk b,Gene_synonym_ndk b,NDK B,"Nme2, Nme2-ps1","ENSRNOG00000002671, ENSRNOG00000001226"
Rat,Ambiguous_gene_synonym,ndkb,Gene_synonym_ndkb,NDKB,"Nme2, Nme2-ps1","ENSRNOG00000002671, ENSRNOG00000001226"
Rat,Ambiguous_gene_synonym,nm23-2,Gene_synonym_nm23-2,nm23-2,"Nme2, Nme2-ps1","ENSRNOG00000002671, ENSRNOG00000001226"
Rat,Ambiguous_gene_synonym,p18-12d,Gene_synonym_p18-12d,p18-12d,"Nme2, Nme2-ps1","ENSRNOG00000002671, ENSRNOG00000001226"
Rat,Ambiguous_gene_synonym,loc681182,Gene_synonym_loc681182,LOC681182,"Pilrb1, Pilrb1l1","ENSRNOG00000070677, ENSRNOG00000063820"
Rat,Ambiguous_gene_synonym,loc100911813,Gene_synonym_loc100911813,LOC100911813,"LOC120094815, Znf431l1","ENSRNOG00000067344, ENSRNOG00000067276"
Rat,Ambiguous_gene_synonym,loc102553193,Gene_synonym_loc102553193,LOC102553193,"LOC120094815, Znf431l1","ENSRNOG00000067344, ENSRNOG00000067276"
Rat,Ambiguous_gene_synonym,cip1,Gene_synonym_cip1,Cip1,"Slc12a9, Cdkn1a","ENSRNOG00000048487, ENSRNOG00000000521"
Rat,Ambiguous_gene_synonym,hg3l1,Gene_synonym_hg3l1,Hg3l1,"Gng5, Gng5-ps3","ENSRNOG00000063636, ENSRNOG00000038205"
Rat,Ambiguous_gene_synonym,hg3l2,Gene_synonym_hg3l2,Hg3l2,"Gng5, Gng5-ps3","ENSRNOG00000063636, ENSRNOG00000038205"
Rat,Ambiguous_gene_synonym,loc108349548,Gene_synonym_loc108349548,LOC108349548,"Gng5, Gng5-ps3","ENSRNOG00000063636, ENSRNOG00000038205"
Rat,Ambiguous_gene_synonym,olr1569,Gene_synonym_olr1569,Olr1569,"Or2l13c, Or2l13","ENSRNOG00000068165, ENSRNOG00000063137"
Rat,Ambiguous_gene_synonym,aabr07006627.1,Gene_synonym_aabr07006627.1,AABR07006627.1,"Hmgb1l1, Hmgb1l5","ENSRNOG00000030351, ENSRNOG00000051482"
Rat,Ambiguous_gene_synonym,loc108348989,Gene_synonym_loc108348989,LOC108348989,"Hmgb1l1, Hmgb1l5","ENSRNOG00000030351, ENSRNOG00000051482"
Rat,Ambiguous_gene_synonym,aabr07032862.1,Gene_synonym_aabr07032862.1,AABR07032862.1,"Ptmal5, Ptmal3","ENSRNOG00000025731, ENSRNOG00000004661"
Rat,Ambiguous_gene_synonym,loc689166,Gene_synonym_loc689166,LOC689166,"Ptmal5, Ptmal3","ENSRNOG00000025731, ENSRNOG00000004661"
Rat,Ambiguous_gene_synonym,olr1598,Gene_synonym_olr1598,Olr1598,"Or10x1, Or10x1b","ENSRNOG00000066161, ENSRNOG00000068839"
Rat,Ambiguous_gene_synonym,aabr07003187.1,Gene_synonym_aabr07003187.1,AABR07003187.1,"Isg20l1, Isg20l3","ENSRNOG00000037348, ENSRNOG00000011402"
Rat,Ambiguous_gene_synonym,loc120099798,Gene_synonym_loc120099798,LOC120099798,"Isg20l1, Isg20l3","ENSRNOG00000037348, ENSRNOG00000011402"
Rat,Ambiguous_gene_synonym,cbr,Gene_synonym_cbr,Cbr,"Cbr1l3, Cbr1l2","ENSRNOG00000049693, ENSRNOG00000049911"
Rat,Ambiguous_gene_synonym,cbr 1,Gene_synonym_cbr 1,Cbr 1,"Cbr1l3, Cbr1l2","ENSRNOG00000049693, ENSRNOG00000049911"
Rat,Ambiguous_gene_synonym,mgc124927,Gene_synonym_mgc124927,MGC124927,"Cbr1l3, Cbr1l2","ENSRNOG00000049693, ENSRNOG00000049911"
Rat,Ambiguous_gene_synonym,pg-9-kr,Gene_synonym_pg-9-kr,PG-9-KR,"Cbr1l3, Cbr1l2","ENSRNOG00000049693, ENSRNOG00000049911"
Rat,Ambiguous_gene_synonym,tyrrs,Gene_synonym_tyrrs,tyrRS,"Yars1, Yars2","ENSRNOG00000007213, ENSRNOG00000025252"
Rat,Ambiguous_gene_synonym,loc100362987,Gene_synonym_loc100362987,LOC100362987,"Rps27l3, LOC108353425","ENSRNOG00000021159, ENSRNOG00000066445"
Rat,Ambiguous_gene_synonym,pp,Gene_synonym_pp,"PP, Pp","Ppy, Ppa1","ENSRNOG00000020874, ENSRNOG00000063854, ENSRNOG00000000557"
Rat,Ambiguous_gene_synonym,gpib-beta,Gene_synonym_gpib-beta,GPIb-beta,"Septin5, Gp1bb","ENSRNOG00000029912, ENSRNOG00000046981"
Rat,Ambiguous_gene_synonym,gpibb,Gene_synonym_gpibb,GPIbB,"Septin5, Gp1bb","ENSRNOG00000029912, ENSRNOG00000046981"
Rat,Ambiguous_gene_synonym,sectm1,Gene_synonym_sectm1,Sectm1,"Sectm1b, Sectm1a","ENSRNOG00000036673, ENSRNOG00000036672"
Rat,Ambiguous_gene_synonym,oas1c,Gene_synonym_oas1c,Oas1c,"Oas1d, Oas1e","ENSRNOG00000024462, ENSRNOG00000031726"
Rat,Ambiguous_gene_synonym,5'-nt,Gene_synonym_5'-nt,5'-NT,"Nt5e, Acp3","ENSRNOG00000011071, ENSRNOG00000011820"
Rat,Ambiguous_gene_synonym,ka27,Gene_synonym_ka27,Ka27,"Krt33a, Krt33b","ENSRNOG00000062912, ENSRNOG00000030344"
Rat,Ambiguous_gene_synonym,loc303527,Gene_synonym_loc303527,LOC303527,"Krt33a, Krt33b","ENSRNOG00000062912, ENSRNOG00000030344"
Rat,Ambiguous_gene_synonym,rgd1306249,Gene_synonym_rgd1306249,RGD1306249,"Krt33a, Krt33b","ENSRNOG00000062912, ENSRNOG00000030344"
Rat,Ambiguous_gene_synonym,loc360782,Gene_synonym_loc360782,LOC360782,"Pilrbl1, LOC120095904","ENSRNOG00000062810, ENSRNOG00000063866"
Rat,Ambiguous_gene_synonym,loc685157,Gene_synonym_loc685157,LOC685157,"Pilrbl1, LOC120095904","ENSRNOG00000062810, ENSRNOG00000063866"
Rat,Ambiguous_gene_synonym,rgd1565960,Gene_synonym_rgd1565960,RGD1565960,"Pilrbl1, LOC120095904","ENSRNOG00000062810, ENSRNOG00000063866"
Rat,Ambiguous_gene_synonym,cat-1,Gene_synonym_cat-1,"CAT-1, Cat-1","Git1, Slc7a1","ENSRNOG00000061270, ENSRNOG00000000924"
Rat,Ambiguous_gene_synonym,aim-1,Gene_synonym_aim-1,AIM-1,"Aurkb, Ikbkb","ENSRNOG00000005659, ENSRNOG00000019073"
Rat,Ambiguous_gene_synonym,aim1,Gene_synonym_aim1,Aim1,"Aurkb, Crybg1","ENSRNOG00000005659, ENSRNOG00000025998"
Rat,Ambiguous_gene_synonym,loc288088,Gene_synonym_loc288088,LOC288088,"Ndufb4, AABR07014298.1","ENSRNOG00000002721, ENSRNOG00000034289"
Rat,Ambiguous_gene_synonym,atpb-3,Gene_synonym_atpb-3,ATPB-3,"Atp1b3, AABR07070238.1","ENSRNOG00000011501, ENSRNOG00000022382"
Rat,Ambiguous_gene_synonym,nkab3s,Gene_synonym_nkab3s,NKAB3S,"Atp1b3, AABR07070238.1","ENSRNOG00000011501, ENSRNOG00000022382"
Rat,Ambiguous_gene_synonym,glnc2,Gene_synonym_glnc2,Glnc2,"Hba-a2, Hba-a3","ENSRNOG00000029886, ENSRNOG00000047321"
Rat,Ambiguous_gene_synonym,glnc3,Gene_synonym_glnc3,Glnc3,"Hba-a2, Hba-a3","ENSRNOG00000029886, ENSRNOG00000047321"
Rat,Ambiguous_gene_synonym,hba-a1,Gene_synonym_hba-a1,Hba-a1,"Hba-a2, Hba-a3","ENSRNOG00000029886, ENSRNOG00000047321"
Rat,Ambiguous_gene_synonym,hba1,Gene_synonym_hba1,Hba1,"Hba-a2, Hba-a3","ENSRNOG00000029886, ENSRNOG00000047321"
Rat,Ambiguous_gene_synonym,hba2,Gene_synonym_hba2,Hba2,"Hba-a2, Hba-a3","ENSRNOG00000029886, ENSRNOG00000047321"
Rat,Ambiguous_gene_synonym,loc360504,Gene_synonym_loc360504,LOC360504,"Hba-a2, Hba-a3","ENSRNOG00000029886, ENSRNOG00000047321"
Rat,Ambiguous_gene_synonym,loc100365135,Gene_synonym_loc100365135,LOC100365135,"Ptgdr, Ptgdrl1","ENSRNOG00000031307, ENSRNOG00000031535"
Rat,Ambiguous_gene_synonym,ptgdr2,Gene_synonym_ptgdr2,Ptgdr2,"Ptgdr, Ptgdrl1","ENSRNOG00000031307, ENSRNOG00000031535"
Rat,Ambiguous_gene_synonym,ptgdrl,Gene_synonym_ptgdrl,Ptgdrl,"Ptgdr, Ptgdrl1","ENSRNOG00000031307, ENSRNOG00000031535"
Rat,Ambiguous_gene_synonym,loc498475,Gene_synonym_loc498475,LOC498475,"Ptgdr, Ptgdrl1","ENSRNOG00000031307, ENSRNOG00000031535"
Rat,Ambiguous_gene_synonym,ptgdr,Gene_synonym_ptgdr,Ptgdr,"Ptgdr, Ptgdrl1","ENSRNOG00000031307, ENSRNOG00000031535"
Rat,Ambiguous_gene_synonym,rgd1565108,Gene_synonym_rgd1565108,RGD1565108,"Ptgdr, Ptgdrl1","ENSRNOG00000031307, ENSRNOG00000031535"
Rat,Ambiguous_gene_synonym,loc100361783,Gene_synonym_loc100361783,LOC100361783,"Spetex2f, Spetex2a, Spetex2c","ENSRNOG00000070218, ENSRNOG00000065267, ENSRNOG00000029659"
Rat,Ambiguous_gene_synonym,spetex-2f,Gene_synonym_spetex-2f,Spetex-2F,"Spetex2f, Spetex2a, Spetex2c","ENSRNOG00000070218, ENSRNOG00000065267, ENSRNOG00000029659"
Rat,Ambiguous_gene_synonym,ka29,Gene_synonym_ka29,Ka29,"Krt33b, Krt34","ENSRNOG00000030344, ENSRNOG00000051302"
Rat,Ambiguous_gene_synonym,krt1-4,Gene_synonym_krt1-4,Krt1-4,"Krt33b, Krt34","ENSRNOG00000030344, ENSRNOG00000051302"
Rat,Ambiguous_gene_synonym,loc303528,Gene_synonym_loc303528,LOC303528,"Krt33b, Krt34","ENSRNOG00000030344, ENSRNOG00000051302"
Rat,Ambiguous_gene_synonym,frp,Gene_synonym_frp,"Frp, FRP","Fstl1, Sfrp4","ENSRNOG00000002746, ENSRNOG00000054957"
Rat,Ambiguous_gene_synonym,loc108349022,Gene_synonym_loc108349022,LOC108349022,"Rps28-ps3, Rps28-ps4","ENSRNOG00000046342, ENSRNOG00000030242"
Rat,Ambiguous_gene_synonym,loc108353424,Gene_synonym_loc108353424,LOC108353424,"Rps28-ps3, Rps28-ps4","ENSRNOG00000046342, ENSRNOG00000030242"
Rat,Ambiguous_gene_synonym,rps28l3,Gene_synonym_rps28l3,Rps28l3,"Rps28-ps3, Rps28-ps4","ENSRNOG00000046342, ENSRNOG00000030242"
Rat,Ambiguous_gene_synonym,rps28l4,Gene_synonym_rps28l4,Rps28l4,"Rps28-ps3, Rps28-ps4","ENSRNOG00000046342, ENSRNOG00000030242"
Rat,Ambiguous_gene_synonym,loc108352861,Gene_synonym_loc108352861,LOC108352861,"Rps28-ps3, Rps28-ps5","ENSRNOG00000046342, ENSRNOG00000029052"
Rat,Ambiguous_gene_synonym,rps28l2,Gene_synonym_rps28l2,Rps28l2,"Rps28-ps3, Rps28-ps5","ENSRNOG00000046342, ENSRNOG00000029052"
Rat,Ambiguous_gene_synonym,mgc94706,Gene_synonym_mgc94706,MGC94706,"Eci3, Eci2","ENSRNOG00000029549, ENSRNOG00000066714"
Rat,Ambiguous_gene_synonym,peci,Gene_synonym_peci,Peci,"Eci3, Eci2","ENSRNOG00000029549, ENSRNOG00000066714"
Rat,Ambiguous_gene_synonym,h3 histone,Gene_synonym_h3 histone,H3 histone,"H3c1, Hist1h2ail1","ENSRNOG00000064755, ENSRNOG00000068516, ENSRNOG00000068614, ENSRNOG00000063167"
Rat,Ambiguous_gene_synonym,hist1h2ai,Gene_synonym_hist1h2ai,Hist1h2ai,"H3c1, hist1h2ail2, Hist1h2ail1, Hist1h2anl1","ENSRNOG00000064755, ENSRNOG00000067434, ENSRNOG00000068516, ENSRNOG00000068614, ENSRNOG00000070462, ENSRNOG00000063167"
Rat,Ambiguous_gene_synonym,hist1h2ail,Gene_synonym_hist1h2ail,Hist1h2ail,"H3c1, Hist1h2ail1","ENSRNOG00000064755, ENSRNOG00000068516, ENSRNOG00000068614, ENSRNOG00000063167"
Rat,Ambiguous_gene_synonym,loc291159,Gene_synonym_loc291159,LOC291159,"H3c1, Hist1h2ail1","ENSRNOG00000064755, ENSRNOG00000068516, ENSRNOG00000068614, ENSRNOG00000063167"
Rat,Ambiguous_gene_synonym,hist1h3a,Gene_synonym_hist1h3a,Hist1h3a,"H3c1, Hist1h2ail1","ENSRNOG00000064755, ENSRNOG00000068516, ENSRNOG00000068614, ENSRNOG00000063167"
Rat,Ambiguous_gene_synonym,loc679994,Gene_synonym_loc679994,LOC679994,"H3c1, Hist1h2ail1","ENSRNOG00000064755, ENSRNOG00000068516, ENSRNOG00000068614, ENSRNOG00000063167"
Rat,Ambiguous_gene_synonym,ac099108.1,Gene_synonym_ac099108.1,AC099108.1,"Rps24l3, Rps24-ps18","ENSRNOG00000046517, ENSRNOG00000010189"
Rat,Ambiguous_gene_synonym,loc100912267,Gene_synonym_loc100912267,LOC100912267,"Rps24l3, Rps24-ps18","ENSRNOG00000046517, ENSRNOG00000010189"
Rat,Ambiguous_gene_synonym,loc306259,Gene_synonym_loc306259,LOC306259,"Rps24l3, Rps24-ps18","ENSRNOG00000046517, ENSRNOG00000010189"
Rat,Ambiguous_gene_synonym,rgd1564325,Gene_synonym_rgd1564325,RGD1564325,"Rps24l3, Rps24-ps18","ENSRNOG00000046517, ENSRNOG00000010189"
Rat,Ambiguous_gene_synonym,rps24l1,Gene_synonym_rps24l1,Rps24l1,"Rps24l3, Rps24-ps18","ENSRNOG00000046517, ENSRNOG00000010189"
Rat,Ambiguous_gene_synonym,loc291081,Gene_synonym_loc291081,LOC291081,"Tubb2a, Tubb2b","ENSRNOG00000017558, ENSRNOG00000017445"
Rat,Ambiguous_gene_synonym,mgc124866,Gene_synonym_mgc124866,MGC124866,"Tubb2a, Tubb2b","ENSRNOG00000017558, ENSRNOG00000017445"
Rat,Ambiguous_gene_synonym,rgd1309427,Gene_synonym_rgd1309427,RGD1309427,"Tubb2a, Tubb2b","ENSRNOG00000017558, ENSRNOG00000017445"
Rat,Ambiguous_gene_synonym,loc502047,Gene_synonym_loc502047,LOC502047,"Ralgdsl9, Ralgdsl11","ENSRNOG00000069329, ENSRNOG00000063129"
Rat,Ambiguous_gene_synonym,loc502051,Gene_synonym_loc502051,LOC502051,"Ralgdsl9, Ralgdsl11","ENSRNOG00000069329, ENSRNOG00000063129"
Rat,Ambiguous_gene_synonym,rgd1565329,Gene_synonym_rgd1565329,RGD1565329,"Ralgdsl9, Ralgdsl11","ENSRNOG00000069329, ENSRNOG00000063129"
Rat,Ambiguous_gene_synonym,rgd1566353,Gene_synonym_rgd1566353,RGD1566353,"Ralgdsl9, Ralgdsl11","ENSRNOG00000069329, ENSRNOG00000063129"
Rat,Ambiguous_gene_synonym,loc100911283,Gene_synonym_loc100911283,LOC100911283,"Ralgdsl9, LOC102551632","ENSRNOG00000069329, ENSRNOG00000066408"
Rat,Ambiguous_gene_synonym,loc502055,Gene_synonym_loc502055,LOC502055,"Ralgdsl9, LOC102551632","ENSRNOG00000069329, ENSRNOG00000066408"
Rat,Ambiguous_gene_synonym,rgd1565349,Gene_synonym_rgd1565349,RGD1565349,"Ralgdsl9, LOC102551632","ENSRNOG00000069329, ENSRNOG00000066408"
Rat,Ambiguous_gene_synonym,loc685718,Gene_synonym_loc685718,LOC685718,"Tpt1l2, Tpt1","ENSRNOG00000030299, ENSRNOG00000001049"
Rat,Ambiguous_gene_synonym,mt,Gene_synonym_mt,Mt,"Mt1, AC128848.1","ENSRNOG00000038047, ENSRNOG00000065877, ENSRNOG00000025764"
Rat,Ambiguous_gene_synonym,mt-1,Gene_synonym_mt-1,MT-1,"Mt1, AC128848.1","ENSRNOG00000038047, ENSRNOG00000065877, ENSRNOG00000025764"
Rat,Ambiguous_gene_synonym,mt-i,Gene_synonym_mt-i,MT-I,"Mt1, AC128848.1","ENSRNOG00000038047, ENSRNOG00000065877, ENSRNOG00000025764"
Rat,Ambiguous_gene_synonym,mt1a,Gene_synonym_mt1a,Mt1a,"Mt1, AC128848.1","ENSRNOG00000038047, ENSRNOG00000065877, ENSRNOG00000025764"
Rat,Ambiguous_gene_synonym,nachr,Gene_synonym_nachr,nAChR,"Chrnb1, Chrne","ENSRNOG00000014698, ENSRNOG00000003777"
Rat,Ambiguous_gene_synonym,dcr-akl,Gene_synonym_dcr-akl,DCR-AKL,"Decr2, Dhrs4","ENSRNOG00000032152, ENSRNOG00000018239"
Rat,Ambiguous_gene_synonym,rt1-o,Gene_synonym_rt1-o,RT1-O,"RT1-O1, RT1-S2","ENSRNOG00000032664, ENSRNOG00000029001"
Rat,Ambiguous_gene_synonym,rt1-s2_mapped,Gene_synonym_rt1-s2_mapped,RT1-S2_mapped,"RT1-O1, RT1-S2","ENSRNOG00000032664, ENSRNOG00000029001"
Rat,Ambiguous_gene_synonym,rt1.s1,Gene_synonym_rt1.s1,RT1.S1,"RT1-O1, RT1-S2","ENSRNOG00000032664, ENSRNOG00000029001"
Rat,Ambiguous_gene_synonym,4930474n05rikl,Gene_synonym_4930474n05rikl,4930474N05Rikl,"LOC100911649, 4930474N05Rikl2","ENSRNOG00000022798, ENSRNOG00000051457"
Rat,Ambiguous_gene_synonym,loc290589,Gene_synonym_loc290589,LOC290589,"LOC100911649, 4930474N05Rikl2","ENSRNOG00000022798, ENSRNOG00000051457"
Rat,Ambiguous_gene_synonym,rgd1562641,Gene_synonym_rgd1562641,RGD1562641,"LOC100911649, 4930474N05Rikl2","ENSRNOG00000022798, ENSRNOG00000051457"
Rat,Ambiguous_gene_synonym,loc685463,Gene_synonym_loc685463,LOC685463,"LOC100911649, 4930474N05Rikl2","ENSRNOG00000022798, ENSRNOG00000051457"
Rat,Ambiguous_gene_synonym,12-lox,Gene_synonym_12-lox,12-LOX,"Alox12e, Alox15","ENSRNOG00000019074, ENSRNOG00000019183"
Rat,Ambiguous_gene_synonym,tk,Gene_synonym_tk,"Tk, TK","Tk1, Tkt","ENSRNOG00000047314, ENSRNOG00000016064"
Rat,Ambiguous_gene_synonym,olr1545,Gene_synonym_olr1545,Olr1545,"Or5h26b, Or5h25b","ENSRNOG00000067575, ENSRNOG00000064197"
Rat,Ambiguous_gene_synonym,olr1535,Gene_synonym_olr1535,Olr1535,"Or5h26b, Or5h26","ENSRNOG00000067575, ENSRNOG00000070145"
Rat,Ambiguous_gene_synonym,loc686288,Gene_synonym_loc686288,LOC686288,"Or2n1el1, Or2n1e","ENSRNOG00000062411, ENSRNOG00000063048"
Rat,Ambiguous_gene_synonym,bd-12,Gene_synonym_bd-12,BD-12,"Defb105a, Defb105b","ENSRNOG00000038155, ENSRNOG00000065258"
Rat,Ambiguous_gene_synonym,defb12,Gene_synonym_defb12,Defb12,"Defb105a, Defb105b","ENSRNOG00000038155, ENSRNOG00000065258"
Rat,Ambiguous_gene_synonym,loc120097377,Gene_synonym_loc120097377,LOC120097377,"Defb105a, Defb105b","ENSRNOG00000038155, ENSRNOG00000065258"
Rat,Ambiguous_gene_synonym,olr1734,Gene_synonym_olr1734,Olr1734,"Or12d13, Olr1731","ENSRNOG00000067841, ENSRNOG00000070408"
Rat,Ambiguous_gene_synonym,spag11,Gene_synonym_spag11,Spag11,"Spag11b, Spag11a","ENSRNOG00000068498, ENSRNOG00000013957, ENSRNOG00000070256"
Rat,Ambiguous_gene_synonym,jdp1,Gene_synonym_jdp1,Jdp1,"Batf3, Dnajc12","ENSRNOG00000003716, ENSRNOG00000051960"
Rat,Ambiguous_gene_synonym,rgd1563236,Gene_synonym_rgd1563236,RGD1563236,"Ocel1, Yjefn3","ENSRNOG00000032575, ENSRNOG00000039191"
Rat,Ambiguous_gene_synonym,cpr,Gene_synonym_cpr,CPR,"Cpb2, Por","ENSRNOG00000010935, ENSRNOG00000001442"
Rat,Ambiguous_gene_synonym,olr1149,Gene_synonym_olr1149,Olr1149,"Or7g34b, Or7g34","ENSRNOG00000069944, ENSRNOG00000070209"
Rat,Ambiguous_gene_synonym,loc100362453,Gene_synonym_loc100362453,LOC100362453,"Ppp2cb, Ppp2cal1","ENSRNOG00000005389, ENSRNOG00000001893"
Rat,Ambiguous_gene_synonym,loc497907,Gene_synonym_loc497907,LOC497907,"AABR07029613.1, Hmgb1l5","ENSRNOG00000038478, ENSRNOG00000051482"
Rat,Ambiguous_gene_synonym,rgd1563668,Gene_synonym_rgd1563668,RGD1563668,"AABR07029613.1, Hmgb1l5","ENSRNOG00000038478, ENSRNOG00000051482"
Rat,Ambiguous_gene_synonym,actg,Gene_synonym_actg,Actg,"Actg1l1, Actbl2","ENSRNOG00000036701, ENSRNOG00000034254"
Rat,Ambiguous_gene_synonym,loc287876,Gene_synonym_loc287876,LOC287876,"Actg1l1, Actbl2","ENSRNOG00000036701, ENSRNOG00000034254"
Rat,Ambiguous_gene_synonym,olr1192,Gene_synonym_olr1192,Olr1192,"Or7h8, Or7h7","ENSRNOG00000033025, ENSRNOG00000067592"
Rat,Ambiguous_gene_synonym,loc100361194,Gene_synonym_loc100361194,LOC100361194,"Or7h8, Olr1191","ENSRNOG00000033025, ENSRNOG00000033839"
Rat,Ambiguous_gene_synonym,h2-t24,Gene_synonym_h2-t24,H2-T24,"RT1-T24-4, RT1-T24-1","ENSRNOG00000042905, ENSRNOG00000032596"
Rat,Ambiguous_gene_synonym,mgc112931,Gene_synonym_mgc112931,MGC112931,"RT1-T24-4, RT1-T24-1","ENSRNOG00000042905, ENSRNOG00000032596"
Rat,Ambiguous_gene_synonym,rt1-149,Gene_synonym_rt1-149,RT1-149,"RT1-T24-4, RT1-T24-1","ENSRNOG00000042905, ENSRNOG00000032596"
Rat,Ambiguous_gene_synonym,olr1193,Gene_synonym_olr1193,Olr1193,"Or7h7b, Or7h7","ENSRNOG00000028864, ENSRNOG00000067592"
Rat,Ambiguous_gene_synonym,phers,Gene_synonym_phers,pheRS,"Fars2, Farsa","ENSRNOG00000016135, ENSRNOG00000003149"
Rat,Ambiguous_gene_synonym,acs,Gene_synonym_acs,ACS,"Acsl1, Pla2g15","ENSRNOG00000010633, ENSRNOG00000019859"
Rat,Ambiguous_gene_synonym,aabr07035343.1,Gene_synonym_aabr07035343.1,AABR07035343.1,"Cyp3a23-3a1, Cyp3a2","ENSRNOG00000032560, ENSRNOG00000067532, ENSRNOG00000062027"
Rat,Ambiguous_gene_synonym,cdex,Gene_synonym_cdex,cDEX,"Cyp3a23-3a1, Cyp3a2","ENSRNOG00000032560, ENSRNOG00000067532, ENSRNOG00000062027"
Rat,Ambiguous_gene_synonym,cyp,Gene_synonym_cyp,CYP,"Cyp3a23-3a1, Cyp3a2","ENSRNOG00000032560, ENSRNOG00000067532, ENSRNOG00000062027"
Rat,Ambiguous_gene_synonym,cyp3a1,Gene_synonym_cyp3a1,Cyp3a1,"Cyp3a23-3a1, Cyp3a2","ENSRNOG00000032560, ENSRNOG00000067532, ENSRNOG00000062027"
Rat,Ambiguous_gene_synonym,cyp3a23,Gene_synonym_cyp3a23,CYP3A23,"Cyp3a23-3a1, Cyp3a2","ENSRNOG00000032560, ENSRNOG00000067532, ENSRNOG00000062027"
Rat,Ambiguous_gene_synonym,cyp3a23/3a1,Gene_synonym_cyp3a23/3a1,Cyp3a23/3a1,"Cyp3a23-3a1, Cyp3a2","ENSRNOG00000032560, ENSRNOG00000067532, ENSRNOG00000062027"
Rat,Ambiguous_gene_synonym,cyp3a3,Gene_synonym_cyp3a3,Cyp3a3,"Cyp3a23-3a1, Cyp3a2","ENSRNOG00000032560, ENSRNOG00000067532, ENSRNOG00000062027"
Rat,Ambiguous_gene_synonym,cypiiia1,Gene_synonym_cypiiia1,CYPIIIA1,"Cyp3a23-3a1, Cyp3a2","ENSRNOG00000032560, ENSRNOG00000067532, ENSRNOG00000062027"
Rat,Ambiguous_gene_synonym,loc100910877,Gene_synonym_loc100910877,LOC100910877,"Cyp3a23-3a1, Cyp3a2","ENSRNOG00000032560, ENSRNOG00000067532, ENSRNOG00000062027"
Rat,Ambiguous_gene_synonym,mgc108757,Gene_synonym_mgc108757,MGC108757,"Cyp3a23-3a1, Cyp3a2","ENSRNOG00000032560, ENSRNOG00000067532, ENSRNOG00000062027"
Rat,Ambiguous_gene_synonym,p450 iiia,Gene_synonym_p450 iiia,P450 IIIA,"Cyp3a23-3a1, Cyp3a2","ENSRNOG00000032560, ENSRNOG00000067532, ENSRNOG00000062027"
Rat,Ambiguous_gene_synonym,p450-pcn1,Gene_synonym_p450-pcn1,P450-PCN1,"Cyp3a23-3a1, Cyp3a2","ENSRNOG00000032560, ENSRNOG00000067532, ENSRNOG00000062027"
Rat,Ambiguous_gene_synonym,rl33,Gene_synonym_rl33,RL33,"Cyp3a23-3a1, Cyp3a2","ENSRNOG00000032560, ENSRNOG00000067532, ENSRNOG00000062027"
Rat,Ambiguous_gene_synonym,cyp3a11,Gene_synonym_cyp3a11,Cyp3a11,"Cyp3a23-3a1, Cyp3a2","ENSRNOG00000032560, ENSRNOG00000062027"
Rat,Ambiguous_gene_synonym,mgc108545,Gene_synonym_mgc108545,MGC108545,"Cyp3a23-3a1, Cyp3a2","ENSRNOG00000032560, ENSRNOG00000062027"
Rat,Ambiguous_gene_synonym,loc100911547,Gene_synonym_loc100911547,LOC100911547,"Or7e169, Or7e166","ENSRNOG00000063435, ENSRNOG00000064473"
Rat,Ambiguous_gene_synonym,olr1169,Gene_synonym_olr1169,Olr1169,"Or7e169, Or7e166","ENSRNOG00000063435, ENSRNOG00000064473"
Rat,Ambiguous_gene_synonym,loc108351818,Gene_synonym_loc108351818,LOC108351818,"Olr1178-ps, Or7d9","ENSRNOG00000067509, ENSRNOG00000066234"
Rat,Ambiguous_gene_synonym,olr1186,Gene_synonym_olr1186,Olr1186,"Olr1178-ps, Or7d9","ENSRNOG00000067509, ENSRNOG00000066234"
Rat,Ambiguous_gene_synonym,b23np,Gene_synonym_b23np,B23NP,"Npm1, AABR07041089.1","ENSRNOG00000004616, ENSRNOG00000018923"
Rat,Ambiguous_gene_synonym,mgc108517,Gene_synonym_mgc108517,MGC108517,"Npm1, AABR07041089.1","ENSRNOG00000004616, ENSRNOG00000018923"
Rat,Ambiguous_gene_synonym,npm,Gene_synonym_npm,NPM,"Npm1, AABR07041089.1","ENSRNOG00000004616, ENSRNOG00000018923"
Rat,Ambiguous_gene_synonym,hist3h2bb,Gene_synonym_hist3h2bb,Hist3h2bb,"H2bu1, H2bc12","ENSRNOG00000066919, ENSRNOG00000070916"
Rat,Ambiguous_gene_synonym,loc691488,Gene_synonym_loc691488,LOC691488,"H2bu1, H2bc12","ENSRNOG00000066919, ENSRNOG00000070916"
Rat,Ambiguous_gene_synonym,loc679594,Gene_synonym_loc679594,LOC679594,"Ubbl2, Ubcl1","ENSRNOG00000065739, ENSRNOG00000069659"
Rat,Ambiguous_gene_synonym,loc100363494,Gene_synonym_loc100363494,LOC100363494,"Ubbl2, Ubbl1","ENSRNOG00000065739, ENSRNOG00000068757"
Rat,Ambiguous_gene_synonym,mgc105309,Gene_synonym_mgc105309,MGC105309,"Il13ra1, Il13ra1-ps1","ENSRNOG00000013170, ENSRNOG00000001713"
Rat,Ambiguous_gene_synonym,loc100360218,Gene_synonym_loc100360218,LOC100360218,"Il13ra1, Il13ra1-ps1","ENSRNOG00000013170, ENSRNOG00000001713"
Rat,Ambiguous_gene_synonym,rage,Gene_synonym_rage,"Rage, RAGE","Mok, Ager","ENSRNOG00000007850, ENSRNOG00000000439"
Rat,Ambiguous_gene_synonym,hsp70,Gene_synonym_hsp70,"Hsp70, HSP70","Hspa4, Hspa1a, Hspa1b","ENSRNOG00000016596, ENSRNOG00000050647, ENSRNOG00000045654"
Rat,Ambiguous_gene_synonym,par3,Gene_synonym_par3,"PAR3, Par3","F2rl2, Pard3","ENSRNOG00000018054, ENSRNOG00000032437"
Rat,Ambiguous_gene_synonym,rk,Gene_synonym_rk,RK,"Grk1, Mapk14","ENSRNOG00000018430, ENSRNOG00000000513"
Rat,Ambiguous_gene_synonym,olr1542,Gene_synonym_olr1542,Olr1542,"Or5k3, Or5k8","ENSRNOG00000065174, ENSRNOG00000046780"
Rat,Ambiguous_gene_synonym,psx4,Gene_synonym_psx4,Psx4,"Rhox9, Rhox9l1","ENSRNOG00000052383, ENSRNOG00000050457"
Rat,Ambiguous_gene_synonym,loc100364002,Gene_synonym_loc100364002,LOC100364002,"Rhox9, Rhox9l1","ENSRNOG00000052383, ENSRNOG00000050457"
Rat,Ambiguous_gene_synonym,psx3,Gene_synonym_psx3,Psx3,"Rhox9, Rhox9l1","ENSRNOG00000052383, ENSRNOG00000050457"
Rat,Ambiguous_gene_synonym,rpl36a,Gene_synonym_rpl36a,Rpl36a,"Rpl36al-ps2, Rpl36al1, Rpl36a","ENSRNOG00000031315, ENSRNOG00000032408, ENSRNOG00000011494"
Rat,Ambiguous_gene_synonym,rpl36al,Gene_synonym_rpl36al,Rpl36al,"Rpl36al-ps2, Rpl36al1, Rpl36a","ENSRNOG00000031315, ENSRNOG00000032408, ENSRNOG00000011494"
Rat,Ambiguous_gene_synonym,loc292964,Gene_synonym_loc292964,LOC292964,"Rpl36al-ps2, Rpl36al1, Rpl36a","ENSRNOG00000031315, ENSRNOG00000032408, ENSRNOG00000011494"
Rat,Ambiguous_gene_synonym,mgc188784,Gene_synonym_mgc188784,MGC188784,"Rpl36al-ps2, Rpl36al1, Rpl36a","ENSRNOG00000031315, ENSRNOG00000032408, ENSRNOG00000011494"
Rat,Ambiguous_gene_synonym,rp1h,Gene_synonym_rp1h,Rp1h,"Rp1, Cyld","ENSRNOG00000008807, ENSRNOG00000014048"
Rat,Ambiguous_gene_synonym,mfsd4b,Gene_synonym_mfsd4b,Mfsd4b,"Mfsd4b1, Naglt1","ENSRNOG00000024543, ENSRNOG00000000590"
Rat,Ambiguous_gene_synonym,olr1670,Gene_synonym_olr1670,Olr1670,"Or2n1h, Or2n1l","ENSRNOG00000069105, ENSRNOG00000050389"
Rat,Ambiguous_gene_synonym,aabr07040947.1,Gene_synonym_aabr07040947.1,AABR07040947.1,"LOC100911361, LOC120096281","ENSRNOG00000027006, ENSRNOG00000011100"
Rat,Ambiguous_gene_synonym,hsp25,Gene_synonym_hsp25,Hsp25,"Hsbp1, Hspb1","ENSRNOG00000014415, ENSRNOG00000023546"
Rat,Ambiguous_gene_synonym,mt2,Gene_synonym_mt2,Mt2,"Mtnr1b, Mt2A","ENSRNOG00000008972, ENSRNOG00000043098"
Rat,Ambiguous_gene_synonym,cdc45l,Gene_synonym_cdc45l,Cdc45l,"Cdc45, Cldn5","ENSRNOG00000070046, ENSRNOG00000050071"
Rat,Ambiguous_gene_synonym,loc287961,Gene_synonym_loc287961,LOC287961,"Cdc45, Cldn5","ENSRNOG00000070046, ENSRNOG00000050071"
Rat,Ambiguous_gene_synonym,mgc72935,Gene_synonym_mgc72935,MGC72935,"Rplp1, LOC100360522","ENSRNOG00000063015, ENSRNOG00000013874"
Rat,Ambiguous_gene_synonym,olfr733,Gene_synonym_olfr733,Olfr733,"Or4n4, Olr1610","ENSRNOG00000065899, ENSRNOG00000047419"
Rat,Ambiguous_gene_synonym,olr1611,Gene_synonym_olr1611,Olr1611,"Or4n4, Olr1610","ENSRNOG00000065899, ENSRNOG00000047419"
Rat,Ambiguous_gene_synonym,ratchr15-26035847-26036773_orf,Gene_synonym_ratchr15-26035847-26036773_orf,ratchr15-26035847-26036773_ORF,"Or4n4, Olr1610","ENSRNOG00000065899, ENSRNOG00000047419"
Rat,Ambiguous_gene_synonym,loc100910164,Gene_synonym_loc100910164,LOC100910164,"Elmod2, LOC120098139","ENSRNOG00000028176, ENSRNOG00000011225"
Rat,Ambiguous_gene_synonym,loc102554034,Gene_synonym_loc102554034,LOC102554034,"Elmod2, LOC120098139","ENSRNOG00000028176, ENSRNOG00000011225"
Rat,Ambiguous_gene_synonym,loc288900,Gene_synonym_loc288900,LOC288900,"Elmod2, LOC120098139","ENSRNOG00000028176, ENSRNOG00000011225"
Rat,Ambiguous_gene_synonym,loc688581,Gene_synonym_loc688581,LOC688581,"Elmod2, LOC120098139","ENSRNOG00000028176, ENSRNOG00000011225"
Rat,Ambiguous_gene_synonym,rgd1307344,Gene_synonym_rgd1307344,RGD1307344,"Elmod2, LOC120098139","ENSRNOG00000028176, ENSRNOG00000011225"
Rat,Ambiguous_gene_synonym,caspr5-2,Gene_synonym_caspr5-2,Caspr5-2,"Cntnap5c, Cntnap5bl1, Cntnap5b","ENSRNOG00000029556, ENSRNOG00000066325, ENSRNOG00000064462"
Rat,Ambiguous_gene_synonym,loc304725,Gene_synonym_loc304725,LOC304725,"Cntnap5c, Cntnap5bl1","ENSRNOG00000029556, ENSRNOG00000066325"
Rat,Ambiguous_gene_synonym,olr1673,Gene_synonym_olr1673,Olr1673,"Or2n1g, Or2n1l","ENSRNOG00000065072, ENSRNOG00000050389"
Rat,Ambiguous_gene_synonym,olr1683,Gene_synonym_olr1683,Olr1683,"Or2n1l, Or2n1","ENSRNOG00000050389, ENSRNOG00000069834"
Rat,Ambiguous_gene_synonym,olr1681,Gene_synonym_olr1681,Olr1681,"Or2n1l, Or2n1j","ENSRNOG00000050389, ENSRNOG00000063374"
Rat,Ambiguous_gene_synonym,loc100360241,Gene_synonym_loc100360241,LOC100360241,"Ptp4a1, Ptp4a1l3","ENSRNOG00000011771, ENSRNOG00000063494"
Rat,Ambiguous_gene_synonym,loc103693189,Gene_synonym_loc103693189,LOC103693189,"Ptp4a1, Ptp4a1l3","ENSRNOG00000011771, ENSRNOG00000063494"
Rat,Ambiguous_gene_synonym,mgc93357,Gene_synonym_mgc93357,MGC93357,"Ptp4a1, Ptp4a1l3","ENSRNOG00000011771, ENSRNOG00000063494"
Rat,Ambiguous_gene_synonym,prl-1,Gene_synonym_prl-1,PRL-1,"Ptp4a1, Ptp4a1l3","ENSRNOG00000011771, ENSRNOG00000063494"
Rat,Ambiguous_gene_synonym,tesp2,Gene_synonym_tesp2,Tesp2,"Prss40, Prss39","ENSRNOG00000014001, ENSRNOG00000023858"
Rat,Ambiguous_gene_synonym,e3sp,Gene_synonym_e3sp,E3sp,"Eddm3b, LOC103693823","ENSRNOG00000054022, ENSRNOG00000030110"
Rat,Ambiguous_gene_synonym,fam12b,Gene_synonym_fam12b,Fam12b,"Eddm3b, LOC103693823","ENSRNOG00000054022, ENSRNOG00000030110"
Rat,Ambiguous_gene_synonym,re3,Gene_synonym_re3,Re3,"Eddm3b, LOC103693823","ENSRNOG00000054022, ENSRNOG00000030110"
Rat,Ambiguous_gene_synonym,loc100362916,Gene_synonym_loc100362916,LOC100362916,"Eddm3b, LOC103693823","ENSRNOG00000054022, ENSRNOG00000030110"
Rat,Ambiguous_gene_synonym,loc103693384,Gene_synonym_loc103693384,LOC103693384,"Eddm3b, LOC103693823","ENSRNOG00000054022, ENSRNOG00000030110"
Rat,Ambiguous_gene_synonym,loc685320,Gene_synonym_loc685320,LOC685320,"LOC120095270, LOC102555453","ENSRNOG00000029115, ENSRNOG00000028993"
Rat,Ambiguous_gene_synonym,ang,Gene_synonym_ang,Ang,"Ang2, Agt","ENSRNOG00000025562, ENSRNOG00000018445"
Rat,Ambiguous_gene_synonym,olr1553,Gene_synonym_olr1553,Olr1553,"Or5h17, Or5h17c","ENSRNOG00000070903, ENSRNOG00000065737"
Rat,Ambiguous_gene_synonym,loc108348187,Gene_synonym_loc108348187,LOC108348187,"Olr1563, Or5k8","ENSRNOG00000066621, ENSRNOG00000046780"
Rat,Ambiguous_gene_synonym,olr1561,Gene_synonym_olr1561,Olr1561,"Olr1563, Or5k8","ENSRNOG00000066621, ENSRNOG00000046780"
Rat,Ambiguous_gene_synonym,olr1171,Gene_synonym_olr1171,Olr1171,"Or7e173, Or7e173d","ENSRNOG00000063358, ENSRNOG00000064920"
Rat,Ambiguous_gene_synonym,or7e173d-ps1,Gene_synonym_or7e173d-ps1,Or7e173d-ps1,"Or7e173, Or7e173d","ENSRNOG00000063358, ENSRNOG00000064920"
Rat,Ambiguous_gene_synonym,loc103690319,Gene_synonym_loc103690319,LOC103690319,"LOC108348181, Obp1f","ENSRNOG00000062551, ENSRNOG00000063224"
Rat,Ambiguous_gene_synonym,obp,Gene_synonym_obp,OBP,"LOC108348181, Obp1f","ENSRNOG00000062551, ENSRNOG00000063224"
Rat,Ambiguous_gene_synonym,obp-1f,Gene_synonym_obp-1f,Obp-1f,"LOC108348181, Obp1f","ENSRNOG00000062551, ENSRNOG00000063224"
Rat,Ambiguous_gene_synonym,olr1313,Gene_synonym_olr1313,Olr1313,"Or10d4, Or10d4b","ENSRNOG00000031942, ENSRNOG00000070792"
Rat,Ambiguous_gene_synonym,loc103689944,Gene_synonym_loc103689944,LOC103689944,"Or10al6, Or10al27","ENSRNOG00000046355, ENSRNOG00000050316"
Rat,Ambiguous_gene_synonym,olr1700,Gene_synonym_olr1700,Olr1700,"Or10al6, Or10al27","ENSRNOG00000046355, ENSRNOG00000050316"
Rat,Ambiguous_gene_synonym,scr d-7,Gene_synonym_scr d-7,SCR D-7,"Or10al6, Or10al27","ENSRNOG00000046355, ENSRNOG00000050316"
Rat,Ambiguous_gene_synonym,mgc187904,Gene_synonym_mgc187904,MGC187904,"Eif2s3y, Eif2s3","ENSRNOG00000060048, ENSRNOG00000060793"
Rat,Ambiguous_gene_synonym,loc309574,Gene_synonym_loc309574,LOC309574,"Or10al4c, Or10al7","ENSRNOG00000046708, ENSRNOG00000065648"
Rat,Ambiguous_gene_synonym,olr1687,Gene_synonym_olr1687,Olr1687,"Or10al4c, Or10al7","ENSRNOG00000046708, ENSRNOG00000065648"
Rat,Ambiguous_gene_synonym,loc100363469,Gene_synonym_loc100363469,LOC100363469,"Rps24-ps15, Rps24-ps18","ENSRNOG00000031579, ENSRNOG00000010189"
Rat,Ambiguous_gene_synonym,rps24l6,Gene_synonym_rps24l6,Rps24l6,"Rps24-ps15, Rps24-ps18","ENSRNOG00000031579, ENSRNOG00000010189"
Rat,Ambiguous_gene_synonym,loc302638,Gene_synonym_loc302638,LOC302638,"Magea10-ps3, Magea8, Magea10-ps5","ENSRNOG00000062420, ENSRNOG00000066349, ENSRNOG00000066429, ENSRNOG00000064790"
Rat,Ambiguous_gene_synonym,rgd1565778,Gene_synonym_rgd1565778,RGD1565778,"Magea10-ps3, Magea8, Magea10-ps5","ENSRNOG00000062420, ENSRNOG00000066349, ENSRNOG00000066429, ENSRNOG00000064790"
Rat,Ambiguous_gene_synonym,loc689858,Gene_synonym_loc689858,LOC689858,"Magea10-ps3, Magea8, Magea10-ps5, Magea4","ENSRNOG00000062420, ENSRNOG00000066349, ENSRNOG00000064790, ENSRNOG00000068983"
Rat,Ambiguous_gene_synonym,loc100910894,Gene_synonym_loc100910894,LOC100910894,"Or14j3d, Or14j3b","ENSRNOG00000070514, ENSRNOG00000064704"
Rat,Ambiguous_gene_synonym,olr1704,Gene_synonym_olr1704,Olr1704,"Or14j3d, Or14j3b","ENSRNOG00000070514, ENSRNOG00000064704"
Rat,Ambiguous_gene_synonym,ratchr20-783080-784018_orf,Gene_synonym_ratchr20-783080-784018_orf,ratchr20-783080-784018_ORF,"Or14j3d, Or14j3b","ENSRNOG00000070514, ENSRNOG00000064704"
Rat,Ambiguous_gene_synonym,loc363678,Gene_synonym_loc363678,LOC363678,"Krtap3-2, Krtap3-3","ENSRNOG00000045678, ENSRNOG00000049383"
Rat,Ambiguous_gene_synonym,krtap3-3l1,Gene_synonym_krtap3-3l1,Krtap3-3l1,"Krtap3-2, Krtap3-3","ENSRNOG00000045678, ENSRNOG00000049383"
Rat,Ambiguous_gene_synonym,loc680060,Gene_synonym_loc680060,LOC680060,"Krtap3-2, Krtap3-3","ENSRNOG00000045678, ENSRNOG00000049383"
Rat,Ambiguous_gene_synonym,loc691979,Gene_synonym_loc691979,LOC691979,"Esco2-ps2, Esco2","ENSRNOG00000029520, ENSRNOG00000015921"
Rat,Ambiguous_gene_synonym,ape,Gene_synonym_ape,"APE, Ape","Apex1, Ccdc88a","ENSRNOG00000009663, ENSRNOG00000004057"
Rat,Ambiguous_gene_synonym,loc362479,Gene_synonym_loc362479,LOC362479,"Tcea1, Tcea1l1","ENSRNOG00000022323, ENSRNOG00000005869"
Rat,Ambiguous_gene_synonym,mgc116288,Gene_synonym_mgc116288,MGC116288,"Tcea1, Tcea1l1","ENSRNOG00000022323, ENSRNOG00000005869"
Rat,Ambiguous_gene_synonym,aabr07017110.1,Gene_synonym_aabr07017110.1,AABR07017110.1,"Tcea1, Tcea1l1","ENSRNOG00000022323, ENSRNOG00000005869"
Rat,Ambiguous_gene_synonym,loc498453,Gene_synonym_loc498453,LOC498453,"Tcea1, Tcea1l1","ENSRNOG00000022323, ENSRNOG00000005869"
Rat,Ambiguous_gene_synonym,krtap2,Gene_synonym_krtap2,Krtap2,"Krtap2-4, Krtap2-1, Krtap2-4l1","ENSRNOG00000063772, ENSRNOG00000065269, ENSRNOG00000060847, ENSRNOG00000061130"
Rat,Ambiguous_gene_synonym,loc501719,Gene_synonym_loc501719,LOC501719,"Krtap2-4, Krtap2-1, Krtap2-4l1","ENSRNOG00000063772, ENSRNOG00000065269, ENSRNOG00000060847, ENSRNOG00000061130"
Rat,Ambiguous_gene_synonym,loc680152,Gene_synonym_loc680152,LOC680152,"Krtap2-4, Krtap2-1, Krtap2-4l1","ENSRNOG00000063772, ENSRNOG00000065269, ENSRNOG00000060847, ENSRNOG00000061130"
Rat,Ambiguous_gene_synonym,rgd1561281,Gene_synonym_rgd1561281,RGD1561281,"Krtap2-4, Krtap2-1, Krtap2-4l1","ENSRNOG00000063772, ENSRNOG00000065269, ENSRNOG00000060847, ENSRNOG00000061130"
Rat,Ambiguous_gene_synonym,krtap2-1,Gene_synonym_krtap2-1,Krtap2-1,"Krtap2-4, Krtap2-1, Krtap2-4l1","ENSRNOG00000063772, ENSRNOG00000065269, ENSRNOG00000060847, ENSRNOG00000061130"
Rat,Ambiguous_gene_synonym,loc501720,Gene_synonym_loc501720,LOC501720,"Krtap2-4, Krtap2-1, Krtap2-4l1","ENSRNOG00000063772, ENSRNOG00000065269, ENSRNOG00000060847, ENSRNOG00000061130"
Rat,Ambiguous_gene_synonym,rgd1562309,Gene_synonym_rgd1562309,RGD1562309,"Krtap2-4, Krtap2-1, Krtap2-4l1","ENSRNOG00000063772, ENSRNOG00000065269, ENSRNOG00000060847, ENSRNOG00000061130"
Rat,Ambiguous_gene_synonym,krtap2-4l,Gene_synonym_krtap2-4l,Krtap2-4l,"Krtap2-4, Krtap2-1, Krtap2-4l1","ENSRNOG00000063772, ENSRNOG00000065269, ENSRNOG00000060847, ENSRNOG00000061130"
Rat,Ambiguous_gene_synonym,loc680136,Gene_synonym_loc680136,LOC680136,"Krtap2-4, Krtap2-1, Krtap2-4l1","ENSRNOG00000063772, ENSRNOG00000065269, ENSRNOG00000060847, ENSRNOG00000061130"
Rat,Ambiguous_gene_synonym,loc501039,Gene_synonym_loc501039,LOC501039,"Slc25a36l1, Slc25a36","ENSRNOG00000054284, ENSRNOG00000013802"
Rat,Ambiguous_gene_synonym,loc103692785,Gene_synonym_loc103692785,LOC103692785,"Rpl39, Rpl39-ps12","ENSRNOG00000043348, ENSRNOG00000034237"
Rat,Ambiguous_gene_synonym,loc100361880,Gene_synonym_loc100361880,LOC100361880,"Rpl39, Rpl39-ps11","ENSRNOG00000043348, ENSRNOG00000029267"
Rat,Ambiguous_gene_synonym,loc103693375,Gene_synonym_loc103693375,LOC103693375,"Rpl39, Rpl39-ps11","ENSRNOG00000043348, ENSRNOG00000029267"
Rat,Ambiguous_gene_synonym,loc689523,Gene_synonym_loc689523,LOC689523,"Lin9, AABR07015180.1","ENSRNOG00000023304, ENSRNOG00000026134"
Rat,Ambiguous_gene_synonym,loc690072,Gene_synonym_loc690072,LOC690072,"Lin9, AABR07015180.1","ENSRNOG00000023304, ENSRNOG00000026134"
Rat,Ambiguous_gene_synonym,dmrtc1,Gene_synonym_dmrtc1,DMRTC1,"Dmrtc1c1, LOC120099304","ENSRNOG00000068646, ENSRNOG00000069736"
Rat,Ambiguous_gene_synonym,dmrtc1c,Gene_synonym_dmrtc1c,Dmrtc1c,"Dmrtc1c1, LOC120099304","ENSRNOG00000068646, ENSRNOG00000069736"
Rat,Ambiguous_gene_synonym,dmrtc1c2,Gene_synonym_dmrtc1c2,Dmrtc1c2,"Dmrtc1c1, LOC120099304","ENSRNOG00000068646, ENSRNOG00000069736"
Rat,Ambiguous_gene_synonym,loc363483,Gene_synonym_loc363483,LOC363483,"Dmrtc1c1, LOC120099304","ENSRNOG00000068646, ENSRNOG00000069736"
Rat,Ambiguous_gene_synonym,cd209,Gene_synonym_cd209,Cd209,"Cd209d, Cd209c","ENSRNOG00000001017, ENSRNOG00000042807"
Rat,Ambiguous_gene_synonym,rpr-1,Gene_synonym_rpr-1,"RPR-1, Rpr-1","Pdc, Pter","ENSRNOG00000002517, ENSRNOG00000017328"
Rat,Ambiguous_gene_synonym,rpr1,Gene_synonym_rpr1,Rpr1,"Pdc, Pter","ENSRNOG00000002517, ENSRNOG00000017328"
Rat,Ambiguous_gene_synonym,loc307779,Gene_synonym_loc307779,LOC307779,"Rbmxl1, Rbmx","ENSRNOG00000062375, ENSRNOG00000000866"
Rat,Ambiguous_gene_synonym,rbmx,Gene_synonym_rbmx,Rbmx,"Rbmxl1, Rbmx","ENSRNOG00000062375, ENSRNOG00000000866"
Rat,Ambiguous_gene_synonym,rbmxrtl,Gene_synonym_rbmxrtl,Rbmxrtl,"Rbmxl1, Rbmx","ENSRNOG00000062375, ENSRNOG00000000866"
Rat,Ambiguous_gene_synonym,loc120094604,Gene_synonym_loc120094604,LOC120094604,"Spetex2el6, Ccdc88al1","ENSRNOG00000062772, ENSRNOG00000066837, ENSRNOG00000049503, ENSRNOG00000065538"
Rat,Ambiguous_gene_synonym,cox2,Gene_synonym_cox2,Cox2,"Ptgs2, Mt-co2","ENSRNOG00000002525, ENSRNOG00000030371"
Rat,Ambiguous_gene_synonym,loc103694554,Gene_synonym_loc103694554,LOC103694554,"Sry3, Sry3c, Sry3a, Sry3b1","ENSRNOG00000066858, ENSRNOG00000068692, ENSRNOG00000066009, ENSRNOG00000064645"
Rat,Ambiguous_gene_synonym,loc103694555,Gene_synonym_loc103694555,LOC103694555,"Sry3, Sry3c, Sry3a, Sry3b1","ENSRNOG00000066858, ENSRNOG00000068692, ENSRNOG00000066009, ENSRNOG00000064645"
Rat,Ambiguous_gene_synonym,loc120099582,Gene_synonym_loc120099582,LOC120099582,"Sry3, Sry3c, Sry3a, Sry3b1","ENSRNOG00000066858, ENSRNOG00000068692, ENSRNOG00000066009, ENSRNOG00000064645"
Rat,Ambiguous_gene_synonym,sry1,Gene_synonym_sry1,Sry1,"Sry3, Sry3c, Sry3a, Sry3b1, LOC134484451","ENSRNOG00000066858, ENSRNOG00000068692, ENSRNOG00000066009, ENSRNOG00000064645, ENSRNOG00000070071"
Rat,Ambiguous_gene_synonym,sry3,Gene_synonym_sry3,Sry3,"Sry3, Sry3c, Sry3a, Sry3b1","ENSRNOG00000066858, ENSRNOG00000068692, ENSRNOG00000066009, ENSRNOG00000064645"
Rat,Ambiguous_gene_synonym,loc120099633,Gene_synonym_loc120099633,LOC120099633,"Sry3, Sry3c, Sry3a, Sry3b1","ENSRNOG00000066858, ENSRNOG00000068692, ENSRNOG00000066009, ENSRNOG00000064645"
Rat,Ambiguous_gene_synonym,sry3bi,Gene_synonym_sry3bi,Sry3BI,"Sry3, Sry3c, Sry3a, Sry3b1","ENSRNOG00000066858, ENSRNOG00000068692, ENSRNOG00000066009, ENSRNOG00000064645"
Rat,Ambiguous_gene_synonym,loc120099577,Gene_synonym_loc120099577,LOC120099577,"Sry3, Sry3c, Sry3a, Sry3b1","ENSRNOG00000066858, ENSRNOG00000068692, ENSRNOG00000066009, ENSRNOG00000064645"
Rat,Ambiguous_gene_synonym,loc100360909,Gene_synonym_loc100360909,LOC100360909,"MGC116197, Spetex2el6, Spetex2l1","ENSRNOG00000033341, ENSRNOG00000049503, ENSRNOG00000045737"
Rat,Ambiguous_gene_synonym,loc363180,Gene_synonym_loc363180,LOC363180,"MGC116197, Spetex2el6, Spetex2l1","ENSRNOG00000033341, ENSRNOG00000049503, ENSRNOG00000045737"
Rat,Ambiguous_gene_synonym,loc501400,Gene_synonym_loc501400,LOC501400,"MGC116197, Spetex2el6, Spetex2l1","ENSRNOG00000033341, ENSRNOG00000049503, ENSRNOG00000045737"
Rat,Ambiguous_gene_synonym,rgd1563862,Gene_synonym_rgd1563862,RGD1563862,"MGC116197, Spetex2el6, Spetex2l1","ENSRNOG00000033341, ENSRNOG00000049503, ENSRNOG00000045737"
Rat,Ambiguous_gene_synonym,rab1,Gene_synonym_rab1,Rab1,"Rnase4, Rab1a","ENSRNOG00000025625, ENSRNOG00000004992"
Rat,Ambiguous_gene_synonym,cat-2,Gene_synonym_cat-2,CAT-2,"Slc7a2, Git2","ENSRNOG00000011016, ENSRNOG00000001190"
Rat,Ambiguous_gene_synonym,loc108351878,Gene_synonym_loc108351878,LOC108351878,"Spetex2el2, Spetex2el6","ENSRNOG00000062425, ENSRNOG00000049503"
Rat,Ambiguous_gene_synonym,gcp-1,Gene_synonym_gcp-1,GCP-1,"Tubg2, Tubg1","ENSRNOG00000006494, ENSRNOG00000020213"
Rat,Ambiguous_gene_synonym,flj22638,Gene_synonym_flj22638,Flj22638,"Trim39, Rpp21","ENSRNOG00000000785, ENSRNOG00000000786"
Rat,Ambiguous_gene_synonym,ear4,Gene_synonym_ear4,"Ear4, EAR4","Rnase2, Nr1d2","ENSRNOG00000032133, ENSRNOG00000046912"
Rat,Ambiguous_gene_synonym,loc302192,Gene_synonym_loc302192,LOC302192,"Spetex2el6, Spetex2l1","ENSRNOG00000049503, ENSRNOG00000046576, ENSRNOG00000045737"
Rat,Ambiguous_gene_synonym,loc681180,Gene_synonym_loc681180,LOC681180,"Spetex2el6, Spetex2l1","ENSRNOG00000049503, ENSRNOG00000046576, ENSRNOG00000045737"
Rat,Ambiguous_gene_synonym,loc691428,Gene_synonym_loc691428,LOC691428,"Spetex2el6, Spetex2l1","ENSRNOG00000049503, ENSRNOG00000046576, ENSRNOG00000045737"
Rat,Ambiguous_gene_synonym,loc120093101,Gene_synonym_loc120093101,LOC120093101,"Spetex2el6, Ccdc88al1","ENSRNOG00000049503, ENSRNOG00000065538"
Rat,Ambiguous_gene_synonym,loc120094619,Gene_synonym_loc120094619,LOC120094619,"Spetex2el6, Spetex2el5","ENSRNOG00000049503, ENSRNOG00000063528"
Rat,Ambiguous_gene_synonym,r1,Gene_synonym_r1,R1,"Rnase17, Rnase3, LOC100361866","ENSRNOG00000063957, ENSRNOG00000064658, ENSRNOG00000068464"
Rat,Ambiguous_gene_synonym,ear,Gene_synonym_ear,EAR,"Rnase3, LOC100361866","ENSRNOG00000064658, ENSRNOG00000068464"
Rat,Ambiguous_gene_synonym,ear-11,Gene_synonym_ear-11,EAR-11,"Rnase3, LOC100361866","ENSRNOG00000064658, ENSRNOG00000068464"
Rat,Ambiguous_gene_synonym,ear11,Gene_synonym_ear11,Ear11,"Rnase3, LOC100361866","ENSRNOG00000064658, ENSRNOG00000068464"
Rat,Ambiguous_gene_synonym,ecp,Gene_synonym_ecp,ECP,"Rnase3, LOC100361866","ENSRNOG00000064658, ENSRNOG00000068464"
[truncated: 272,926 more chars]
