# Supplementary material for: Protein-coding genes in humans and model mammals (mouse, rat and pig): gene identifiers and disambiguation of gene nomenclature retrieved from the Ensembl genome browser
Source: BMC Genomics. 2025 Dec 17;27:70. doi: 10.1186/s12864-025-12329-8 (PMC12822150; doi:10.1186/s12864-025-12329-8)
Supplement: Supplementary file 4 — Supplementary Material 4. [file 12864_2025_12329_MOESM4_ESM.txt]

Supplementary file 4. List of external IDs (NCBI, HGNC, RGD and VGNC) that are missing or are assigned to more than one gene symbol in the Ensembl database. 
The data retrieved from Ensembl are combined with the data retrieved from the proprietary databases listed in Table 2. NA indicates missing data. 

Species,Category,Gene.symbol_in_Ensembl,Ensembl_stable_ID,NCBI_ID_in_Ensembl,Gene.symbol_in_NCBI, NCBI_ID_in_NCBI,Gene.type_in_NCBI
Mouse,IDs_missing_in_Ensembl,Hspe1-rs1,ENSMUSG00000117621,NA,Hspe1-rs1,628438,pseudogene
Mouse,IDs_missing_in_Ensembl,Mx1,ENSMUSG00000000386,NA,Mx1,17857,transcribed_pseudogene
Mouse,IDs_missing_in_Ensembl,Or2w1b,ENSMUSG00000060404,NA,Or2w1b,404504,pseudogene
Mouse,IDs_missing_in_Ensembl,Mucl1,ENSMUSG00000060311,NA,Mucl1,20771,transcribed_pseudogene
Mouse,IDs_missing_in_Ensembl,Zfp658,ENSMUSG00000100617,NA,Zfp658,210104,protein-coding
Mouse,IDs_missing_in_Ensembl,Evi2,ENSMUSG00000070354,NA,Evi2,101488212,protein-coding
Mouse,IDs_missing_in_Ensembl,Or4s2,ENSMUSG00000081948,NA,Or4s2,404399,pseudogene
Mouse,IDs_missing_in_Ensembl,Cdc34b,ENSMUSG00000020870,NA,Cdc34b,111266,pseudogene
Mouse,IDs_missing_in_Ensembl,Or4f14c,ENSMUSG00000109033,NA,Or4f14c,404497,pseudogene

Species,Category,NCBI_ID_in_Ensembl,Gene.symbol_in_Ensembl,Ensembl_stable_ID,Gene.symbol_in_NCBI,NCBI_ID_in_NCBI,Gene.type_in_NCBI,Matched.symbols,Ambigous_in_NCBI
Mouse,Ambiguous_NCBI_IDs_in_Ensembl,100040048,"Ccl27a, Ccl27b","ENSMUSG00000073888, ENSMUSG00000096826",Ccl27b,100040048,protein-coding,"no, yes",FALSE

Species,Category,Gene.symbol_in_Ensembl,Ensembl_stable_ID,NCBI_ID_in_Ensembl,Gene.symbol_in_NCBI, NCBI_ID_in_NCBI,Gene.type_in_NCBI
Rat,IDs_missing_in_Ensembl,Zfp94,ENSRNOG00000065649,NA,Zfp94,499095,protein-coding
Rat,IDs_missing_in_Ensembl,Chchd4,ENSRNOG00000069157,NA,Chchd4,312559,protein-coding
Rat,IDs_missing_in_Ensembl,Golga3-ps1,ENSRNOG00000061046,NA,Golga3-ps1,500010,pseudogene
Rat,IDs_missing_in_Ensembl,Or10v9,ENSRNOG00000070788,NA,Or10v9,686787,pseudogene
Rat,IDs_missing_in_Ensembl,Ftl1-ps14,ENSRNOG00000065602,NA,Ftl1-ps14,100363177,pseudogene
Rat,IDs_missing_in_Ensembl,LOC120101681,ENSRNOG00000063688,NA,LOC120101681,120101681,protein-coding
Rat,IDs_missing_in_Ensembl,Mrgprx2l,ENSRNOG00000022729,NA,Mrgprx2l,404645,protein-coding
Rat,IDs_missing_in_Ensembl,Or52a20,ENSRNOG00000029978,NA,Or52a20,293258,protein-coding
Rat,IDs_missing_in_Ensembl,Or52a20l1,ENSRNOG00000032984,NA,NA,NA,NA
Rat,IDs_missing_in_Ensembl,Snu13-ps5,ENSRNOG00000025154,NA,NA,NA,NA
Rat,IDs_missing_in_Ensembl,Dlat-ps1,ENSRNOG00000017095,NA,Dlat-ps1,679881,pseudogene
Rat,IDs_missing_in_Ensembl,Timm23-ps8,ENSRNOG00000032900,NA,Timm23-ps8,100362432,pseudogene
Rat,IDs_missing_in_Ensembl,Cd44,ENSRNOG00000006094,NA,Cd44,25406,protein-coding
Rat,IDs_missing_in_Ensembl,Rpl17-ps17,ENSRNOG00000029262,NA,NA,NA,NA
Rat,IDs_missing_in_Ensembl,Or2ag19b,ENSRNOG00000066657,NA,Or2ag19b,405392,protein-coding
Rat,IDs_missing_in_Ensembl,Or52l1b,ENSRNOG00000063165,NA,Or52l1b,405293,protein-coding
Rat,IDs_missing_in_Ensembl,H2az2l1,ENSRNOG00000068631,NA,NA,NA,NA
Rat,IDs_missing_in_Ensembl,Rps8-ps17,ENSRNOG00000021395,NA,NA,NA,NA
Rat,IDs_missing_in_Ensembl,AC112866.1,ENSRNOG00000048424,NA,NA,NA,NA
Rat,IDs_missing_in_Ensembl,Hmgn5,ENSRNOG00000065214,NA,Hmgn5,100910616,protein-coding
Rat,IDs_missing_in_Ensembl,Rps2-ps13,ENSRNOG00000069056,NA,Rps2-ps13,687874,pseudogene
Rat,IDs_missing_in_Ensembl,Nlrp4b,ENSRNOG00000015527,NA,Nlrp4b,100912013,protein-coding
Rat,IDs_missing_in_Ensembl,Polr2k-ps2,ENSRNOG00000055424,NA,Polr2k-ps2,100363176,pseudogene
Rat,IDs_missing_in_Ensembl,Vmn2r116l-ps36,ENSRNOG00000069678,NA,Vmn2r116l-ps36,691511,pseudogene
Rat,IDs_missing_in_Ensembl,Vom1r86,ENSRNOG00000070667,NA,Vom1r86,494247,protein-coding
Rat,IDs_missing_in_Ensembl,Ttn,ENSRNOG00000069271,NA,Ttn,84015,protein-coding
Rat,IDs_missing_in_Ensembl,LOC120098792,ENSRNOG00000060610,NA,LOC120098792,120098792,protein-coding
Rat,IDs_missing_in_Ensembl,Mospd1,ENSRNOG00000002332,NA,Mospd1,317312,protein-coding
Rat,IDs_missing_in_Ensembl,Gchfr,ENSRNOG00000012290,NA,Gchfr,171128,protein-coding
Rat,IDs_missing_in_Ensembl,Dtd1,ENSRNOG00000008746,NA,Dtd1,362227,protein-coding
Rat,IDs_missing_in_Ensembl,Ankrd26,ENSRNOG00000006717,NA,Ankrd26,312667,protein-coding
Rat,IDs_missing_in_Ensembl,Or10ag2,ENSRNOG00000066948,NA,Or10ag2,311173,protein-coding
Rat,IDs_missing_in_Ensembl,Aldh1a7,ENSRNOG00000017878,NA,Aldh1a7,29651,other
Rat,IDs_missing_in_Ensembl,Rpl32-ps1,ENSRNOG00000032605,NA,Rpl32-ps1,679759,pseudogene
Rat,IDs_missing_in_Ensembl,Klk1c10,ENSRNOG00000046297,NA,Klk1c10,292858,protein-coding
Rat,IDs_missing_in_Ensembl,AABR07071891.2,ENSRNOG00000045741,NA,NA,NA,NA
Rat,IDs_missing_in_Ensembl,AABR07071891.3,ENSRNOG00000049295,NA,NA,NA,NA
Rat,IDs_missing_in_Ensembl,LOC102553078,ENSRNOG00000018083,NA,LOC102553078,102553078,protein-coding
Rat,IDs_missing_in_Ensembl,Or14a257b,ENSRNOG00000071184,NA,Or14a257b,404896,protein-coding
Rat,IDs_missing_in_Ensembl,Or4f4a,ENSRNOG00000046942,NA,Or4f4a,296016,protein-coding
Rat,IDs_missing_in_Ensembl,Slpi-ps1,"ENSRNOG00000055534, ENSRNOG00000029508",NA,NA,NA,NA
Rat,IDs_missing_in_Ensembl,Rps4x-ps9,ENSRNOG00000029574,NA,Rps4x-ps9,29426,pseudogene
Rat,IDs_missing_in_Ensembl,LOC134486330,ENSRNOG00000049280,NA,NA,NA,NA
Rat,IDs_missing_in_Ensembl,Rpl31l14,ENSRNOG00000064781,NA,NA,NA,NA
Rat,IDs_missing_in_Ensembl,Krtdap,ENSRNOG00000062262,NA,Krtdap,65186,protein-coding
Rat,IDs_missing_in_Ensembl,Ifit1,ENSRNOG00000019050,NA,Ifit1,56824,protein-coding
Rat,IDs_missing_in_Ensembl,Olr765,ENSRNOG00000055449,NA,Olr765,499860,protein-coding
Rat,IDs_missing_in_Ensembl,Igkvl2,ENSRNOG00000067824,NA,NA,NA,NA
Rat,IDs_missing_in_Ensembl,Or4k48,ENSRNOG00000067536,NA,Or4k48,296022,protein-coding
Rat,IDs_missing_in_Ensembl,Zfp334,ENSRNOG00000019099,NA,Zfp334,685574,protein-coding
Rat,IDs_missing_in_Ensembl,Ocstamp,ENSRNOG00000019110,NA,Ocstamp,311639,protein-coding
Rat,IDs_missing_in_Ensembl,Scn2a,ENSRNOG00000005018,NA,Scn2a,24766,protein-coding
Rat,IDs_missing_in_Ensembl,AABR07051787.1,ENSRNOG00000059243,NA,NA,NA,NA
Rat,IDs_missing_in_Ensembl,Mifl2,ENSRNOG00000033673,NA,NA,NA,NA
Rat,IDs_missing_in_Ensembl,Ssbl1,ENSRNOG00000011606,NA,NA,NA,NA
Rat,IDs_missing_in_Ensembl,Rpl23al6,ENSRNOG00000033439,NA,NA,NA,NA
Rat,IDs_missing_in_Ensembl,Rpl22-ps2,ENSRNOG00000028747,NA,Rpl22-ps2,100360057,pseudogene
Rat,IDs_missing_in_Ensembl,AABR07062138.1,ENSRNOG00000030902,NA,NA,NA,NA
Rat,IDs_missing_in_Ensembl,Rps25l3,ENSRNOG00000062325,NA,NA,NA,NA
Rat,IDs_missing_in_Ensembl,Rimklbl1,ENSRNOG00000036910,NA,NA,NA,NA
Rat,IDs_missing_in_Ensembl,Mt2-ps1,ENSRNOG00000028841,NA,NA,NA,NA
Rat,IDs_missing_in_Ensembl,Slpi-ps2,ENSRNOG00000046350,NA,NA,NA,NA
Rat,IDs_missing_in_Ensembl,Rpl32l3,ENSRNOG00000008516,NA,NA,NA,NA
Rat,IDs_missing_in_Ensembl,Slc20a1,ENSRNOG00000018567,NA,Slc20a1,81826,protein-coding
Rat,IDs_missing_in_Ensembl,Olfr1330-ps1,ENSRNOG00000068591,NA,Olfr1330-ps1,679789,pseudogene
Rat,IDs_missing_in_Ensembl,Or1j15b,ENSRNOG00000064779,NA,Or1j15b,296661,protein-coding
Rat,IDs_missing_in_Ensembl,LOC120093079,ENSRNOG00000069409,NA,LOC120093079,120093079,protein-coding
Rat,IDs_missing_in_Ensembl,Rps27a-ps1,ENSRNOG00000034246,NA,Rps27a-ps1,81777,pseudogene
Rat,IDs_missing_in_Ensembl,Rpl37a-ps1,ENSRNOG00000066117,NA,Rpl37a-ps1,120093072,pseudogene
Rat,IDs_missing_in_Ensembl,Rps20-ps11,ENSRNOG00000071148,NA,Rps20-ps11,100362684,transcribed_pseudogene
Rat,IDs_missing_in_Ensembl,Rps27a-ps2,ENSRNOG00000051047,NA,Rps27a-ps2,100360708,pseudogene
Rat,IDs_missing_in_Ensembl,Rps7-ps23,ENSRNOG00000027694,NA,Rps7-ps23,100362830,transcribed_pseudogene
Rat,IDs_missing_in_Ensembl,LOC102553980,ENSRNOG00000061420,NA,LOC102553980,102553980,protein-coding
Rat,IDs_missing_in_Ensembl,Or10ag54b,ENSRNOG00000067863,NA,Or10ag54b,404871,protein-coding
Rat,IDs_missing_in_Ensembl,Cln5,ENSRNOG00000055439,NA,Cln5,306128,protein-coding
Rat,IDs_missing_in_Ensembl,Or1j13,ENSRNOG00000071098,NA,Or1j13,405118,protein-coding
Rat,IDs_missing_in_Ensembl,Uchl3-ps1,ENSRNOG00000065893,NA,Uchl3-ps1,114094,pseudogene
Rat,IDs_missing_in_Ensembl,Lmo3,ENSRNOG00000047450,NA,Lmo3,497798,protein-coding
Rat,IDs_missing_in_Ensembl,Fam241b-ps1,ENSRNOG00000051000,NA,Fam241b-ps1,685881,pseudogene
Rat,IDs_missing_in_Ensembl,Rplp2l1,ENSRNOG00000040219,NA,NA,NA,NA
Rat,IDs_missing_in_Ensembl,Sumo2,ENSRNOG00000069967,NA,Sumo2,690244,protein-coding
Rat,IDs_missing_in_Ensembl,Eif1-ps8,ENSRNOG00000033979,NA,Eif1-ps8,500402,pseudogene
Rat,IDs_missing_in_Ensembl,AABR07063082.1,ENSRNOG00000031342,NA,NA,NA,NA
Rat,IDs_missing_in_Ensembl,Rbbp4l1,ENSRNOG00000028052,NA,NA,NA,NA
Rat,IDs_missing_in_Ensembl,LOC120093238,ENSRNOG00000032523,NA,LOC120093238,120093238,protein-coding
Rat,IDs_missing_in_Ensembl,Rps13l1,ENSRNOG00000048698,NA,NA,NA,NA
Rat,IDs_missing_in_Ensembl,Prb1,ENSRNOG00000010449,NA,Prb1,257652,protein-coding
Rat,IDs_missing_in_Ensembl,Or4a68,ENSRNOG00000064193,NA,Or4a68,295900,protein-coding
Rat,IDs_missing_in_Ensembl,Rps10-ps21,ENSRNOG00000068503,NA,NA,NA,NA
Rat,IDs_missing_in_Ensembl,Or13c3g,ENSRNOG00000067730,NA,Or13c3g,298046,protein-coding
Rat,IDs_missing_in_Ensembl,Hint1l1,ENSRNOG00000065946,NA,NA,NA,NA
Rat,IDs_missing_in_Ensembl,LOC120093247,ENSRNOG00000029594,NA,LOC120093247,120093247,protein-coding
Rat,IDs_missing_in_Ensembl,LOC120103152,ENSRNOG00000034161,NA,LOC120103152,120103152,protein-coding
Rat,IDs_missing_in_Ensembl,Or4c31,ENSRNOG00000063547,NA,Or4c31,404844,protein-coding
Rat,IDs_missing_in_Ensembl,Mob3b,ENSRNOG00000009453,NA,Mob3b,366352,protein-coding
Rat,IDs_missing_in_Ensembl,Or4c31b,ENSRNOG00000063082,NA,Or4c31b,404842,protein-coding
Rat,IDs_missing_in_Ensembl,Timm23b,ENSRNOG00000031285,NA,Timm23b,500650,pseudogene
Rat,IDs_missing_in_Ensembl,AABR07048770.1,ENSRNOG00000031344,NA,NA,NA,NA
Rat,IDs_missing_in_Ensembl,Snurf-ps2,ENSRNOG00000022595,NA,Snurf-ps2,100362965,pseudogene
Rat,IDs_missing_in_Ensembl,H2aj,ENSRNOG00000045819,NA,H2aj,690795,protein-coding
Rat,IDs_missing_in_Ensembl,Rpl10al1,ENSRNOG00000069595,NA,NA,NA,NA
Rat,IDs_missing_in_Ensembl,Vom2r-ps45,ENSRNOG00000009146,NA,Vom2r-ps45,286982,pseudogene
Rat,IDs_missing_in_Ensembl,Rpl35al8,ENSRNOG00000033058,NA,NA,NA,NA
Rat,IDs_missing_in_Ensembl,Xdh,ENSRNOG00000007081,NA,Xdh,497811,protein-coding
Rat,IDs_missing_in_Ensembl,Rps17l1,ENSRNOG00000029835,NA,NA,NA,NA
Rat,IDs_missing_in_Ensembl,Taf8l1,ENSRNOG00000004582,NA,NA,NA,NA
Rat,IDs_missing_in_Ensembl,Gle1-ps1,ENSRNOG00000053311,NA,Gle1-ps1,299219,pseudogene
Rat,IDs_missing_in_Ensembl,Ddx41l1,ENSRNOG00000050817,NA,NA,NA,NA
Rat,IDs_missing_in_Ensembl,Gle1l1,ENSRNOG00000012652,NA,NA,NA,NA
Rat,IDs_missing_in_Ensembl,Rps10-ps22,ENSRNOG00000030441,NA,NA,NA,NA
Rat,IDs_missing_in_Ensembl,Rps26l1,ENSRNOG00000033161,NA,NA,NA,NA
Rat,IDs_missing_in_Ensembl,Rps4y2,ENSRNOG00000031041,NA,Rps4y2,690845,protein-coding
Rat,IDs_missing_in_Ensembl,Hmgb2-ps6,ENSRNOG00000026462,NA,Hmgb2-ps6,498988,pseudogene
Rat,IDs_missing_in_Ensembl,Oog3,ENSRNOG00000033000,NA,Oog3,502996,protein-coding
Rat,IDs_missing_in_Ensembl,Ly49si1,ENSRNOG00000061895,NA,Ly49si1,494206,protein-coding
Rat,IDs_missing_in_Ensembl,Mob1a-ps1,ENSRNOG00000065539,NA,Mob1a-ps1,680562,pseudogene
Rat,IDs_missing_in_Ensembl,Rpl9-ps31,ENSRNOG00000030476,NA,Rpl9-ps31,100360449,pseudogene
Rat,IDs_missing_in_Ensembl,Pole3-ps3,ENSRNOG00000004843,NA,Pole3-ps3,100362333,pseudogene
Rat,IDs_missing_in_Ensembl,LOC100361008,ENSRNOG00000022490,NA,LOC100361008,100361008,protein-coding
Rat,IDs_missing_in_Ensembl,Btf3l6,ENSRNOG00000029243,NA,NA,NA,NA
Rat,IDs_missing_in_Ensembl,AABR07051796.1,ENSRNOG00000030143,NA,NA,NA,NA
Rat,IDs_missing_in_Ensembl,Vom1r35,ENSRNOG00000033755,NA,Vom1r35,494268,protein-coding
Rat,IDs_missing_in_Ensembl,Tpt1l1,ENSRNOG00000002475,NA,NA,NA,NA
Rat,IDs_missing_in_Ensembl,Rps20-ps12,ENSRNOG00000029627,NA,NA,NA,NA
Rat,IDs_missing_in_Ensembl,Ns5atp4-ps3,ENSRNOG00000027533,NA,NA,NA,NA
Rat,IDs_missing_in_Ensembl,Olr906,"ENSRNOG00000048201, ENSRNOG00000069805",NA,Olr906,404951,protein-coding
Rat,IDs_missing_in_Ensembl,Dppa5,ENSRNOG00000029793,NA,Dppa5,301101,protein-coding
Rat,IDs_missing_in_Ensembl,LOC120101769,ENSRNOG00000064950,NA,LOC120101769,120101769,protein-coding
Rat,IDs_missing_in_Ensembl,AABR07052430.1,ENSRNOG00000007605,NA,NA,NA,NA
Rat,IDs_missing_in_Ensembl,Eno1-ps1,ENSRNOG00000028543,NA,Eno1-ps1,688509,pseudogene
Rat,IDs_missing_in_Ensembl,Ift70a1,ENSRNOG00000069321,NA,Ift70a1,100362431,protein-coding
Rat,IDs_missing_in_Ensembl,Or6c69d,ENSRNOG00000067061,NA,Or6c69d,288850,protein-coding
Rat,IDs_missing_in_Ensembl,Nlrp4al1,ENSRNOG00000059733,NA,NA,NA,NA
Rat,IDs_missing_in_Ensembl,Bpifb5,ENSRNOG00000025238,NA,Bpifb5,690479,protein-coding
Rat,IDs_missing_in_Ensembl,Ier3ip1-ps1,ENSRNOG00000030004,NA,Ier3ip1-ps1,500270,pseudogene
Rat,IDs_missing_in_Ensembl,Olfr822,ENSRNOG00000063178,NA,NA,NA,NA
Rat,IDs_missing_in_Ensembl,Olr1442l1,ENSRNOG00000064189,NA,NA,NA,NA
Rat,IDs_missing_in_Ensembl,Chtopl1,ENSRNOG00000058457,NA,Chtopl1,500378,protein-coding
Rat,IDs_missing_in_Ensembl,Dnah11,ENSRNOG00000005451,NA,Dnah11,117253,protein-coding
Rat,IDs_missing_in_Ensembl,Zfp709l3,ENSRNOG00000062931,NA,NA,NA,NA
Rat,IDs_missing_in_Ensembl,Rpl18al1,ENSRNOG00000042547,NA,NA,NA,NA
Rat,IDs_missing_in_Ensembl,Rex2l3,ENSRNOG00000062859,NA,NA,NA,NA
Rat,IDs_missing_in_Ensembl,Ralgapa1,ENSRNOG00000046256,NA,Ralgapa1,56785,protein-coding
Rat,IDs_missing_in_Ensembl,Rpl35al11,ENSRNOG00000070978,NA,NA,NA,NA
Rat,IDs_missing_in_Ensembl,Tarm1,ENSRNOG00000055581,NA,Tarm1,499065,protein-coding
Rat,IDs_missing_in_Ensembl,Brf1,ENSRNOG00000014595,NA,Brf1,299347,protein-coding
Rat,IDs_missing_in_Ensembl,Srek1ip1-ps1,ENSRNOG00000066565,NA,Srek1ip1-ps1,100362980,pseudogene
Rat,IDs_missing_in_Ensembl,Ftl1l2,ENSRNOG00000033776,NA,NA,NA,NA
Rat,IDs_missing_in_Ensembl,Rps26-ps12,ENSRNOG00000051710,NA,NA,NA,NA
Rat,IDs_missing_in_Ensembl,Cwc15-ps3,ENSRNOG00000025157,NA,Cwc15-ps3,310177,pseudogene
Rat,IDs_missing_in_Ensembl,Tigar-ps1,ENSRNOG00000046064,NA,Tigar-ps1,297610,pseudogene
Rat,IDs_missing_in_Ensembl,Zfp808l1,ENSRNOG00000068148,NA,NA,NA,NA
Rat,IDs_missing_in_Ensembl,Dtnb,ENSRNOG00000011914,NA,Dtnb,362715,protein-coding
Rat,IDs_missing_in_Ensembl,LOC120093139,ENSRNOG00000068724,NA,LOC120093139,120093139,protein-coding
Rat,IDs_missing_in_Ensembl,Igkvl12,ENSRNOG00000063414,NA,NA,NA,NA
Rat,IDs_missing_in_Ensembl,Rex2l2,ENSRNOG00000062461,NA,Rex2l2,100362123,protein-coding
Rat,IDs_missing_in_Ensembl,Ndufs5-ps2,ENSRNOG00000029339,NA,Ndufs5-ps2,100363268,pseudogene
Rat,IDs_missing_in_Ensembl,Rpl38-ps9,ENSRNOG00000030747,NA,Rpl38-ps9,685963,pseudogene
Rat,IDs_missing_in_Ensembl,Igkvl14,ENSRNOG00000069376,NA,NA,NA,NA
Rat,IDs_missing_in_Ensembl,Smokl3,ENSRNOG00000048230,NA,NA,NA,NA
Rat,IDs_missing_in_Ensembl,Smokl4,ENSRNOG00000071034,NA,NA,NA,NA
Rat,IDs_missing_in_Ensembl,Olr846-ps1,ENSRNOG00000068215,NA,NA,NA,NA
Rat,IDs_missing_in_Ensembl,LOC120093108,ENSRNOG00000067058,NA,LOC120093108,120093108,protein-coding
Rat,IDs_missing_in_Ensembl,Pramef20,ENSRNOG00000053942,NA,Pramef20,691150,protein-coding
Rat,IDs_missing_in_Ensembl,Acnat1,"ENSRNOG00000056688, ENSRNOG00000065119",NA,Acnat1,681043,protein-coding
Rat,IDs_missing_in_Ensembl,Gbp3,ENSRNOG00000036885,NA,Gbp3,685116,protein-coding
Rat,IDs_missing_in_Ensembl,Gbp1-ps1,ENSRNOG00000023943,NA,Gbp1-ps1,288456,transcribed_pseudogene
Rat,IDs_missing_in_Ensembl,Mindy4,ENSRNOG00000011530,NA,Mindy4,312365,protein-coding
Rat,IDs_missing_in_Ensembl,Efcab6,ENSRNOG00000011094,NA,Efcab6,315179,protein-coding
Rat,IDs_missing_in_Ensembl,Rpl35a-ps6,ENSRNOG00000031641,NA,Rpl35a-ps6,108349682,pseudogene
Rat,IDs_missing_in_Ensembl,Oog1,ENSRNOG00000027142,NA,Oog1,502995,protein-coding
Rat,IDs_missing_in_Ensembl,Rex2l4,ENSRNOG00000059160,NA,NA,NA,NA
Rat,IDs_missing_in_Ensembl,Or8g35,ENSRNOG00000070564,NA,NA,NA,NA
Rat,IDs_missing_in_Ensembl,Lyc2,ENSRNOG00000034139,NA,Lyc2,688047,protein-coding
Rat,IDs_missing_in_Ensembl,Or8b46b,ENSRNOG00000064055,NA,Or8b46b,405396,protein-coding
Rat,IDs_missing_in_Ensembl,Serpina3a,"ENSRNOG00000048191, ENSRNOG00000029949",NA,Serpina3a,100909605,protein-coding
Rat,IDs_missing_in_Ensembl,Dppa5l1,ENSRNOG00000032335,NA,NA,NA,NA
Rat,IDs_missing_in_Ensembl,Pramef25,ENSRNOG00000027000,NA,Pramef25,502998,protein-coding
Rat,IDs_missing_in_Ensembl,Rex2,ENSRNOG00000025261,NA,Rex2,691254,protein-coding
Rat,IDs_missing_in_Ensembl,Lpar1,ENSRNOG00000013656,NA,Lpar1,116744,protein-coding
Rat,IDs_missing_in_Ensembl,Rpl12-ps1,ENSRNOG00000061579,NA,Rpl12-ps1,296644,pseudogene
Rat,IDs_missing_in_Ensembl,Tpi1l1,ENSRNOG00000055222,NA,NA,NA,NA
Rat,IDs_missing_in_Ensembl,AABR07071195.1,ENSRNOG00000030296,NA,NA,NA,NA
Rat,IDs_missing_in_Ensembl,Ptprd,ENSRNOG00000005711,NA,Ptprd,313278,protein-coding
Rat,IDs_missing_in_Ensembl,AABR07071294.1,ENSRNOG00000031703,NA,NA,NA,NA
Rat,IDs_missing_in_Ensembl,Or9s14b,ENSRNOG00000066727,NA,Or9s14b,405021,protein-coding
Rat,IDs_missing_in_Ensembl,Or8g35b,ENSRNOG00000065991,NA,Or8g35b,300600,protein-coding
Rat,IDs_missing_in_Ensembl,Or8b56,ENSRNOG00000031054,NA,Or8b56,300584,protein-coding
Rat,IDs_missing_in_Ensembl,Ube2w,ENSRNOG00000062415,NA,Ube2w,100909445,protein-coding
Rat,IDs_missing_in_Ensembl,Or2t48d,ENSRNOG00000068547,NA,Or2t48d,287310,protein-coding
Rat,IDs_missing_in_Ensembl,Mup4l4,ENSRNOG00000062459,NA,NA,NA,NA
Rat,IDs_missing_in_Ensembl,Rps20-ps10,ENSRNOG00000030345,NA,Rps20-ps10,100362149,pseudogene
Rat,IDs_missing_in_Ensembl,Rpl10a-ps1,ENSRNOG00000063674,NA,Rpl10a-ps1,301299,pseudogene
Rat,IDs_missing_in_Ensembl,Sms-ps2,ENSRNOG00000031275,NA,Sms-ps2,690027,pseudogene
Rat,IDs_missing_in_Ensembl,AABR07067441.3,ENSRNOG00000052328,NA,NA,NA,NA
Rat,IDs_missing_in_Ensembl,Or2ak4c,ENSRNOG00000062916,NA,Or2ak4c,405049,protein-coding
Rat,IDs_missing_in_Ensembl,Arpc5l-ps1,ENSRNOG00000067388,NA,Arpc5l-ps1,501132,pseudogene
Rat,IDs_missing_in_Ensembl,Rpl38-ps8,ENSRNOG00000048701,NA,Rpl38-ps8,690468,pseudogene
Rat,IDs_missing_in_Ensembl,AABR07067814.1,ENSRNOG00000032289,NA,NA,NA,NA
Rat,IDs_missing_in_Ensembl,Rpl37l1,ENSRNOG00000033803,NA,Rpl37l1,81770,protein-coding
Rat,IDs_missing_in_Ensembl,Slco6b1,ENSRNOG00000019252,NA,Slco6b1,170925,lncRNA
Rat,IDs_missing_in_Ensembl,Spt1l1,ENSRNOG00000064464,NA,NA,NA,NA
Rat,IDs_missing_in_Ensembl,LOC134479615,ENSRNOG00000066132,NA,NA,NA,NA
Rat,IDs_missing_in_Ensembl,Or6c3,ENSRNOG00000065664,NA,Or6c3,405964,protein-coding
Rat,IDs_missing_in_Ensembl,Or6c6f,ENSRNOG00000070603,NA,Or6c6f,404948,protein-coding
Rat,IDs_missing_in_Ensembl,Eef1a1,ENSRNOG00000009439,NA,Eef1a1,171361,protein-coding
Rat,IDs_missing_in_Ensembl,Or1f20b,ENSRNOG00000064191,NA,Or1f20b,287081,protein-coding
Rat,IDs_missing_in_Ensembl,Cox7a2l2,ENSRNOG00000042903,NA,Cox7a2l2,688386,protein-coding
Rat,IDs_missing_in_Ensembl,Lhx1,ENSRNOG00000002812,NA,Lhx1,257634,protein-coding
Rat,IDs_missing_in_Ensembl,Or2aj4,ENSRNOG00000049950,NA,Or2aj4,287973,protein-coding
Rat,IDs_missing_in_Ensembl,Otub1l1,ENSRNOG00000009072,NA,NA,NA,NA
Rat,IDs_missing_in_Ensembl,Rps20l2,ENSRNOG00000031205,NA,NA,NA,NA
Rat,IDs_missing_in_Ensembl,Ndufa13-ps1,ENSRNOG00000021688,NA,Ndufa13-ps1,314759,pseudogene
Rat,IDs_missing_in_Ensembl,Rpl31-ps12,"ENSRNOG00000050393, ENSRNOG00000067660",NA,NA,NA,NA
Rat,IDs_missing_in_Ensembl,Sap18-ps1,ENSRNOG00000020771,NA,Sap18-ps1,498002,pseudogene
Rat,IDs_missing_in_Ensembl,Pilrb1l4,ENSRNOG00000063284,NA,NA,NA,NA
Rat,IDs_missing_in_Ensembl,Myl6bl1,ENSRNOG00000028837,NA,NA,NA,NA
Rat,IDs_missing_in_Ensembl,AABR07030911.1,ENSRNOG00000032442,NA,NA,NA,NA
Rat,IDs_missing_in_Ensembl,Rpl9l3,ENSRNOG00000028449,NA,NA,NA,NA
Rat,IDs_missing_in_Ensembl,Rpl17-ps16,ENSRNOG00000027271,NA,NA,NA,NA
Rat,IDs_missing_in_Ensembl,LOC120094818,ENSRNOG00000037221,NA,LOC120094818,120094818,protein-coding
Rat,IDs_missing_in_Ensembl,Rpl36l2,ENSRNOG00000002340,NA,NA,NA,NA
Rat,IDs_missing_in_Ensembl,Cdc42se2,ENSRNOG00000037364,NA,Cdc42se2,691031,protein-coding
Rat,IDs_missing_in_Ensembl,Cbr1l3,ENSRNOG00000049693,NA,NA,NA,NA
Rat,IDs_missing_in_Ensembl,Or52l1,ENSRNOG00000062378,NA,Or52l1,293338,protein-coding
Rat,IDs_missing_in_Ensembl,AC098008.1,ENSRNOG00000018503,NA,NA,NA,NA
Rat,IDs_missing_in_Ensembl,Pilrbl1,ENSRNOG00000062810,NA,NA,NA,NA
Rat,IDs_missing_in_Ensembl,Hba-a3,ENSRNOG00000047321,NA,Hba-a3,287167,protein-coding
Rat,IDs_missing_in_Ensembl,Spetex2f,ENSRNOG00000070218,NA,Spetex2f,316940,protein-coding
Rat,IDs_missing_in_Ensembl,Rps2-ps6,ENSRNOG00000022934,NA,Rps2-ps6,363196,pseudogene
Rat,IDs_missing_in_Ensembl,Or10x1b,ENSRNOG00000068839,NA,Or10x1b,405221,protein-coding
Rat,IDs_missing_in_Ensembl,Rps28-ps3,ENSRNOG00000046342,NA,Rps28-ps3,100359503,pseudogene
Rat,IDs_missing_in_Ensembl,H2az1-ps1,ENSRNOG00000038375,NA,H2az1-ps1,100360145,pseudogene
Rat,IDs_missing_in_Ensembl,Snrpnl1,ENSRNOG00000067437,NA,NA,NA,NA
Rat,IDs_missing_in_Ensembl,Moap1-ps1,ENSRNOG00000066822,NA,Moap1-ps1,690057,pseudogene
Rat,IDs_missing_in_Ensembl,Mt1,"ENSRNOG00000038047, ENSRNOG00000065877",NA,Mt1,24567,protein-coding
Rat,IDs_missing_in_Ensembl,Rpl34l2,ENSRNOG00000038045,NA,NA,NA,NA
Rat,IDs_missing_in_Ensembl,Anlnl1,ENSRNOG00000018113,NA,Anlnl1,307056,protein-coding
Rat,IDs_missing_in_Ensembl,Or5h26b,ENSRNOG00000067575,NA,Or5h26b,404983,protein-coding
Rat,IDs_missing_in_Ensembl,Rpl10al3,ENSRNOG00000011484,NA,NA,NA,NA
Rat,IDs_missing_in_Ensembl,Defb105a,ENSRNOG00000038155,NA,NA,NA,NA
Rat,IDs_missing_in_Ensembl,LOC103690071,ENSRNOG00000056515,NA,LOC103690071,103690071,protein-coding
Rat,IDs_missing_in_Ensembl,Olr1178-ps,ENSRNOG00000067509,NA,Olr1178-ps,405159,pseudogene
Rat,IDs_missing_in_Ensembl,LOC120095889,ENSRNOG00000050264,NA,LOC120095889,120095889,protein-coding
Rat,IDs_missing_in_Ensembl,Ubbl2,ENSRNOG00000065739,NA,NA,NA,NA
Rat,IDs_missing_in_Ensembl,Mbd3l2,ENSRNOG00000026629,NA,Mbd3l2,300375,pseudogene
Rat,IDs_missing_in_Ensembl,Or2n1l,ENSRNOG00000050389,NA,Or2n1l,405193,protein-coding
Rat,IDs_missing_in_Ensembl,Or7e166,ENSRNOG00000064473,NA,Or7e166,405168,protein-coding
Rat,IDs_missing_in_Ensembl,Or7e173,ENSRNOG00000063358,NA,Or7e173,405164,protein-coding
Rat,IDs_missing_in_Ensembl,Or10al27,ENSRNOG00000050316,NA,Or10al27,406012,protein-coding
Rat,IDs_missing_in_Ensembl,Dpm3-ps1,ENSRNOG00000029077,NA,Dpm3-ps1,692000,pseudogene
Rat,IDs_missing_in_Ensembl,Magea10-ps3,ENSRNOG00000062420,NA,Magea10-ps3,120099293,pseudogene
Rat,IDs_missing_in_Ensembl,Rpl37a,ENSRNOG00000063418,NA,Rpl37a,363248,protein-coding
Rat,IDs_missing_in_Ensembl,Rps16l1,ENSRNOG00000031439,NA,NA,NA,NA
Rat,IDs_missing_in_Ensembl,Calm2-ps2,ENSRNOG00000030871,NA,Calm2-ps2,686404,pseudogene
Rat,IDs_missing_in_Ensembl,Esco2-ps2,ENSRNOG00000029520,NA,Esco2-ps2,290404,pseudogene
Rat,IDs_missing_in_Ensembl,Bola2-ps1,ENSRNOG00000015333,NA,Bola2-ps1,503208,pseudogene
Rat,IDs_missing_in_Ensembl,Rpl39,ENSRNOG00000043348,NA,Rpl39,25347,protein-coding
Rat,IDs_missing_in_Ensembl,Or7e173d,ENSRNOG00000064920,NA,NA,NA,NA
Rat,IDs_missing_in_Ensembl,Rpl39-ps11,ENSRNOG00000029267,NA,Rpl39-ps11,103693375,pseudogene
Rat,IDs_missing_in_Ensembl,MGC116197,ENSRNOG00000033341,NA,MGC116197,367620,protein-coding
Rat,IDs_missing_in_Ensembl,Rps28-ps1,ENSRNOG00000049442,NA,Rps28-ps1,50718,pseudogene
Rat,IDs_missing_in_Ensembl,Or12d14,"ENSRNOG00000070997, ENSRNOG00000065286",NA,Or12d14,499397,protein-coding
Rat,IDs_missing_in_Ensembl,Olr1731,ENSRNOG00000070408,NA,Olr1731,294188,pseudogene
Rat,IDs_missing_in_Ensembl,Hmgb1l5,ENSRNOG00000051482,NA,NA,NA,NA
Rat,IDs_missing_in_Ensembl,Nek2,ENSRNOG00000004487,NA,Nek2,114482,protein-coding
Rat,IDs_missing_in_Ensembl,AABR07045462.1,ENSRNOG00000000320,NA,NA,NA,NA
Rat,IDs_missing_in_Ensembl,Or2n1,ENSRNOG00000069834,NA,Or2n1,294150,protein-coding
Rat,IDs_missing_in_Ensembl,Il13ra1-ps1,ENSRNOG00000001713,NA,Il13ra1-ps1,100360218,pseudogene
Rat,IDs_missing_in_Ensembl,Or10al7,ENSRNOG00000065648,NA,Or10al7,309574,protein-coding
Rat,IDs_missing_in_Ensembl,RGD1564318,ENSRNOG00000050000,NA,NA,NA,NA
Rat,IDs_missing_in_Ensembl,Crybg1,ENSRNOG00000025998,NA,Crybg1,309866,protein-coding
Rat,IDs_missing_in_Ensembl,Krtap14l,ENSRNOG00000042680,NA,Krtap14l,363739,protein-coding
Rat,IDs_missing_in_Ensembl,Cd209c,ENSRNOG00000042807,NA,Cd209c,688951,protein-coding
Rat,IDs_missing_in_Ensembl,Dzip1-ps1,ENSRNOG00000046611,NA,Dzip1-ps1,364128,transcribed_pseudogene
Rat,IDs_missing_in_Ensembl,Rpl15l1,ENSRNOG00000025212,NA,NA,NA,NA
Rat,IDs_missing_in_Ensembl,Cyp3a2,ENSRNOG00000062027,NA,Cyp3a2,266682,protein-coding
Rat,IDs_missing_in_Ensembl,Rpl14l1,ENSRNOG00000031061,NA,NA,NA,NA
Rat,IDs_missing_in_Ensembl,Nme2-ps1,ENSRNOG00000001226,NA,Nme2-ps1,690520,pseudogene
Rat,IDs_missing_in_Ensembl,Tmem217b,ENSRNOG00000065684,NA,NA,NA,NA
Rat,IDs_missing_in_Ensembl,Rpl39-ps14,ENSRNOG00000048073,NA,NA,NA,NA
Rat,IDs_missing_in_Ensembl,LOC120099279,ENSRNOG00000051063,NA,LOC120099279,120099279,protein-coding
Rat,IDs_missing_in_Ensembl,Snrpd2l,ENSRNOG00000048758,NA,Snrpd2l,292688,pseudogene
Rat,IDs_missing_in_Ensembl,Rps28-ps4,ENSRNOG00000030242,NA,NA,NA,NA
Rat,IDs_missing_in_Ensembl,Dnal4-ps1,ENSRNOG00000067902,NA,Dnal4-ps1,294376,pseudogene
Rat,IDs_missing_in_Ensembl,Rpl36al1,ENSRNOG00000032408,NA,Rpl36al1,81769,protein-coding
Rat,IDs_missing_in_Ensembl,Tmem167b-ps1,ENSRNOG00000000376,NA,NA,NA,NA
Rat,IDs_missing_in_Ensembl,Hspa1b,ENSRNOG00000045654,NA,Hspa1b,108348108,protein-coding
Rat,IDs_missing_in_Ensembl,Or2v2b,ENSRNOG00000069499,NA,Or2v2b,287236,protein-coding
Rat,IDs_missing_in_Ensembl,Rpl32l2,ENSRNOG00000030346,NA,NA,NA,NA
Rat,IDs_missing_in_Ensembl,Or2v2,ENSRNOG00000064665,NA,Or2v2,405398,protein-coding
Rat,IDs_missing_in_Ensembl,Rbisl1,ENSRNOG00000066516,NA,NA,NA,NA
Rat,IDs_missing_in_Ensembl,Pramef8-ps1,ENSRNOG00000046931,NA,Pramef8-ps1,685614,pseudogene
Rat,IDs_missing_in_Ensembl,Pcdhb2,ENSRNOG00000039476,NA,Pcdhb2,498843,protein-coding
Rat,IDs_missing_in_Ensembl,Ndufv3-ps1,ENSRNOG00000027593,NA,Ndufv3-ps1,685005,pseudogene
Rat,IDs_missing_in_Ensembl,Mrpl42l1,ENSRNOG00000025964,NA,NA,NA,NA
Rat,IDs_missing_in_Ensembl,Pcdhb12,ENSRNOG00000033719,NA,Pcdhb12,25133,protein-coding
Rat,IDs_missing_in_Ensembl,Gng5-ps3,ENSRNOG00000038205,NA,Gng5-ps3,108349548,pseudogene
Rat,IDs_missing_in_Ensembl,Or7a39,ENSRNOG00000065533,NA,Or7a39,404958,protein-coding
Rat,IDs_missing_in_Ensembl,Mageb6,ENSRNOG00000055102,NA,Mageb6,302441,protein-coding
Rat,IDs_missing_in_Ensembl,Ercc4l1,ENSRNOG00000065745,NA,Ercc4l1,103693257,protein-coding
Rat,IDs_missing_in_Ensembl,C8h15orf39,ENSRNOG00000018689,NA,C8h15orf39,315702,protein-coding
Rat,IDs_missing_in_Ensembl,Btf3-ps1,ENSRNOG00000031864,NA,Btf3-ps1,498293,pseudogene
Rat,IDs_missing_in_Ensembl,Gzmc,"ENSRNOG00000045641, ENSRNOG00000030018",NA,Gzmc,171290,protein-coding
Rat,IDs_missing_in_Ensembl,Rps29l5,ENSRNOG00000028939,NA,NA,NA,NA
Rat,IDs_missing_in_Ensembl,Ppp1r2-ps1,ENSRNOG00000069720,NA,Ppp1r2-ps1,100362389,pseudogene
Rat,IDs_missing_in_Ensembl,Hist1h2bo,ENSRNOG00000068034,NA,Hist1h2bo,291157,protein-coding
Rat,IDs_missing_in_Ensembl,RGD1564480,ENSRNOG00000059641,NA,RGD1564480,501620,pseudogene
Rat,IDs_missing_in_Ensembl,Uqcc1-ps1,ENSRNOG00000028997,NA,Uqcc1-ps1,361214,pseudogene
Rat,IDs_missing_in_Ensembl,Zfp958,"ENSRNOG00000065430, ENSRNOG00000030410",NA,Zfp958,100302405,protein-coding
Rat,IDs_missing_in_Ensembl,Defb1,ENSRNOG00000013768,NA,Defb1,83687,protein-coding
Rat,IDs_missing_in_Ensembl,LOC120102832,ENSRNOG00000055292,NA,LOC120102832,120102832,protein-coding
Rat,IDs_missing_in_Ensembl,Rpl14l2,ENSRNOG00000032160,NA,NA,NA,NA
Rat,IDs_missing_in_Ensembl,Magea10-ps5,ENSRNOG00000064790,NA,Magea10-ps5,302645,pseudogene
Rat,IDs_missing_in_Ensembl,Isca2-ps1,ENSRNOG00000005077,NA,Isca2-ps1,364178,pseudogene
Rat,IDs_missing_in_Ensembl,Rps17l4,ENSRNOG00000030162,NA,NA,NA,NA
Rat,IDs_missing_in_Ensembl,Zxdb,ENSRNOG00000067786,NA,Zxdb,120099132,protein-coding
Rat,IDs_missing_in_Ensembl,Zxda,ENSRNOG00000070035,NA,Zxda,314119,protein-coding
Rat,IDs_missing_in_Ensembl,Ndufs5-ps1,ENSRNOG00000052764,NA,Ndufs5-ps1,498428,pseudogene
Rat,IDs_missing_in_Ensembl,Rpl23al7,ENSRNOG00000032148,NA,NA,NA,NA
Rat,IDs_missing_in_Ensembl,Gml,ENSRNOG00000025641,NA,NA,NA,NA
Rat,IDs_missing_in_Ensembl,Frk,ENSRNOG00000000543,NA,Frk,79209,protein-coding
Rat,IDs_missing_in_Ensembl,Rps10-ps20,ENSRNOG00000049099,NA,NA,NA,NA
Rat,IDs_missing_in_Ensembl,AABR07041089.1,ENSRNOG00000018923,NA,NA,NA,NA
Rat,IDs_missing_in_Ensembl,Prp2l1,ENSRNOG00000042833,NA,Prp2l1,287750,protein-coding
Rat,IDs_missing_in_Ensembl,Spin4,ENSRNOG00000038169,NA,Spin4,299038,protein-coding
Rat,IDs_missing_in_Ensembl,Snrpnl2,ENSRNOG00000069095,NA,NA,NA,NA
Rat,IDs_missing_in_Ensembl,Calb2,ENSRNOG00000016977,NA,Calb2,117059,protein-coding
Rat,IDs_missing_in_Ensembl,Snrpg-ps8,ENSRNOG00000065591,NA,NA,NA,NA
Rat,IDs_missing_in_Ensembl,LOC108353425,ENSRNOG00000066445,NA,LOC108353425,108353425,protein-coding
Rat,IDs_missing_in_Ensembl,Map1lc3b2,ENSRNOG00000038106,NA,Map1lc3b2,100359928,pseudogene
Rat,IDs_missing_in_Ensembl,Gbp6-ps1,ENSRNOG00000002134,NA,Gbp6-ps1,100359633,pseudogene
Rat,IDs_missing_in_Ensembl,AABR07070238.1,ENSRNOG00000022382,NA,NA,NA,NA
Rat,IDs_missing_in_Ensembl,Rfk-ps1,ENSRNOG00000066048,NA,Rfk-ps1,501601,pseudogene
Rat,IDs_missing_in_Ensembl,Ralgdsl5,ENSRNOG00000051817,NA,NA,NA,NA
Rat,IDs_missing_in_Ensembl,Paip2,ENSRNOG00000019934,NA,Paip2,361309,protein-coding
Rat,IDs_missing_in_Ensembl,Rpl31l9,ENSRNOG00000029926,NA,NA,NA,NA
Rat,IDs_missing_in_Ensembl,AABR07015180.1,ENSRNOG00000026134,NA,NA,NA,NA
Rat,IDs_missing_in_Ensembl,Tcea1l1,ENSRNOG00000005869,NA,Tcea1l1,498453,pseudogene
Rat,IDs_missing_in_Ensembl,Ppp1r14b-ps2,ENSRNOG00000068025,NA,Ppp1r14b-ps2,120095940,pseudogene
Rat,IDs_missing_in_Ensembl,Rps26l5,ENSRNOG00000029512,NA,NA,NA,NA
Rat,IDs_missing_in_Ensembl,Cycs-ps9,ENSRNOG00000065095,NA,Cycs-ps9,100363502,pseudogene
Rat,IDs_missing_in_Ensembl,Rpl29l2,ENSRNOG00000030439,NA,NA,NA,NA
Rat,IDs_missing_in_Ensembl,Or14j5c,ENSRNOG00000063826,NA,Or14j5c,405190,protein-coding
Rat,IDs_missing_in_Ensembl,LOC120099272,ENSRNOG00000067113,NA,LOC120099272,120099272,protein-coding
Rat,IDs_missing_in_Ensembl,Snrpc-ps3,ENSRNOG00000017586,NA,Snrpc-ps3,685273,pseudogene
Rat,IDs_missing_in_Ensembl,LOC120093076,ENSRNOG00000065891,NA,LOC120093076,120093076,protein-coding
Rat,IDs_missing_in_Ensembl,Rps27a-ps12,ENSRNOG00000020492,NA,Rps27a-ps12,498837,pseudogene
Rat,IDs_missing_in_Ensembl,Rpl31l2,ENSRNOG00000031313,NA,Rpl31l2,100360252,protein-coding
Rat,IDs_missing_in_Ensembl,Nek2l1,ENSRNOG00000012119,NA,Nek2l1,690209,pseudogene
Rat,IDs_missing_in_Ensembl,AABR07038250.1,ENSRNOG00000003860,NA,NA,NA,NA
Rat,IDs_missing_in_Ensembl,Krtap10-1l1,ENSRNOG00000046538,NA,NA,NA,NA
Rat,IDs_missing_in_Ensembl,Tmem217,ENSRNOG00000046758,NA,Tmem217,102547645,protein-coding
Rat,IDs_missing_in_Ensembl,Sptbn1,ENSRNOG00000005434,NA,Sptbn1,305614,protein-coding
Rat,IDs_missing_in_Ensembl,EloaA2l1,ENSRNOG00000063161,NA,EloaA2l1,120097366,protein-coding
Rat,IDs_missing_in_Ensembl,Ndufb2,ENSRNOG00000026616,NA,Ndufb2,362344,protein-coding
Rat,IDs_missing_in_Ensembl,Fam95c,ENSRNOG00000026376,NA,Fam95c,103690053,protein-coding
Rat,IDs_missing_in_Ensembl,LOC120098139,ENSRNOG00000011225,NA,LOC120098139,120098139,protein-coding
Rat,IDs_missing_in_Ensembl,Hmgn2-ps4,ENSRNOG00000066721,NA,Hmgn2-ps4,100360316,pseudogene

Species,Category,NCBI_ID_in_Ensembl,Gene.symbol_in_Ensembl,Ensembl_stable_ID,Gene.symbol_in_NCBI,NCBI_ID_in_NCBI,Gene.type_in_NCBI,Matched.symbols,Ambigous_in_NCBI
Rat,Ambiguous_NCBI_IDs_in_Ensembl,100233176,"Moap1, Gon7","ENSRNOG00000033970, ENSRNOG00000046085",Gon7,100233176,protein-coding,"no, yes",FALSE
Rat,Ambiguous_NCBI_IDs_in_Ensembl,100360464,"Arxes1, Arxes2","ENSRNOG00000049355, ENSRNOG00000046858",Arxes2,100360464,protein-coding,"no, yes",FALSE
Rat,Ambiguous_NCBI_IDs_in_Ensembl,100360522,"Rplp1, LOC100360522","ENSRNOG00000063015, ENSRNOG00000013874",LOC100360522,100360522,protein-coding,"no, yes",FALSE
Rat,Ambiguous_NCBI_IDs_in_Ensembl,100360754,"hist1h2ail2, Hist1h2anl1","ENSRNOG00000067434, ENSRNOG00000070462",Hist1h2ai,100360754,protein-coding,no,FALSE
Rat,Ambiguous_NCBI_IDs_in_Ensembl,100364835,"H2bcl1, Hist1h2bg, Hist1h2bq","ENSRNOG00000069578, ENSRNOG00000070362, ENSRNOG00000064011",H2bc6,100364835,protein-coding,no,FALSE
Rat,Ambiguous_NCBI_IDs_in_Ensembl,100365043,"H2bcl1, Hist1h2bg, Hist1h2bq","ENSRNOG00000069578, ENSRNOG00000070362, ENSRNOG00000064011",LOC100365043,100365043,protein-coding,no,FALSE
Rat,Ambiguous_NCBI_IDs_in_Ensembl,100910200,"H2bcl1, Hist1h2bg, Hist1h2bq","ENSRNOG00000069578, ENSRNOG00000070362, ENSRNOG00000064011",LOC100910200,100910200,protein-coding,no,FALSE
Rat,Ambiguous_NCBI_IDs_in_Ensembl,100911813,"LOC120094815, Znf431l1","ENSRNOG00000067344, ENSRNOG00000067276",LOC100911813,100911813,protein-coding,no,FALSE
Rat,Ambiguous_NCBI_IDs_in_Ensembl,100911982,"Lce3d, Lce3el2","ENSRNOG00000070776, ENSRNOG00000064953",LOC100911982,100911982,protein-coding,no,FALSE
Rat,Ambiguous_NCBI_IDs_in_Ensembl,100912196,"Fam9c, Fam9cl1","ENSRNOG00000062315, ENSRNOG00000069253",LOC100912196,100912196,protein-coding,no,FALSE
Rat,Ambiguous_NCBI_IDs_in_Ensembl,100912557,"Atp5mj-ps1, Atp5mpl","ENSRNOG00000066701, ENSRNOG00000070574",Atp5mpl,100912557,protein-coding,"no, yes",FALSE
Rat,Ambiguous_NCBI_IDs_in_Ensembl,103694550,"Sry3c, Sry3a, Sry3b1","ENSRNOG00000068692, ENSRNOG00000066009, ENSRNOG00000064645",Sry3b2,103694550,protein-coding,no,FALSE
Rat,Ambiguous_NCBI_IDs_in_Ensembl,116639,"Cux1-ps1, Cux1","ENSRNOG00000065301, ENSRNOG00000001424",Cux1,116639,protein-coding,"no, yes",FALSE
Rat,Ambiguous_NCBI_IDs_in_Ensembl,117056,"H3f3b, H3f3a","ENSRNOG00000006532, ENSRNOG00000003220",H3f3b,117056,protein-coding,"yes, no",FALSE
Rat,Ambiguous_NCBI_IDs_in_Ensembl,120093056,"Rpl37, Rpl37-ps5","ENSRNOG00000064545, ENSRNOG00000034180",Rpl37,120093056,protein-coding,"yes, no",FALSE
Rat,Ambiguous_NCBI_IDs_in_Ensembl,120094107,"Pate4, Pate4b","ENSRNOG00000070114, ENSRNOG00000065914",Pate4b,120094107,protein-coding,"no, yes",FALSE
Rat,Ambiguous_NCBI_IDs_in_Ensembl,120094123,"AABR07070043.1, Mir100hgl","ENSRNOG00000050630, ENSRNOG00000064399",LOC120094123,120094123,protein-coding,no,FALSE
Rat,Ambiguous_NCBI_IDs_in_Ensembl,120097727,"H3c13, Hist2h3c2","ENSRNOG00000068046, ENSRNOG00000063016, ENSRNOG00000065886, ENSRNOG00000066835, ENSRNOG00000065054, ENSRNOG00000064521",LOC120097727,120097727,lncRNA,no,FALSE
Rat,Ambiguous_NCBI_IDs_in_Ensembl,120099577,"Sry3c, Sry3a, Sry3b1","ENSRNOG00000068692, ENSRNOG00000066009, ENSRNOG00000064645",Sry3,120099577,protein-coding,no,FALSE
Rat,Ambiguous_NCBI_IDs_in_Ensembl,120099582,"Sry3c, Sry3a, Sry3b1","ENSRNOG00000068692, ENSRNOG00000066009, ENSRNOG00000064645",Sry3C,120099582,protein-coding,no,FALSE
Rat,Ambiguous_NCBI_IDs_in_Ensembl,120099633,"Sry3c, Sry3a, Sry3b1","ENSRNOG00000068692, ENSRNOG00000066009, ENSRNOG00000064645",Sry3B1,120099633,protein-coding,no,FALSE
Rat,Ambiguous_NCBI_IDs_in_Ensembl,120100589,"Lce3d, Lce3el2","ENSRNOG00000070776, ENSRNOG00000064953",LOC120100589,120100589,protein-coding,no,FALSE
Rat,Ambiguous_NCBI_IDs_in_Ensembl,120100814,"Tgap1l5, LOC120100814","ENSRNOG00000069607, ENSRNOG00000069904",LOC120100814,120100814,protein-coding,"no, yes",FALSE
Rat,Ambiguous_NCBI_IDs_in_Ensembl,120101889,"Pkn3, Setsip","ENSRNOG00000025892, ENSRNOG00000062793",Set,120101889,protein-coding,no,FALSE
Rat,Ambiguous_NCBI_IDs_in_Ensembl,125610325,"Hist1h4m, H4c14, Hist1h2ao, Hist1h4b","ENSRNOG00000032224, ENSRNOG00000066473, ENSRNOG00000070706, ENSRNOG00000070513, ENSRNOG00000067648, ENSRNOG00000054017, ENSRNOG00000065263, ENSRNOG00000064025, ENSRNOG00000063552",NA,NA,NA,NA,FALSE
Rat,Ambiguous_NCBI_IDs_in_Ensembl,134485907,"Tgap1l5, LOC120100814","ENSRNOG00000069607, ENSRNOG00000069904",NA,NA,NA,NA,FALSE
Rat,Ambiguous_NCBI_IDs_in_Ensembl,170900,"Rbm14, Rbm4","ENSRNOG00000045568, ENSRNOG00000050741",Rbm14,170900,protein-coding,"yes, no",FALSE
Rat,Ambiguous_NCBI_IDs_in_Ensembl,171069,"Atp5mk-ps2, Atp5mk","ENSRNOG00000020296, ENSRNOG00000067471",Atp5mk,171069,protein-coding,"no, yes",FALSE
Rat,Ambiguous_NCBI_IDs_in_Ensembl,25221,"Sry3c, Sry3a, Sry3b1","ENSRNOG00000068692, ENSRNOG00000066009, ENSRNOG00000064645",Sry,25221,protein-coding,no,FALSE
Rat,Ambiguous_NCBI_IDs_in_Ensembl,25459,"Hmgb1, AABR07035218.1","ENSRNOG00000058908, ENSRNOG00000029813",Hmgb1,25459,protein-coding,"yes, no",FALSE
Rat,Ambiguous_NCBI_IDs_in_Ensembl,287080,"Or1f21c, Or1f21b","ENSRNOG00000066553, ENSRNOG00000067870",Or1f21b,287080,protein-coding,"no, yes",FALSE
Rat,Ambiguous_NCBI_IDs_in_Ensembl,29752,"Faul1, Fau","ENSRNOG00000020982, ENSRNOG00000062652",Fau,29752,protein-coding,"no, yes",FALSE
Rat,Ambiguous_NCBI_IDs_in_Ensembl,306945,"H2bcl1, Hist1h2bg, Hist1h2bq","ENSRNOG00000069578, ENSRNOG00000070362, ENSRNOG00000064011",Hist1h2bq,306945,protein-coding,"no, yes",FALSE
Rat,Ambiguous_NCBI_IDs_in_Ensembl,306962,"hist1h2ail2, Hist1h2anl1","ENSRNOG00000067434, ENSRNOG00000070462",Hist1h2ac,306962,protein-coding,no,FALSE
Rat,Ambiguous_NCBI_IDs_in_Ensembl,363678,"Krtap3-2, Krtap3-3","ENSRNOG00000045678, ENSRNOG00000049383",Krtap3-3,363678,protein-coding,"no, yes",FALSE
Rat,Ambiguous_NCBI_IDs_in_Ensembl,363710,"Or1f21c, Or1f21b","ENSRNOG00000066553, ENSRNOG00000067870",Or1f21c,363710,protein-coding,"yes, no",FALSE
Rat,Ambiguous_NCBI_IDs_in_Ensembl,364723,"Hist1h4m, H4c14, Hist1h2ao, Hist1h4b","ENSRNOG00000032224, ENSRNOG00000066473, ENSRNOG00000070706, ENSRNOG00000070513, ENSRNOG00000067648, ENSRNOG00000054017, ENSRNOG00000065263, ENSRNOG00000064025, ENSRNOG00000063552",Hist1h2ao,364723,protein-coding,"no, yes",FALSE
Rat,Ambiguous_NCBI_IDs_in_Ensembl,414784,"RT1-T24-4, RT1-T24-1","ENSRNOG00000042905, ENSRNOG00000032596",RT1-T24-4,414784,protein-coding,"yes, no",FALSE
Rat,Ambiguous_NCBI_IDs_in_Ensembl,498366,"Fam114a1l1, Fam114a1","ENSRNOG00000002110, ENSRNOG00000026504",Fam114a1,498366,protein-coding,"no, yes",FALSE
Rat,Ambiguous_NCBI_IDs_in_Ensembl,501628,"Tceal6, Tceal3","ENSRNOG00000046390, ENSRNOG00000049020",Tceal3,501628,protein-coding,"no, yes",FALSE
Rat,Ambiguous_NCBI_IDs_in_Ensembl,501720,"Krtap2-4, Krtap2-1, Krtap2-4l1","ENSRNOG00000063772, ENSRNOG00000065269, ENSRNOG00000060847, ENSRNOG00000061130",Krtap2-4,501720,protein-coding,"yes, no",FALSE
Rat,Ambiguous_NCBI_IDs_in_Ensembl,502129,"hist1h2ail2, Hist1h2anl1","ENSRNOG00000067434, ENSRNOG00000070462",hist1h2ail2,502129,protein-coding,"yes, no",FALSE
Rat,Ambiguous_NCBI_IDs_in_Ensembl,502966,"LOC120103164, LOC120103163, Ifna12l","ENSRNOG00000066962, ENSRNOG00000066857, ENSRNOG00000070321",RGD1560539,502966,protein-coding,no,FALSE
Rat,Ambiguous_NCBI_IDs_in_Ensembl,57809,"Rpl35a, Rpl35al1","ENSRNOG00000032348, ENSRNOG00000064222, ENSRNOG00000069961",Rpl35a,57809,protein-coding,"yes, no",FALSE
Rat,Ambiguous_NCBI_IDs_in_Ensembl,679974,"Tceal6, Tceal3","ENSRNOG00000046390, ENSRNOG00000049020",Tceal6,679974,protein-coding,"yes, no",FALSE
Rat,Ambiguous_NCBI_IDs_in_Ensembl,679994,"H3c1, Hist1h2ail1","ENSRNOG00000064755, ENSRNOG00000068614, ENSRNOG00000068516, ENSRNOG00000063167",H3c1,679994,protein-coding,"yes, no",FALSE
Rat,Ambiguous_NCBI_IDs_in_Ensembl,681429,"Rps27, Rps27l","ENSRNOG00000016961, ENSRNOG00000050473",Rps27l,681429,protein-coding,"no, yes",FALSE
Rat,Ambiguous_NCBI_IDs_in_Ensembl,684762,"H3c13, Hist2h3c2","ENSRNOG00000068046, ENSRNOG00000063016, ENSRNOG00000065886, ENSRNOG00000066835, ENSRNOG00000065054, ENSRNOG00000064521",H3c13,684762,protein-coding,"yes, no",FALSE
Rat,Ambiguous_NCBI_IDs_in_Ensembl,684773,"hist1h2ail2, Hist1h2anl1","ENSRNOG00000067434, ENSRNOG00000070462",H2ac23,684773,protein-coding,no,FALSE
Rat,Ambiguous_NCBI_IDs_in_Ensembl,684797,"H2bcl1, Hist1h2bg, Hist1h2bq","ENSRNOG00000069578, ENSRNOG00000070362, ENSRNOG00000064011",LOC684797,684797,protein-coding,no,FALSE
Rat,Ambiguous_NCBI_IDs_in_Ensembl,687679,"Snrpg, Snrpgl1","ENSRNOG00000016507, ENSRNOG00000032232",LOC687679,687679,protein-coding,no,FALSE
Rat,Ambiguous_NCBI_IDs_in_Ensembl,691658,"Aph1bl2, Aph1bl1","ENSRNOG00000063302, ENSRNOG00000067077",Aph1bl2,691658,protein-coding,"yes, no",FALSE
Rat,Ambiguous_NCBI_IDs_in_Ensembl,81769,"Rpl36al-ps2, Rpl36a","ENSRNOG00000031315, ENSRNOG00000011494",Rpl36al1,81769,protein-coding,no,FALSE

Species,Category,Gene.symbol_in_Ensembl,Ensembl_stable_ID,NCBI_ID_in_Ensembl,Gene.symbol_in_NCBI, NCBI_ID_in_NCBI,Gene.type_in_NCBI
Human,IDs_missing_in_Ensembl,OR4F4,"ENSG00000288513, ENSG00000177693",NA,OR4F4,26682,pseudogene

Species,Category,NCBI_ID_in_Ensembl,Gene.symbol_in_Ensembl,Ensembl_stable_ID,Gene.symbol_in_NCBI,NCBI_ID_in_NCBI,Gene.type_in_NCBI,Matched.symbols,Ambigous_in_NCBI
Human,Ambiguous_NCBI_IDs_in_Ensembl,10407,"SPAG11A, SPAG11B","ENSG00000288309, ENSG00000178287, ENSG00000285507, ENSG00000274405, ENSG00000164871",SPAG11B,10407,protein-coding,"no, yes",FALSE
Human,Ambiguous_NCBI_IDs_in_Ensembl,110599563,"LY6G6F-LY6G6D, LY6G6D","ENSG00000250641, ENSG00000259101, ENSG00000258880, ENSG00000258635, ENSG00000226603, ENSG00000235302, ENSG00000234443, ENSG00000236902, ENSG00000225993, ENSG00000206402, ENSG00000244355",LY6G6F-LY6G6D,110599563,protein-coding,"yes, no",FALSE
Human,Ambiguous_NCBI_IDs_in_Ensembl,1159,"CKMT1B, CKMT1A","ENSG00000237289, ENSG00000223572",CKMT1B,1159,protein-coding,"yes, no",FALSE
Human,Ambiguous_NCBI_IDs_in_Ensembl,124905614,"TSPY3, TSPY1","ENSG00000228927, ENSG00000258992",LOC124905614,124905614,protein-coding,no,FALSE
Human,Ambiguous_NCBI_IDs_in_Ensembl,124905615,"TSPY3, TSPY1","ENSG00000228927, ENSG00000258992",NA,NA,NA,NA,FALSE
Human,Ambiguous_NCBI_IDs_in_Ensembl,124905616,"TSPY3, TSPY1","ENSG00000228927, ENSG00000258992",NA,NA,NA,NA,FALSE
Human,Ambiguous_NCBI_IDs_in_Ensembl,124905618,"TSPY3, TSPY1","ENSG00000228927, ENSG00000258992",LOC124905618,124905618,protein-coding,no,FALSE
Human,Ambiguous_NCBI_IDs_in_Ensembl,124905619,"TSPY3, TSPY1","ENSG00000228927, ENSG00000258992",LOC124905619,124905619,protein-coding,no,FALSE
Human,Ambiguous_NCBI_IDs_in_Ensembl,124905620,"TSPY3, TSPY1","ENSG00000228927, ENSG00000258992",NA,NA,NA,NA,FALSE
Human,Ambiguous_NCBI_IDs_in_Ensembl,124905621,"TSPY3, TSPY1","ENSG00000228927, ENSG00000258992",NA,NA,NA,NA,FALSE
Human,Ambiguous_NCBI_IDs_in_Ensembl,124905624,"TSPY3, TSPY1","ENSG00000228927, ENSG00000258992",LOC124905624,124905624,protein-coding,no,FALSE
Human,Ambiguous_NCBI_IDs_in_Ensembl,124905625,"TSPY3, TSPY1","ENSG00000228927, ENSG00000258992",LOC124905625,124905625,protein-coding,no,FALSE
Human,Ambiguous_NCBI_IDs_in_Ensembl,124905626,"TSPY3, TSPY1","ENSG00000228927, ENSG00000258992",LOC124905626,124905626,protein-coding,no,FALSE
Human,Ambiguous_NCBI_IDs_in_Ensembl,124905628,"TSPY3, TSPY1","ENSG00000228927, ENSG00000258992",LOC124905628,124905628,protein-coding,no,FALSE
Human,Ambiguous_NCBI_IDs_in_Ensembl,124905629,"TSPY3, TSPY1","ENSG00000228927, ENSG00000258992",LOC124905629,124905629,protein-coding,no,FALSE
Human,Ambiguous_NCBI_IDs_in_Ensembl,124905666,"AMY1A, AMY1B, AMY1C","ENSG00000237763, ENSG00000174876, ENSG00000187733",NA,NA,NA,NA,FALSE
Human,Ambiguous_NCBI_IDs_in_Ensembl,124905668,"AMY1A, AMY1B, AMY1C","ENSG00000237763, ENSG00000174876, ENSG00000187733",NA,NA,NA,NA,FALSE
Human,Ambiguous_NCBI_IDs_in_Ensembl,124906741,"SPAG11A, SPAG11B","ENSG00000288309, ENSG00000178287, ENSG00000285507, ENSG00000274405, ENSG00000164871",NA,NA,NA,NA,FALSE
Human,Ambiguous_NCBI_IDs_in_Ensembl,124908978,"TSPY3, TSPY1","ENSG00000228927, ENSG00000258992",LOC124908978,124908978,protein-coding,no,FALSE
Human,Ambiguous_NCBI_IDs_in_Ensembl,124908979,"TSPY3, TSPY1","ENSG00000228927, ENSG00000258992",NA,NA,NA,NA,FALSE
Human,Ambiguous_NCBI_IDs_in_Ensembl,124908981,"TSPY3, TSPY1","ENSG00000228927, ENSG00000258992",NA,NA,NA,NA,FALSE
Human,Ambiguous_NCBI_IDs_in_Ensembl,124909294,"TSPY3, TSPY1","ENSG00000228927, ENSG00000258992",LOC124909294,124909294,protein-coding,no,FALSE
Human,Ambiguous_NCBI_IDs_in_Ensembl,124909306,"TSPY3, TSPY1","ENSG00000228927, ENSG00000258992",NA,NA,NA,NA,FALSE
Human,Ambiguous_NCBI_IDs_in_Ensembl,124909318,"TSPY3, TSPY1","ENSG00000228927, ENSG00000258992",NA,NA,NA,NA,FALSE
Human,Ambiguous_NCBI_IDs_in_Ensembl,124909320,"TSPY3, TSPY1","ENSG00000228927, ENSG00000258992",NA,NA,NA,NA,FALSE
Human,Ambiguous_NCBI_IDs_in_Ensembl,124909330,"TSPY3, TSPY1","ENSG00000228927, ENSG00000258992",NA,NA,NA,NA,FALSE
Human,Ambiguous_NCBI_IDs_in_Ensembl,128966568,"AMY1A, AMY1B, AMY1C","ENSG00000237763, ENSG00000174876, ENSG00000187733",NA,NA,NA,NA,FALSE
Human,Ambiguous_NCBI_IDs_in_Ensembl,128966570,"AMY1A, AMY1B, AMY1C","ENSG00000237763, ENSG00000174876, ENSG00000187733",NA,NA,NA,NA,FALSE
Human,Ambiguous_NCBI_IDs_in_Ensembl,128966595,"TSPY3, TSPY1","ENSG00000228927, ENSG00000258992",LOC128966595,128966595,protein-coding,no,FALSE
Human,Ambiguous_NCBI_IDs_in_Ensembl,128966599,"TSPY3, TSPY1","ENSG00000228927, ENSG00000258992",NA,NA,NA,NA,FALSE
Human,Ambiguous_NCBI_IDs_in_Ensembl,128966647,"TSPY3, TSPY1","ENSG00000228927, ENSG00000258992",NA,NA,NA,NA,FALSE
Human,Ambiguous_NCBI_IDs_in_Ensembl,128966655,"TSPY3, TSPY1","ENSG00000228927, ENSG00000258992",LOC128966655,128966655,protein-coding,no,FALSE
Human,Ambiguous_NCBI_IDs_in_Ensembl,1444,"CSHL1, CSH1","ENSG00000204414, ENSG00000136488",CSHL1,1444,protein-coding,"yes, no",FALSE
Human,Ambiguous_NCBI_IDs_in_Ensembl,3963,"LGALS7B, LGALS7","ENSG00000282902, ENSG00000178934, ENSG00000283082, ENSG00000205076",LGALS7,3963,protein-coding,"no, yes",FALSE
Human,Ambiguous_NCBI_IDs_in_Ensembl,4101,"MAGEA2B, MAGEA2","ENSG00000183305, ENSG00000292187, ENSG00000268606",MAGEA2,4101,protein-coding,"no, yes",FALSE
Human,Ambiguous_NCBI_IDs_in_Ensembl,548596,"CKMT1B, CKMT1A","ENSG00000237289, ENSG00000223572",CKMT1A,548596,protein-coding,"no, yes",FALSE
Human,Ambiguous_NCBI_IDs_in_Ensembl,5554,"PRR4, PRH1","ENSG00000263247, ENSG00000282269, ENSG00000111215, ENSG00000277823, ENSG00000231887",PRH1,5554,protein-coding,"no, yes",FALSE
Human,Ambiguous_NCBI_IDs_in_Ensembl,653423,"SPAG11A, SPAG11B","ENSG00000288309, ENSG00000178287, ENSG00000285507, ENSG00000274405, ENSG00000164871",SPAG11A,653423,protein-coding,"yes, no",FALSE
Human,Ambiguous_NCBI_IDs_in_Ensembl,653499,"LGALS7B, LGALS7","ENSG00000282902, ENSG00000178934, ENSG00000283082, ENSG00000205076",LGALS7B,653499,protein-coding,"yes, no",FALSE
Human,Ambiguous_NCBI_IDs_in_Ensembl,6606,"SMN2, SMN1","ENSG00000273772, ENSG00000277773, ENSG00000205571, ENSG00000275349, ENSG00000172062",SMN1,6606,protein-coding,"no, yes",FALSE
Human,Ambiguous_NCBI_IDs_in_Ensembl,6607,"SMN2, SMN1","ENSG00000273772, ENSG00000277773, ENSG00000205571, ENSG00000275349, ENSG00000172062",SMN2,6607,protein-coding,"yes, no",FALSE
Human,Ambiguous_NCBI_IDs_in_Ensembl,728137,"TSPY3, TSPY1","ENSG00000228927, ENSG00000258992",TSPY3,728137,protein-coding,"yes, no",FALSE

Species,Category,Gene.symbol_in_Ensembl,Ensembl_stable_ID,HGNC_ID_in_Ensembl,Type_in_HGNC,Gene.symbol_in_HGNC,HGNC_ID_in_HGNC,Locus.type_in_HGNC,Status_in_HGNC
Human,IDs_missing_in_Ensembl,MIURF,ENSG00000285025,NA,NA,NA,NA,NA,NA
Human,IDs_missing_in_Ensembl,TARP,ENSG00000289746,NA,NA,NA,NA,NA,NA

Species,Category,Gene.symbol_in_Ensembl,Ensembl_stable_ID , VGNC_ID_in_Ensembl,VGNC_ID_in_VGNC,Gene.symbol_in_VGNC,Locus_group_in_VGNC ,Locus_type_in_VGNC
Pig,IDs_missing_in_Ensembl,NPG3-PG-2,"ENSSSCG00000053533, ENSSSCG00000031090",NA,NA,NA,NA,NA
Pig,IDs_missing_in_Ensembl,SLPI,ENSSSCG00000039573,NA,NA,NA,NA,NA
Pig,IDs_missing_in_Ensembl,GALM,ENSSSCG00000008486,NA,NA,NA,NA,NA
Pig,IDs_missing_in_Ensembl,FBP2,ENSSSCG00000010947,NA,NA,NA,NA,NA
Pig,IDs_missing_in_Ensembl,TUBB2A,ENSSSCG00000062050,NA,NA,NA,NA,NA
Pig,IDs_missing_in_Ensembl,IFN-ALPHA-1,ENSSSCG00000057273,NA,NA,NA,NA,NA
Pig,IDs_missing_in_Ensembl,IFNA1,ENSSSCG00000052950,NA,NA,NA,NA,NA
Pig,IDs_missing_in_Ensembl,PFN1,ENSSSCG00000017907,NA,NA,NA,NA,NA
Pig,IDs_missing_in_Ensembl,UBE2D3,ENSSSCG00000035622,NA,NA,NA,NA,NA
Pig,IDs_missing_in_Ensembl,RPL22,ENSSSCG00000054047,NA,NA,NA,NA,NA
Pig,IDs_missing_in_Ensembl,SLC5A10,ENSSSCG00000053434,NA,NA,NA,NA,NA
Pig,IDs_missing_in_Ensembl,MBL1,ENSSSCG00000055445,NA,VGNC:109151,MBL1,protein-coding gene,gene with protein product
Pig,IDs_missing_in_Ensembl,SFTPA1,ENSSSCG00000010336,NA,NA,NA,NA,NA
Pig,IDs_missing_in_Ensembl,SLA-DOA,ENSSSCG00000001472,NA,NA,NA,NA,NA
Pig,IDs_missing_in_Ensembl,TRIM26,ENSSSCG00000001233,NA,NA,NA,NA,NA
Pig,IDs_missing_in_Ensembl,PPAG3,ENSSSCG00000013096,NA,NA,NA,NA,NA
Pig,IDs_missing_in_Ensembl,NPG1,ENSSSCG00000053313,NA,NA,NA,NA,NA
Pig,IDs_missing_in_Ensembl,CELA2A,ENSSSCG00000003459,NA,NA,NA,NA,NA
Pig,IDs_missing_in_Ensembl,FABP3,ENSSSCG00000036883,NA,NA,NA,NA,NA
Pig,IDs_missing_in_Ensembl,RAB1B,ENSSSCG00000057023,NA,NA,NA,NA,NA
