# Supplementary material for: Protein-coding genes in humans and model mammals (mouse, rat and pig): gene identifiers and disambiguation of gene nomenclature retrieved from the Ensembl genome browser
Source: BMC Genomics. 2025 Dec 17;27:70. doi: 10.1186/s12864-025-12329-8 (PMC12822150; doi:10.1186/s12864-025-12329-8)
Supplement: Supplementary file 5 — Supplementary Material 5. [file 12864_2025_12329_MOESM5_ESM.xlsx]

## Sheet: Arkusz1
Supplementary file 5. List of trial gene symbols used for testing script “R_Ensembl gene symbol search” (REgeness) in variants adjusted for mice, rats, humans and pigs.
Description	Species	Input_gene_symbols	Additional information 1	Additional information 2
Trial symbol	Mouse	Ttr	Official symbol	Unique
Trial symbol	Mouse	Gcat	Official symbol	Unique symbol with 2 Ensembl Ids
Trial symbol	Mouse	D030036I24Rik	Synonym	Unique
Trial symbol	Mouse	Adam12	Official symbol / Synonym	Unique
Trial symbol	Mouse	Arg1	Official symbol / Synonym	Ambiguous
Trial symbol	Mouse	Ramp	Synonym	Ambiguous
Trial symbol	Mouse	Cklf	Official symbol / Synonym	Ambiguous
Trial symbol	Mouse	XXXXXX	Nonsense symbol
Trial symbol	Rat	Ttr	Official symbol	Unique
Trial symbol	Rat	Fam174b	Official symbol	Unique symbol with 2 Ensembl Ids
Trial symbol	Rat	Ramp	Synonym	Unique
Trial symbol	Rat	Sec7	Synonym	Ambiguous
Trial symbol	Rat	Sry3	Official symbol / Synonym	Ambiguous
Trial symbol	Rat	Igsf7 l1	symbol with erroneous space
Trial symbol	Rat	XXXXXX	Nonsense symbol
Trial symbol	Human	TTR	Official symbol	Unique
Trial symbol	Human	ABCC6	Official symbol	Unique symbol with 2 Ensembl Ids
Trial symbol	Human	MTCYB	Synonym	Unique
Trial symbol	Human	ARIA	synonym	Unique synonym symbol with 2 Ensembl Ids
Trial symbol	Human	ARK2C	Official symbol / Synonym	Unique
Trial symbol	Human	REN	Official symbol / Synonym	Ambiguous
Trial symbol	Human	ERIS	Synonym	Ambiguous
Trial symbol	Human	XXXXXX	Nonsense symbol
Trial symbol	Pig	TTR	Official symbol	Unique
Trial symbol		GZMA	Official symbol	Unique symbol with 2 Ensembl Ids
Trial symbol		CYC	Synonym	Unique
Trial symbol		ALP	Synonym	Ambiguous
Trial symbol		C11orf58	Official symbol / Synonym	Unique
Trial symbol		CKLF	Official symbol / Synonym	Ambiguous
Trial symbol		XXXXXX	Nonsense symbol
