# Supplementary material for: Protein-coding genes in humans and model mammals (mouse, rat and pig): gene identifiers and disambiguation of gene nomenclature retrieved from the Ensembl genome browser
Source: BMC Genomics. 2025 Dec 17;27:70. doi: 10.1186/s12864-025-12329-8 (PMC12822150; doi:10.1186/s12864-025-12329-8)
Supplement: Supplementary file 6 — Supplementary Material 6. [file 12864_2025_12329_MOESM6_ESM.csv]

Supplementary file 6. Final_search_results.csv containing results of gene symbol update performed with the mouse version of the REgeness script (R_Ensembl gene symbol search mouse.R).
Data for symbol update were retrieved from Ensembl database release 113 on January 16	2025.
Anchored_input_gene	Input_gene_symbols	Anchored_output_gene	Ensembl_official_symbols	Ambiguous_Unique	Gene_description	Ensembl_ID	NCBI_ID	MGI_ID	Gene_type
Input_Gene_Adam12	Adam12	Output_Gene_Adam12	Adam12	Unique	ADAM metallopeptidase domain 12 [Source:MGI Symbol;Acc:MGI:105378]	ENSMUSG00000054555	11489	MGI:105378	protein_coding
Input_Gene_Arg1	Arg1	Output_Gene_Arg1	Arg1	Ambiguous	arginase, liver [Source:MGI Symbol;Acc:MGI:88070]	ENSMUSG00000019987	11846	MGI:88070	protein_coding
Input_Gene_Arg1	Arg1	Output_Gene_Tinagl1	Tinagl1	Ambiguous	tubulointerstitial nephritis antigen-like 1 [Source:MGI Symbol;Acc:MGI:2137617]	ENSMUSG00000028776	94242	MGI:2137617	protein_coding
Input_Gene_Cklf	Cklf	Output_Gene_Cklf	Cklf	Ambiguous	chemokine-like factor [Source:MGI Symbol;Acc:MGI:1922708]	ENSMUSG00000054400	75458	MGI:1922708	protein_coding
Input_Gene_Cklf	Cklf	Output_Gene_Klf5	Klf5	Ambiguous	Kruppel-like transcription factor 5 [Source:MGI Symbol;Acc:MGI:1338056]	ENSMUSG00000005148	12224	MGI:1338056	protein_coding
Input_Gene_Cklf	Cklf	Output_Gene_Klf15	Klf15	Ambiguous	Kruppel-like transcription factor 15 [Source:MGI Symbol;Acc:MGI:1929988]	ENSMUSG00000030087	66277	MGI:1929988	protein_coding
Input_Gene_Cklf	Cklf	Output_Gene_Cmtm2a	Cmtm2a	Ambiguous	CKLF-like MARVEL transmembrane domain containing 2A [Source:MGI Symbol;Acc:MGI:2447160]	ENSMUSG00000074127	73381	MGI:2447160	protein_coding
Input_Gene_D030036I24Rik	D030036I24Rik	Output_Gene_Erg	Erg	Unique	ETS transcription factor [Source:MGI Symbol;Acc:MGI:95415]	ENSMUSG00000040732	13876	MGI:95415	protein_coding
Input_Gene_Gcat	Gcat	Output_Gene_Gcat	Gcat	Unique	glycine C-acetyltransferase (2-amino-3-ketobutyrate-coenzyme A ligase) [Source:MGI Symbol;Acc:MGI:1349389]	ENSMUSG00000006378, ENSMUSG00000116378	26912	MGI:1349389	protein_coding
Input_Gene_Ramp	Ramp	Output_Gene_Zmym2	Zmym2	Ambiguous	zinc finger, MYM-type 2 [Source:MGI Symbol;Acc:MGI:1923257]	ENSMUSG00000021945	76007	MGI:1923257	protein_coding
Input_Gene_Ramp	Ramp	Output_Gene_Pamr1	Pamr1	Ambiguous	peptidase domain containing associated with muscle regeneration 1 [Source:MGI Symbol;Acc:MGI:2445082]	ENSMUSG00000027188	210622	MGI:2445082	protein_coding
Input_Gene_Ttr	Ttr	Output_Gene_Ttr	Ttr	Unique	transthyretin [Source:MGI Symbol;Acc:MGI:98865]	ENSMUSG00000061808	22139	MGI:98865	protein_coding
Input_Gene_XXXXXX	XXXXXX	NA	NA	NA	NA	NA	NA	NA	NA
