# Supplementary material for: Protein-coding genes in humans and model mammals (mouse, rat and pig): gene identifiers and disambiguation of gene nomenclature retrieved from the Ensembl genome browser
Source: BMC Genomics. 2025 Dec 17;27:70. doi: 10.1186/s12864-025-12329-8 (PMC12822150; doi:10.1186/s12864-025-12329-8)
Supplement: Supplementary file 7 — Supplementary Material 7. [file 12864_2025_12329_MOESM7_ESM.csv]

Supplementary file 7. Final_search_results.csv file containing results of gene symbol update performed with the rat version of the REgeness script (R_ensembl gene symbol search rat.R).
Data for symbol update were retrieved from Ensembl database release 113 on January 16	2025.
Anchored_input_gene	Input_gene_symbols	Anchored_output_gene	Ensembl_official_symbols	Ambiguous_Unique	Gene_description	Ensembl_ID	NCBI_ID	RGD_ID	Gene_type
Input_Gene_Fam174b	Fam174b	Output_Gene_Fam174b	Fam174b	Unique	family with sequence similarity 174, member B [Source:RGD Symbol;Acc:1596692]	ENSRNOG00000065271, ENSRNOG00000012369	NA, 681398	1596692	protein_coding
Input_Gene_Igsf7 l1	Igsf7 l1	Output_Gene_Igsf7 l1	Igsf7 l1	Unique	immunoglobulin superfamily, member 7 like 1 [Source:RGD Symbol;Acc:1559482]	ENSRNOG00000048771	501742	1562667, 1559482	protein_coding
Input_Gene_Ramp	Ramp	Output_Gene_Pamr1	Pamr1	Unique	peptidase domain containing associated with muscle regeneration 1 [Source:RGD Symbol;Acc:1308745]	ENSRNOG00000005348	311252	1308745	protein_coding
Input_Gene_Sec7	Sec7	Output_Gene_Cyth1	Cyth1	Ambiguous	cytohesin 1 [Source:RGD Symbol;Acc:620397]	ENSRNOG00000043381	116691	620397	protein_coding
Input_Gene_Sec7	Sec7	Output_Gene_Cyth2	Cyth2	Ambiguous	cytohesin 2 [Source:RGD Symbol;Acc:620398]	ENSRNOG00000021051	116692	620398	protein_coding
Input_Gene_Sec7	Sec7	Output_Gene_Cyth3	Cyth3	Ambiguous	cytohesin 3 [Source:RGD Symbol;Acc:620399]	ENSRNOG00000001065	116693	620399	protein_coding
Input_Gene_Sry3	Sry3	Output_Gene_Sry3	Sry3	Ambiguous	sex-determining region Y protein 3 [Source:RGD Symbol;Acc:41250367]	ENSRNOG00000066858	103694554	41250367, 41194566, 41131603, 9120067	protein_coding
Input_Gene_Sry3	Sry3	Output_Gene_Sry3c	Sry3c	Ambiguous	sex-determining region Y protein 3C [Source:RGD Symbol;Acc:41131603]	ENSRNOG00000068692	103694550, 120099577, 120099582, 120099633, 25221	41250367, 41194566, 41131603, 9120067	protein_coding
Input_Gene_Sry3	Sry3	Output_Gene_Sry3a	Sry3a	Ambiguous	sex-determining region Y protein 3A [Source:RGD Symbol;Acc:9120067]	ENSRNOG00000066009	103694550, 120099577, 120099582, 120099633, 25221	41250367, 41194566, 41131603, 9120067	protein_coding
Input_Gene_Sry3	Sry3	Output_Gene_Sry3b1	Sry3b1	Ambiguous	sex-determining region Y protein 3B1 [Source:RGD Symbol;Acc:41194566]	ENSRNOG00000064645	103694550, 120099577, 120099582, 120099633, 25221	41250367, 41194566, 41131603, 9120067	protein_coding
Input_Gene_Ttr	Ttr	Output_Gene_Ttr	Ttr	Unique	transthyretin [Source:RGD Symbol;Acc:3916]	ENSRNOG00000016275	24856	3916	protein_coding
Input_Gene_XXXXXX	XXXXXX	NA	NA	NA	NA	NA	NA	NA	NA
