# Supplementary material for: Protein-coding genes in humans and model mammals (mouse, rat and pig): gene identifiers and disambiguation of gene nomenclature retrieved from the Ensembl genome browser
Source: BMC Genomics. 2025 Dec 17;27:70. doi: 10.1186/s12864-025-12329-8 (PMC12822150; doi:10.1186/s12864-025-12329-8)
Supplement: Supplementary file 8 — Supplementary Material 8. [file 12864_2025_12329_MOESM8_ESM.csv]

Supplementary file 8. Final_search_results.csv file containing results of gene symbol update performed with the human version of the REgeness script (R_ensembl gene symbol search human.R).
Data for symbol update were retrieved from Ensembl database release 113 on January 16	2025.
Anchored_input_gene	Input_gene_symbols	Anchored_output_gene	Ensembl_official_symbols	Ambiguous_Unique	Gene_description	Ensembl_ID	NCBI_ID	HGNC_ID	Gene_type
Input_Gene_ABCC6	ABCC6	Output_Gene_ABCC6	ABCC6	Unique	ATP binding cassette subfamily C member 6 [Source:HGNC Symbol;Acc:HGNC:57]	ENSG00000275331, ENSG00000091262	368	HGNC:57	protein_coding
Input_Gene_ARIA	ARIA	Output_Gene_ECSCR	ECSCR	Unique	endothelial cell surface expressed chemotaxis and apoptosis regulator [Source:HGNC Symbol;Acc:HGNC:35454]	ENSG00000288297, ENSG00000249751	641700	HGNC:35454	protein_coding
Input_Gene_ARK2C	ARK2C	Output_Gene_ARK2C	ARK2C	Unique	arkadia (RNF111) C-terminal like ring finger ubiquitin ligase 2C [Source:HGNC Symbol;Acc:HGNC:31696]	ENSG00000141622	494470	HGNC:31696	protein_coding
Input_Gene_ERIS	ERIS	Output_Gene_CISD2	CISD2	Ambiguous	CDGSH iron sulfur domain 2 [Source:HGNC Symbol;Acc:HGNC:24212]	ENSG00000145354	493856	HGNC:24212	protein_coding
Input_Gene_ERIS	ERIS	Output_Gene_STING1	STING1	Ambiguous	stimulator of interferon response cGAMP interactor 1 [Source:HGNC Symbol;Acc:HGNC:27962]	ENSG00000288243, ENSG00000184584	340061	HGNC:27962	protein_coding
Input_Gene_MTCYB	MTCYB	Output_Gene_MT-CYB	MT-CYB	Unique	mitochondrially encoded cytochrome b [Source:HGNC Symbol;Acc:HGNC:7427]	ENSG00000198727	4519	HGNC:7427	protein_coding
Input_Gene_REN	REN	Output_Gene_REN	REN	Ambiguous	renin [Source:HGNC Symbol;Acc:HGNC:9958]	ENSG00000143839	5972	HGNC:9958	protein_coding
Input_Gene_REN	REN	Output_Gene_KCTD11	KCTD11	Ambiguous	potassium channel tetramerization domain containing 11 [Source:HGNC Symbol;Acc:HGNC:21302]	ENSG00000288399, ENSG00000213859	147040	HGNC:21302	protein_coding
Input_Gene_TTR	TTR	Output_Gene_TTR	TTR	Unique	transthyretin [Source:HGNC Symbol;Acc:HGNC:12405]	ENSG00000118271	7276	HGNC:12405	protein_coding
Input_Gene_XXXXXX	XXXXXX	NA	NA	NA	NA	NA	NA	NA	NA
