# Supplementary material for: Protein-coding genes in humans and model mammals (mouse, rat and pig): gene identifiers and disambiguation of gene nomenclature retrieved from the Ensembl genome browser
Source: BMC Genomics. 2025 Dec 17;27:70. doi: 10.1186/s12864-025-12329-8 (PMC12822150; doi:10.1186/s12864-025-12329-8)
Supplement: Supplementary file 9 — Supplementary Material 9. [file 12864_2025_12329_MOESM9_ESM.csv]

Supplementary file 9. Final_search_results.csv file containing results of gene symbol update performed with the pig version of the REgeness script (R_ensembl gene symbol search pig.R).
Data for symbol update were retrieved from Ensembl database release 113 on January 16	2025.
Anchored_input_gene	Input_gene_symbols	Anchored_output_gene	Ensembl_official_symbols	Ambiguous_Unique	Gene_description	Ensembl_ID	NCBI_ID	VGNC_ID	Gene_type
Input_Gene_ALP	ALP	Output_Gene_SLPI	SLPI	Ambiguous	secretory leukocyte peptidase inhibitor [Source:NCBI gene (formerly Entrezgene);Acc:396886]	ENSSSCG00000039573	396886		protein_coding
Input_Gene_ALP	ALP	Output_Gene_CCL27	CCL27	Ambiguous	C-C motif chemokine ligand 27 [Source:NCBI gene (formerly Entrezgene);Acc:445453]	ENSSSCG00000010967	445453	VGNC:95486	protein_coding
Input_Gene_C11orf58	C11orf58	Output_Gene_C11orf58	C11orf58	Unique	chromosome 2 C11orf58 homolog [Source:NCBI gene (formerly Entrezgene);Acc:100513716]	ENSSSCG00000040570	100513716	VGNC:85998	protein_coding
Input_Gene_CKLF	CKLF	Output_Gene_CKLF	CKLF	Ambiguous	chemokine like factor [Source:VGNC Symbol;Acc:VGNC:96951]	ENSSSCG00000031161	110260934	VGNC:96951	protein_coding
Input_Gene_CKLF	CKLF	Output_Gene_KLF5	KLF5	Ambiguous	KLF transcription factor 5 [Source:NCBI gene (formerly Entrezgene);Acc:100038005]	ENSSSCG00000035101	100038005	VGNC:89499	protein_coding
Input_Gene_CYC	CYC	Output_Gene_CYCS	CYCS	Unique	cytochrome c, somatic [Source:NCBI gene (formerly Entrezgene);Acc:100170131]	ENSSSCG00000016714	100170131		protein_coding
Input_Gene_GZMA	GZMA	Output_Gene_GZMA	GZMA	Unique	granzyme A (granzyme 1, cytotoxic T-lymphocyte-associated serine esterase 3) [Source:NCBI gene (formerly Entrezgene);Acc:100233183], granzyme A (granzyme 1, cytotoxic T-lymphocyte-associated serine esterase 3) [Source:NCBI gene (formerly Entrezgene);Acc:100526762]	ENSSSCG00000016902, ENSSSCG00000016903	100233183, 100526762		protein_coding
Input_Gene_TTR	TTR	Output_Gene_TTR	TTR	Unique	transthyretin [Source:NCBI gene (formerly Entrezgene);Acc:397419]	ENSSSCG00000023686	397419	VGNC:94573	protein_coding
Input_Gene_XXXXXX	XXXXXX	NA	NA	NA	NA	NA	NA	NA	NA
